# Supplementary material for: Oxytocin neurons enable social transmission of maternal behaviour
Source: Nature. 2021 Aug 11;596(7873):553–7. doi: 10.1038/s41586-021-03814-7 (PMC8387235; doi:10.1038/s41586-021-03814-7)
Supplement: Supplementary file 15 — Source Data Fig. 1 [file 41586_2021_3814_MOESM15_ESM.xlsx]

## Sheet: Fig 1c
Days	Pups (D-)												Mother and pups(D+)
0	0	0	0	0	0	0	0	0	0	0			0	0	0	0	0	0	0	0	0	0	0	0	0	0
1	0	0	0	0	0	0	0	0	0	0.1			0	0	0	0	0.8	0.3	0.1	0.6	0.7	0.8	0	0.7	0.4	0.9
2	0	0	0	0	0	0	0	0.9	0.4	0			0	1	0.8	0	1	0.7	1	1	1	1	0.8	0.8	0.5	1
3	0.5	0	0.7	0.5	0.3	0	0	0.9	0.6	0.2			1	1	1	0	1	0.9	1	1	1	1	1	1	1	1
4	0.3	0.3	1	0.3	1	0	1	0.9	0.6	0.4			1	1	1	1	1	1	1	1	1	1	1	1	1	1
5	0.7	1	1	0.7	1	0.9	1	1	0.8	1			1	0.7	1	1	1	1	1	1	1	1	1	1	1	1
6	0.9	1	1	0.9	1	1	1	0.9	0.7	1			1	0.8	1	1	1	1	1	1	1	1	1	1	1	1
DAY 1	1												37.8571
	1												9.6179
DAY 2	13												75.7143
	9.43398												9.47607
DAY 3	37												92.1429
	10.116												7.1236
DAY 4	58												100
	11.7189												0
2way ANOVA
Table Analyzed	Probability of retrieval_per days_analysis
Two-way ANOVA	Ordinary
Alpha	0.05
Source of Variation	% of total variation	P value	P value summary	Significant?
Interaction	6.954	<0.0001	****	Yes
Day of cohousing	58.12	<0.0001	****	Yes
Cohousing type	10.83	<0.0001	****	Yes
2way ANOVA Multiple Comparisons
Compare each cell mean with the other cell mean in that row
Number of families	1
Number of comparisons per family	7
Alpha	0.05
Sidak's multiple comparisons test	Predicted (LS) mean diff.	95.00% CI of diff.	Significant?	Summary	Adjusted P Value
Pups (D-) vs Mother and pups (D+)
Day 0	0	-0.2495 to 0.2495	No	ns	>0.9999
Day 1	-0.3686	-0.6180 to -0.1191	Yes	***	0.0006
Day 2	-0.6271	-0.8766 to -0.3777	Yes	****	<0.0001
Day 3	-0.5514	-0.8009 to -0.3020	Yes	****	<0.0001
Day 4	-0.42	-0.6695 to -0.1705	Yes	****	<0.0001
Day 5	-0.06857	-0.3180 to 0.1809	No	ns	0.9859
Day 6	-0.04571	-0.2952 to 0.2037	No	ns	0.9988

## Sheet: Fig 1d
ONSET of retrieval	3	4	3	3	3	5	4	2	2	3			3	2	2	4	1	1	2	1	1	1	2	1	1	1
average	3.2												1.64286
SEM	0.290593												0.248228
Table Analyzed	Onset of retrieval_w/ cohousing from Aug 2020
Column B	Mother and pups
vs.	vs.
Column A	Pups
Unpaired t test
P value	0.0005
P value summary	***
Significantly different (P < 0.05)?	Yes
One- or two-tailed P value?	Two-tailed
t, df	t=4.067, df=22

## Sheet: Fig 1e
Day	Virgin			Dam
	average	SEM		average	SEM
1	53.2669	4.63		61.662	3.4348
2	72.1738	3.31335		71.2844	2.73091
3	76.9541	2.94341		71.4668	3.35568
4	77.0638	3.44803		63.4758	2.45292
Table Analyzed	Time in nest over days_2way anova
Two-way RM ANOVA	Matching: Stacked
Assume sphericity?	No
Alpha	0.05
Source of Variation	% of total variation	P value	P value summary	Significant?	Geisser-Greenhouse's epsilon
Time x Column Factor	8.302	0.0053	**	Yes
Time	22.08	<0.0001	****	Yes	0.7517
Column Factor	1.1	0.2579	ns	No
Subject	21.37	0.1511	ns	No
ANOVA table	SS	DF	MS	F (DFn, DFd)	P value
Time x Column Factor	1768	3	589.3	F (3, 78) = 4.578	P=0.0053
Time	4702	3	1567	F (2.255, 58.63) = 12.18	P<0.0001
Column Factor	234.2	1	234.2	F (1, 26) = 1.338	P=0.2579
Subject	4551	26	175	F (26, 78) = 1.360	P=0.1511
Residual	10039	78	128.7
Number of families	2
Number of comparisons per family	3
Alpha	0.05
Sidak's multiple comparisons test	Mean Diff.	95.00% CI of diff.	Significant?	Summary	Adjusted P Value
Virgin
Day 1 vs. Day 2	-18.91	-36.12 to -1.691	Yes	*	0.0301
Day 1 vs. Day 3	-23.69	-36.49 to -10.88	Yes	***	0.0007
Day 1 vs. Day 4	-23.8	-36.13 to -11.46	Yes	***	0.0004
Mother
Row 1 vs. Row 2	-9.622	-21.71 to 2.462	No	ns	0.138
Row 1 vs. Row 3	-9.805	-23.16 to 3.549	No	ns	0.1844
Row 1 vs. Row 4	-1.814	-13.14 to 9.515	No	ns	0.9635

## Sheet: Fig 1f
	Virgin nest entries/hr	Retrieval at Day 1
	8.42857	0			Goodness of Fit
	11.579	0			R square	0.4409
	7.02	0			Sy.x	0.2801
	4.82233	0
	15.5652	0.8			Is slope significantly non-zero?
	7.43478	0.3			F	9.461
	7.9	0.1			DFn, DFd	1, 12
	11.254	0.6			P value	0.0096
	14.63	0.7			Deviation from zero?	Significant
	40.11	0.8
	6.4	0
	9.35714	0.7
	15.4762	0.4
	22.0952	0.9

## Sheet: Fig 1i
		From start	From end
	5	0.710059	7.92899
	10	1.18343	28.9941
	15	1.53846	20.7101
	20	3.90533	12.5444
	25	4.26036	5.32544
	30	6.98225	4.02367
	35	8.40237	7.33728
	40	13.8462	3.66864
	45	12.7811	2.13018
	50	10.7692	2.48521
	55	13.4911	1.53846
	60	11.4793	0.710059
	65	4.61538	0.946746
	70	6.0355	1.6568

## Sheet: Fig 1j
	Day 1	Day 2	Day 3	Day 4
MEAN	1.608	1.541	2.67	2.487
SEM	0.3378	0.4508	1.262	0.814
One sample Wilcoxon test
Theoretical median	0.2	0.2	0.2	0.2
Actual median	1.487	0.7697	0.6983	1.417
Number of values	14	14	14	14
Wilcoxon Signed Rank Test
Sum of signed ranks (W)	101	105	81	103
Sum of positive ranks	103	105	93	104
Sum of negative ranks	-2	0	-12	-1
P value (two tailed)	0.0004	0.0001	0.0082	0.0002
Exact or estimate?	Exact	Exact	Exact	Exact
P value summary	***	***	**	***
Significant (alpha=0.05)?	Yes	Yes	Yes	Yes
Friedman test ANOVA to compare day-to-day differences
P value	0.1248
Exact or approximate P value?	Approximate
P value summary	ns
Are means signif. different? (P < 0.05)	No
Number of groups	4
Friedman statistic	5.743
Data summary
Number of treatments (columns)	4
Number of subjects (rows)	14

## Sheet: Fig. 1k
	Shepherding/hr	Retrieval at Day 1
	0.52	0		Goodness of Fit
	0.49149	0		R square	0.567
	0.9645	0		Sy.x	0.2376
	1.36674	0.6
	1.6072	0.8		Is slope significantly non-zero?
	1.8261	0.3		F	15.69
	0.3755	0.1		DFn, DFd	1, 12
	1.08	0.6		P value	0.0019
	3.2857	0.7		Deviation from zero?	Significant
	4.67599	0.8
	0	0
	1.7895	0.7
	1.8571	0.4
	2.66499	0.9
