# Supplementary material for: Oxytocin neurons enable social transmission of maternal behaviour
Source: Nature. 2021 Aug 11;596(7873):553–7. doi: 10.1038/s41586-021-03814-7 (PMC8387235; doi:10.1038/s41586-021-03814-7)
Supplement: Supplementary file 16 — Source Data Fig. 2 [file 41586_2021_3814_MOESM16_ESM.xlsx]

## Sheet: Fig. 2a
mCherry virus + CNO	DREADDi-mCherry + CNO		mCherry virus + water	DREADDi-mCherry+water
0.7	0		0.45	1
0.9	0		0.55	0.55
0.9	0.5		0.75	0.45
0.7	0.3		0.85	0.85
0.75	0.8		0	0.55
0.9	0.4		0.55	0.65
0.55	0.35		0.75	0.5
	1		0.2
	0.3		0.9
	0		0.7
Table Analyzed	Two-way ANOVA , not RM
Two-way ANOVA	Ordinary
Alpha	0.05
Source of Variation	% of total variation	P value	P value summary	Significant?
Interaction	16.98	0.0135	*	Yes
Row Factor	0.5011	0.6552	ns	No
Column Factor	7.645	0.0883	ns	No
ANOVA table	SS (Type III)	DF	MS	F (DFn, DFd)	P value
Interaction	0.4871	1	0.4871	F (1, 30) = 6.892	P=0.0135
Row Factor	0.01438	1	0.01438	F (1, 30) = 0.2034	P=0.6552
Column Factor	0.2194	1	0.2194	F (1, 30) = 3.104	P=0.0883
Residual	2.121	30	0.07068
Number of missing values	6
Compare each cell mean with the other cell mean in that row
Number of families	1
Number of comparisons per family	2
Alpha	0.05
Sidak's multiple comparisons test	Mean Diff.	95.00% CI of diff.	Significant?	Summary	Adjusted P Value
DREADDi - Control mCherry
CNO	-0.4064	-0.7148 to -0.09802	Yes	**	0.0083
Water	0.08	-0.2284 to 0.3884	No	ns	0.7939
Test details	Mean 1	Mean 2	Mean Diff.	SE of diff.	N1	N2	t	DF
DREADDi - Control mCherry
CNO	0.365	0.7714	-0.4064	0.131	10	7	3.102	30
Water	0.65	0.57	0.08	0.131	7	10	0.6106	30

## Sheet: Fig 2c,d
behavior	baseline		change in firing
38.2775	5.85		73.4859
27.907	6.2		63.6438
12.5673	6.5		31.8205
18.0305	6.4		47.6065
5.99729	4.7		12.1273
6.48148	2.3		47.617
9.52381	2.75		55.1891
8.29787	0.35		91.9055
7.53769	0.95		77.6146
8.2224	0.2		95.2508
4.0404	1.55		44.5478
21.0843	6.65		52.045
4.91803	2.65		29.9686
18.2927	3.65		66.7315
4.21853	3.25		12.9681
4.18817	2.1		33.2079
5.64972	1.85		50.6648
5.85697	5.1		6.90857
24.3056	3		78.0265

## Sheet: Fig 2e
OT-PVN		Significantly activated		PVN		Significantly activated
Not significantly modulated	Significantly modulated	5		Not significantly modulated	Significantly modulated	9
-28.5	-18.3			-100	-80.5
-15.34	4.02			-100	-79.56
-10.599	6.1			-98	-58.3
-2.64	12.56			-49.9986	-50.3
-1.62	12.8869			-48.7	-21.1754
-1.46	16.02			-45.3	-20.6165
-1.00812				-40.2	-19.06
-0.61947				-39.8	-15.29
1.17				-36.9	-7.68521
1.19				-32.6	8.88476
1.20071				-31.4	9.01
2.51575				-27.3	13.96
2.61637				-26.7793	18.1
4.33904				-22.0016	21.5084
5.81144				-19.15	22.53
				-18.78	28.7
				-18.13	38.5
				-17.36	51.1
				-14.57
				-12.9241
				-11.7647
				-9.47694
Test	Fisher's exact test			-8.1824
P value	0.0239			-7.73754
P value summary	*			-7.09231
One- or two-sided	One-sided			-6.71649
Statistically significant (P < 0.05)?	Yes			-5.86767
				-5.73262
				-5.44446
				-5.00655
				-4.5879
				-4.50215
				-4.50215
				-4.33424
				-4.09358
				-4.05576
				-3.08828
				-2.56779
				-1.86826
				-1.82974
				-1.77894
				-1.14233
				0
				0
				0
				0
				0
				0
				0.01
				0.1
				0.04648
				0.95
				1.3
				1.7
				1.71795
				1.82
				2.76
				3.35
				3.41
				4.7
				4.76058
				4.83295
				4.86826
				5.12
				5.37
				5.88
				6.7
				6.84865
				7.7
				8.43
				9.18
				10.086
				10.97
				12.98
				13.56
				17.54
				17.76
				20.01
				29.9
				Test	Fisher's exact test
				P value	0.0016
				P value summary	**
				One- or two-sided	One-sided
				Statistically significant (P < 0.05)?	Yes

## Sheet: Fig. 2f
	Mom shepherding	Virgin pursuing dam
	16.5556	-15.2787
	4.17383	-20.3932
	23.4848	14.2857
	11.1111	-13.2452
	13.6698	5.88235
	27.7473	14.1712
	Wilcoxon Test
	Column B	Virgin pursuing
	vs.	vs.
	Column A	Mom shepherding
	Wilcoxon matched-pairs signed rank test
	P value	0.0313
	Exact or approximate P value?	Exact
	P value summary	*
	Significantly different (P < 0.05)?	Yes
	One- or two-tailed P value?	Two-tailed

## Sheet: Fig. 2h
	behavior	baseline		Change in firing
	0	0.3		-100
	1.18977	0.2		71.2183
	0.17176	0.25		-18.5508
	5.73689	0.7		78.2504
	0	0.25		-100
	0	0.05		-100
	0	0.3		-100
	0	0.15		-100
	0.46371	0.1		64.5208
	0	0
	0	0.1		-100
	0.26312	0.15		27.3819
	0	0.2		-100
	0.37281	0.05		76.3487
	0.93853	0.25		57.9312
	0	0.2		-100
	0.38905	0		100
	0	0.2		-100
	0.37538	0.1		57.9284
	0	0.15		-100
	0.35278	0.15		40.3318
	0.18515	0.1		29.8615
	0.21636	0.3		-16.198
	0.21008	0.1		35.5005
	0.2343	0		100
	0.78647	0.25		51.7593
	0.11246	0.2		-28.0164
	0	0.05		-100
	0.2107	0.3		-17.4858
	0.44425	0.25		27.9798
	0	0.25		-100
	0.46434	0.3		21.5009
	0	0.25		-100
	0.1461	0.2		-15.5735
	0	0.25		-100
	0.387	0.25		21.5071
	0.70847	0.15		65.0541
	0	0.25		-100
	0.28678	0.1		48.291
	0.28145	0.3		-3.1903
	0.30874	0		100
	0.25853	0.25		1.67738
	0	0.15		-100
	0.29913	0.35		-7.83664
	0.1241	0.15		-9.44911
	0.48948	0.35		16.615
	0	0.2		-100
	0.0947	0.05		30.8915
	0	0
	0	0
	0.17424	0		100
	0.33633	0		100
	0.5803	0.15		58.921
	0.27225	0.05		68.9682
	3.67647	0.45		78.1896
	0.59506	0.2		49.6893
	0.25551	0.15		26.0191
	0.09414	0.1		-3.01844
	0.1692	0.05		54.3796
	0.62775	0		100
	0.14236	0.2		-16.8361
	0.24295	0.25		-1.43017
	0	0.25		-100
	0	0.2		-100
	0	0.2		-100
	0	0.2		-100
	0.1912	0.35		-29.3422
	0.4948	0.2		42.4295
	0	0
	1.66667	0.05		94.1748
	0	0.1		-100
	0.22512	0.2		5.90892
	0	0
	0	0.2		-100
	1.58228	0.15		82.6818
	0.49383	0.6		-9.70626
	0.46286	0.3		21.3486
	0.92571	0.25		57.4725
	0.50088	0.55		-4.67418
	1.32758	0.4		53.6924
	1.22764	0.95		12.7496
	0	0.35		-100
	0.60877	0.3		33.9767
	0.80402	0.15		68.5541
	0.76012	0.45		25.6272
	0.61728	0.2		51.0572
	0	0.15		-100
	3.12067	0.25		85.1662
	5.59441	0.45		85.1102
	0.15342	0.3		-32.3276
	2.42014	0.4		71.6326
	0.2777	0.15		29.8574
	1.57183	0.15		82.5767
	0.40858	0.15		46.2924
	0.76707	0.3		43.7713
	1.14811	0.55		35.2221
	0.64103	0.4		23.153
	2.18407	0.95		39.376
	0.67112	0.55		9.91876
	0.40017	0.6		-19.9796
	0.40015	0.25		23.0947
	1.03413	0.45		39.3584
	1.18807	0.35		54.4884
	1.78571	0.9		32.9786
	1.13636	0.8		17.3707
	0	0.75		-100
	1.66667	0.3		69.4916
	0	0.35		-100
	0.59464	0.75		-11.554
	0.36238	0		100
	0.22673	0.25		-4.88117
	0.46729	0.25		30.2932
	0.51205	0.55		-3.57328
	0.87655	0.45		32.1548
	0.23232	0.25		-3.66562
	0.38786	0.25		21.6129
	0.36127	0.5		-16.1076
	0.50283	0.55		-4.48031
	0.33824	0.3		5.99148
	0.3358	0.1		54.1074
	8.60215	0.5		89.0136
	0	0.15		-100
	0.24492	0		100
	0.8955	0.1		79.9096
	0.38715	0.1		58.9449
	1.52207	0.95		23.1413
	0.88746	0.15		71.0832
	0.91186	0.55		24.7534
	0.82502	0.65		11.8656
	0.84031	0.6		16.6846
	0.61652	0.4		21.3001
	1.0238	0.3		54.6759
	0.4884	0.5		-1.17361
	0.54913	0.3		29.3394
	0.79496	0.65		10.0321
	0.40667	0.3		15.0947
	0.54191	0.3		28.7335
	14.6915	0		100
	1.61471	0.7		39.5173
	0.84782	0.1		78.8989
				8.27664

## Sheet: Fig 2i
OT-PVN		Significantly activated		PVN		Significantly activated
Not significant	Significant	6		Not significant	Significant	33
-5.19348	6.87579			-80	-23.2572
-2.12711	8.16508			-35	-7.47304
-0.90597	9.75102			-20	-7.47304
-0.34731	14.9499			-17.9774	7.1158
-0.20409	18.868			-16.9508	7.59747
-0.07809	38.0581			-16.6667	8.98049
0.14849				-16.2541	9.37129
0.38534				-14.5499	10.1643
0.57578				-13.7129	10.4948
0.73691				-12.5804	12.9053
1.40819				-11.3085	14.2944
1.89136				-10.596	14.4497
3.26691				-10.1227	14.5175
8.63099				-9.78562	15.5152
9.62464				-6.86504	15.5531
				-6.66106	16.8095
				-6.13026	17.4406
				-5.97277	19.2179
				-4.95613	22.1556
				-4.91773	25.3754
				-4.83678	28.6861
				-4.33988	30.4253
Test	Fisher's exact test			-4.28645	38.8889
P value	0.0103			-3.68953	40.3888
P value summary	*			-3.55295	42.2018
One- or two-sided	One-sided			-3.43963	42.8571
Statistically significant (P < 0.05)?	Yes			-2.95365	43.7204
				-2.80343	46.1858
				-2.48822	47.098
				-2.35706	47.6405
				-1.98633	48.3117
				-1.47505	50.677
				-1.1639	52.9994
				-1.15081	54.4118
				-0.48677	65.2174
				-0.18076	100
				-0.18076
				0
				0
				0
				0.16769
				0.66444
				0.82396
				0.94249
				1.12215
				1.25879
				1.57956
				1.60915
				2.25627
				2.52734
				3.03333
				3.23554
				3.34052
				3.35552
				3.44603
				3.91364
				4.13344
				4.42988
				4.54349
				4.63242
				4.82377
				5.41816
				5.64017
				5.74076
				6.47637
				6.64054
				7.10471
				7.17515
				7.41231
				8.04604
				8.13919
				9.40756
				11.0933
				14.2857
				14.5842
				15.0997
				16.2037
				18.7881
				19.0079
				19.0476
				21.5686
				23.2414
				27.6786
				32.3944
				32.6008
				33.3333
				37.552
				39.685
				46.4286
				51.7241
				Test	Fisher's exact test
				P value	<0.0001
				P value summary	****
				One- or two-sided	One-sided
				Statistically significant (P < 0.05)?	Yes

## Sheet: Fig 2j
	Voluntary nest entry	Shepherded nest entry
	-0.0684425	0.163899
	0.142146	0.188738
	0.0769231	0.166667
	0.0489229	0.145089
	-0.00123543	0.29985
	0.0295367	0.124247
	-0.100824	0.280417
	0.714286	0.346836
	0.00794751	0.106333
	0.133706	0.285596
	-0.00503663	0.100454
	-0.0952381	0.195238
	0.0652448	0.386079
	0.0861746	0.584389
	0.293338	0.52069
	0.310742	0.125
	0.299383	1
	0.163332	0.304762
Table Analyzed	Data 1
Column B	Data Set-B
vs.	vs.
Column A	Data Set-A
Wilcoxon matched-pairs signed rank test
P value	0.0056
Exact or approximate P value?	Exact
P value summary	**
Significantly different (P < 0.05)?	Yes
One- or two-tailed P value?	Two-tailed
Sum of positive, negative ranks	147.0 , -24.00
Sum of signed ranks (W)	123
Number of pairs	18
Number of ties (ignored)	0
