# Supplementary material for: Oxytocin neurons enable social transmission of maternal behaviour
Source: Nature. 2021 Aug 11;596(7873):553–7. doi: 10.1038/s41586-021-03814-7 (PMC8387235; doi:10.1038/s41586-021-03814-7)
Supplement: Supplementary file 17 — Source Data Fig. 3 [file 41586_2021_3814_MOESM17_ESM.xlsx]

## Sheet: Fig 3c
OT-PVN		Significantly activated		PVN		Significantly activated
Not significantly modulated	Significantly modulated	5		Not significantly modulated	Significantly modulated	10
-36.7789	12.4611			-53.5389	-100
-22.1503	15.6472			-50	-100
-12.4141	36.7217			-42.2696	-100
-3.21867	37.6644			-32.296	-100
1.16626	50.8941			-31.7593	-100
1.20071				-25	-50
4.33904				-22.6422	10.7595
9.06131				-22.0145	15.2504
12.2859				-21.1754	25
12.8869				-17.7774	30.2606
13.4755				-17.3755	38.255
36.1123				-13.1839	46.3889
				-12.6008	50
				-10.3931	63.2253
Test	Fisher's exact test			-9.32836	68.3856
P value	0.0222			-7.97604	100
P value summary	*			-7.69185
One- or two-sided	One-sided			-7.68521
Statistically significant (P < 0.05)?	Yes			-4.67602
				-4.50215
				-4.50215
				-4.33289
				-3.94217
				-3.27435
				0
				0
				0
				0
				0
				0
				0
				0
				0
				1.49564
				4.1367
				4.59954
				6.08283
				6.73401
				7.77476
				9.91247
				10.5169
				14.53
				17.654
				17.7505
				21.0757
				21.6757
				22.1468
				29.6464
				30.4787
				31.4503
				48.4056
				50.1306
				76.9329
				Test	Fisher's exact test
				P value	0.0007
				P value summary	***
				One- or two-sided	One-sided
				Statistically significant (P < 0.05)?	Yes

## Sheet: Fig. 3f
	Wild-type No barrier				Wild-type Transparent barrier				Wild-type Opaque barrier				OXTR KO Transparent barrier
	Day	% virgins retrieving			Day	% virgins retrieving			Day	% virgins retrieving			Day	% virgins retrieving
	0	0			0	0			0	0			0	0
	1	20			1	26.32			1	5.55			1	8.33
	2	46.66			2	36.84			2	5.55			2	8.33
	3	66.66			3	63.15			3	11.11			3	16.66
	4	73.33			4	63.15			4	11.11			4	25
	Test	Fisher's exact test			Test	Fisher's exact test			Test	Fisher's exact test			Test	Fisher's exact test
	P value	0.0002			P value	<0.0001			P value	0.2429			P value	0.1053
	P value summary	***			P value summary	****			P value summary	ns			P value summary	ns
	One- or two-sided	One-sided			One- or two-sided	One-sided			One- or two-sided	One-sided			One- or two-sided	One-sided
	Statistically significant (P < 0.05)?	Yes			Statistically significant (P < 0.05)?	Yes			Statistically significant (P < 0.05)?	No			Statistically significant (P < 0.05)?	No

## Sheet: Fig 3g
	Log-rank (Mantel-Cox) test (recommended)
	Chi square	16.39
	df	3
	P value	0.0009
	P value summary	***
	Are the survival curves sig different?	Yes

## Sheet: Fig. 3i
Virgin observing retrievals		Significant activations				Virgin performing retrievals		Significant activations
Not significant	Significant	15				Not significant	Significant	15
-11.8421	-30.0444					-28.5714	-27.0426
-7.42974	-29.0064					-13.4836	14.3942
-6.79061	7.51233					-11.0967	14.57
-6.18445	8.35619					-9.05177	14.7117
-5.95711	10.558					-7.83103	17.241
-4.54545	11.529					-6.73259	18.2358
-1.66667	15.0492					-2.72392	19.0785
-0.71616	15.2953					-1.21212	19.8453
-0.03654	17.6377					-0.62488	22.4762
0.41209	18.2545					0.42277	24.282
0.49759	21.499					0.42039	27.7632
1.91998	24.3231					0.50021	28.0873
2.1501	24.4495					1.37876	30.0546
2.1873	25.3736					1.35498	34.9248
2.38214	26.0361					3.00327	37.1896
3.3642	28.2186					3.99773	50.2467
3.50683	62.4038					4.89103
3.5869						5.17531
4.4657						6.2663
4.56262						7.36571
7.17414						7.94911
7.25948						8.25537
8.06989						11.4186
8.28724						14.0981
9.00613
9.38322
10.498
11.4909
11.5596
12.3393
12.8272
13.3018
13.5064
13.5479
14.5658
15.668
15.8883
15.873
17.3082
18.9484
19.0476
19.388
19.4417
19.7189
21.0352
22.0296
26.3764
28.75

## Sheet: Fig. 3j
	PVN Activity in Learners during observation							PVN activity during observation of retrievals
	Day 1	Day 2	Day 3	Day 4				Learners	Non-Learners			Learners	Non-Learners
											Mean	9.86269	3.62258
	15.0492	14.5658	-7.42974	-5.95711				15.0492	2.47746		SEM	1.55271	0.936032
	24.3231	8.28724	24.4495	4.56262				24.3231	1.15089		n	65	103
	4.4657	2.1873	10.558	-0.03654				4.4657	-3.13892		N (mice)	3	5
	3.3642	7.17414	3.5869	0.49759				3.3642	3.03882
	17.3082	7.25948	15.668	13.3018				17.3082	5.34392
	2.1501	3.50683	15.8883	-0.71616				2.1501	3.8694		Mann Whitney test
	25.3736	11.5596	19.388	-11.8421				25.3736	0.47354		P value	0.0001
	17.6377	-6.18445	19.4417	2.38214				17.6377	8.52107		Exact or approximate P value?	Exact
	62.4038	12.3393	-0.26271	-30.0444				62.4038	0.83728		P value summary	***
	19.0476	28.2186	-6.79061	21.0352				19.0476	-2.68254		Significantly different (P < 0.05)?	Yes
		0.41209	13.5064	11.3703				2	17.7555		One- or two-tailed P value?	Two-tailed
		9.00613	21.499	9.38322				14.5658	5.47705		Sum of ranks in column A,B	6374 , 6346
		-4.54545	1.91998	7.51233				8.28724	5.95186		Mann-Whitney U	1975
			-1.66667	12.8272				2.1873	12.0635
			8.35619	11.529				7.17414	0
			18.2545	13.5479				7.25948	3.20852
			15.2953	11.4909				3.50683	-0.41703
			26.0361	19.7189				11.5596	-6.97048
			26.3764	22.0296				-6.18445	11.6382
			10.498					12.3393	-6.66667
								28.2186	2
Mean	19.11	7.214	11.73	5.926				0.41209	18.1818
Std. Error of Mean	5.49	2.465	2.349	2.871				9.00613	14.4019
Number of values	10	13	20	19				-4.54545	-2.37038
								3	2.26094
D'Agostino & Pearson normality test								-7.42974	-10.0328
K2	12.35	3.436	1.747	9.971				24.4495	0.7339
P value	0.0021	0.1794	0.4174	0.0068				10.558	-3.18325
Passed normality test (alpha=0.05)?	No	Yes	Yes	No				3.5869	5.28539
P value summary	**	ns	ns	**				15.668	2.72139
								15.8883	1.62485
Wilcoxon Signed Rank Test								19.388	0.21463
Theoretical median	0	0	0	0				19.4417	-6.21849
Actual median	17.47	7.259	14.4	9.383				-0.26271	-4.75638
Discrepancy	17.47	7.259	14.4	9.383				-6.79061	-16.3235
Sum of signed ranks (W)	55	73	182	108				13.5064	27.6471
Sum of positive ranks	55	82	196	149				21.499	11.7647
Sum of negative ranks	0	-9	-14	-41				1.91998	0
P value (two tailed)	0.002	0.0081	0.0002	0.0289				-1.66667	0
Exact or estimate?	Exact	Exact	Exact	Exact				8.35619	9.02258
Significant (alpha=0.05)?	Yes	Yes	Yes	Yes				18.2545	-5.88235
								15.2953	-1.05142
								26.0361	5.27591
								26.3764	-5.88235
								10.498	3
								4	2.40479
								-5.95711	-0.05602
								4.56262	14.2663
								-0.03654	5.82406
								0.49759	-3.91963
								13.3018	8.17102
								-0.71616	7.64512
								-11.8421	-0.20346
								2.38214	14.6614
								-30.0444	12.3199
								21.0352	18.9417
								11.3703	18.8785
								9.38322	-5.88235
								7.51233	5.12821
								12.8272	2.61294
								11.529	17.6374
								13.5479	20.1282
								11.4909	0
								19.7189	0
								22.0296	-7.69231
									8.69394
									14.8718
									0
									2.90037
									0
									4
									-6.03177
									-3.16207
									-10.6015
									-20.9263
									-0.81099
									-11.5287
									-23.3647
									10.4537
									7.35987
									15.142
									3.42814
									-5.26316
									0
									31.8929
									15
									0
									5
									0
									16.6775
									0.71429
									5
									3.42814
									-5.26316
									0
									31.8929
									15
									0
									5
									0
									16.6775
									0.71429
									5
