# Supplementary material for: Oxytocin neurons enable social transmission of maternal behaviour
Source: Nature. 2021 Aug 11;596(7873):553–7. doi: 10.1038/s41586-021-03814-7 (PMC8387235; doi:10.1038/s41586-021-03814-7)
Supplement: Supplementary file 18 — Source Data Fig. 4 [file 41586_2021_3814_MOESM18_ESM.xlsx]

## Sheet: Fig. 4c
DeltaF/F normalized to baseline and to first day of c-housing
	Days of co-housing		Average per trial	SEM		Average per animal	SEM
	-3		1	0		1	0
	-2		1.51475	0.345321		1.30728	0.177958
	-1		2.3204	0.838721		1.67379	0.611684
	0		3.91847	1.44659		2.65847	1.1031
Trialwise analysis
Kruskal-Wallis test
P value	0.0171
Exact or approximate P value?	Approximate
P value summary	*
Do the medians vary signif. (P < 0.05)?	Yes
Number of groups	5
Kruskal-Wallis statistic	12.03
Data summary
Number of treatments (columns)	5
Number of values (total)	44
Number of families	1
Number of comparisons per family	4
Alpha	0.05
Dunn's multiple comparisons test	Mean rank diff.	Significant?	Summary	Adjusted P Value	D-?
0 vs. -3	19.91	Yes	**	0.0031	A	-3
0 vs. -2	8.687	No	ns	0.5177	B	-2
0 vs. -1	6.455	No	ns	0.9398	C	-1
0 vs. 1	3.509	No	ns	>0.9999	E	1
Test details	Mean rank 1	Mean rank 2	Mean rank diff.	n1	n2
0 vs. -3	29.91	10	19.91	11	8
0 vs. -2	29.91	21.22	8.687	11	9
0 vs. -1	29.91	23.45	6.455	11	11
0 vs. 1	29.91	26.4	3.509	11	5

## Sheet: Fig. 4f
Retrieval trial	Average change in PVN firing/ retrieval trial	deltaF/F per retrieval trial
1	14.4212	9.67951		r	0.515
2	5.11941	4.96013		p	1e-05
3	-50.6427	3.66734
4	44.5908	10.0299
5	7.7195	5.48648
6	28.2208	6.00267
7	38.1395	4.17921
8	51.4415	5.22665
9	37.6258	6.53597
10	-30.2083	4.0545
11	28.8578	7.23205
12	32.2711	3.3556
13	21.7293	3.42154
14	21.1791	8.69604
15	-39.0624	8.03436
16	-22.2965	7.00389
17	8.97667	5.72471
18	-19.772	3.92205
19	-16.6002	3.77845
20	9.16157	5.1227
21	7.07858	9.92298
22	11.9775	7.3885
23	-6.90474	6.02078
24	-9.89467	5.61014
25	24.8091	4.05207
26	29.8946	13.1149
27	39.402	4.12238
28	-23.2854	3.6035
29	51.765	11.3056
30	-38.2425	8.71363
31	23.6846	5.23211
32	41.0021	8.1284
33	23.5981	9.47657
34	-19.8112	10.9733
35	-17.0694	4.54309
36	-0.357947	8.57985
37	39.9323	6.23875
38	-2.1413	5.30915
39	16.2124	5.8864
40	-7.26076	8.78802
41	16.1496	11.1581
42	-13.6259	3.36095
43	-6.02563	4.63354
44	-16.7914	4.46461
45	34.9791	5.74818
46	20.4069	7.15264
47	-1.11992	4.64189
48	-4.30665	4.29827
49	-1.40675	5.04417
50	40.7955	3.18033
51	7.97357	8.81983
52	38.9897	5.08246
53	-39.0739	8.27714
54	-15.2113	6.8322
55	38.4615	18.5789
56	-15.3846	8.58567
57	50	9.76855
58	100	28.0938
59	66.6667	16.3725
60	91.6667	30.9342
61	28.6988	36.8252
62	66.6667	23.3749
63	33.3333	6.7464
64	33.3333	10.811
65	33.3333	12.1214

## Sheet: Fig. 4i
Student's t test
	Learners	Non-learners
	48.3685	0.406278
	65.7303	46.8014
	22.4036	-12.1327
P value (two tailed)	0.0224715	0.549803
P value summary	*	ns
Significant (alpha=0.05)?	Yes	No

## Sheet: Fig. 4j
	OTA Transparent barrier				SALINE Transparent barrier
	Day	% virgins retrieving			Day	% virgins retrieving
	0	0			0	0
	1	16.16			1	11.11
	2	16.16			2	44.44
	3	16.16			3	44.44
	4	33.33			4	55.55
		Log-rank (Mantel-Cox) test
		Chi square	4.292
		df	1
		P value	0.0383
		P value summary	*
		Are the survival curves sig different?	Yes

## Sheet: Fig. 4k
	PVN->AC: ChETA-EYFP; opaque barrier				PVN->AC: EYFP; opaque barrier
	Day	% virgins retrieving			Day	% virgins retrieving
	0	0			0	0
	1	100			1	0
	2	100			2	25
	3	100			3	50
	4	100			4	50
		Log-rank (Mantel-Cox) test
		Chi square	7
		df	1
		P value	0.0082
		P value summary	**
		Are the survival curves sig different?	Yes
