# Supplementary material for: Oxytocin neurons enable social transmission of maternal behaviour
Source: Nature. 2021 Aug 11;596(7873):553–7. doi: 10.1038/s41586-021-03814-7 (PMC8387235; doi:10.1038/s41586-021-03814-7)
Supplement: Supplementary file 19 — Source Data Extended Data Fig. 3 [file 41586_2021_3814_MOESM19_ESM.xlsx]

## Sheet: EDF 3a
Latency to shepherding	Day 1	Day 2	Day 3	Day 4
Number of values	41	132	308	195
Mean	155.9	136.1	75.76	93.96
Std. Deviation	217.9	206.1	97.78	119.2
Std. Error of Mean	34.03	17.94	5.571	8.536
One-way ANOVA										MULTIPLE COMPARISON
Table Analyzed	Data 1									Number of families	1
Data sets analyzed	A-D									Number of comparisons per family	6
										Alpha	0.05
ANOVA summary
F	8.261									Holm-Sidak's multiple comparisons test	Mean Diff.	Significant?	Summary	Adjusted P Value
P value	<0.0001									Day 1 vs. Day 2	19.8	No	ns	0.4289	A-B
P value summary	****									Day 1 vs. Day 3	80.19	Yes	**	0.003	A-C
Significant diff. among means (P < 0.05)?	Yes									Day 1 vs. Day 4	61.99	Yes	*	0.0303	A-D
R square	0.03557									Day 2 vs. Day 3	60.39	Yes	***	0.0002	B-C
										Day 2 vs. Day 4	42.19	Yes	*	0.0303	B-D
Brown-Forsythe test										Day 3 vs. Day 4	-18.2	No	ns	0.2871	C-D
F (DFn, DFd)	9.047 (3, 672)
P value	<0.0001
P value summary	****
Are SDs significantly different (P < 0.05)?	Yes
Bartlett's test
Bartlett's statistic (corrected)	144.7
P value	<0.0001
P value summary	****
Are SDs significantly different (P < 0.05)?	Yes
ANOVA table	SS	DF	MS	F (DFn, DFd)	P value
Treatment (between columns)	485198	3	161733	F (3, 672) = 8.261	P<0.0001
Residual (within columns)	13157035	672	19579
Total	13642233	675
Data summary
Number of treatments (columns)	4
Number of values (total)	676

## Sheet: EDF 3b
	No pups	w/ pups
	0	2.23851
	0.4	4.67599
	0.278591	5.45695
	0.210432	1.75336
Mean	0.222256	3.5312
SEM	0.0838173	0.906037
Table Analyzed	Shepherding without pups
Column B	w/ pups
vs.	vs.
Column A	No pups
Paired t test
P value	0.0302
P value summary	*
Significantly different (P < 0.05)?	Yes
One- or two-tailed P value?	Two-tailed
t, df	t=3.887 df=3
Number of pairs	4
How big is the difference?
Mean of differences	3.309
SD of differences	1.702
SEM of differences	0.8512
95% confidence interval	0.6 to 6.018
R squared (partial eta squared)	0.8344
How effective was the pairing?
Correlation coefficient (r)	0.6807
P value (one tailed)	0.1597
P value summary	ns
Was the pairing significantly effective?	No
