# Supplementary material for: Oxytocin neurons enable social transmission of maternal behaviour
Source: Nature. 2021 Aug 11;596(7873):553–7. doi: 10.1038/s41586-021-03814-7 (PMC8387235; doi:10.1038/s41586-021-03814-7)
Supplement: Supplementary file 20 — Source Data Extended Data Fig. 4 [file 41586_2021_3814_MOESM20_ESM.xlsx]

## Sheet: EDF 4a
		Control virus + CNO	DREADDi + CNO	Control virus PRE	DREADDi PRE
Normalized spontaneous firing rate		80.5823	8.93641	63.8351	73.2446
		202.589	8.76673	139.163	59.8965
		141.854	11.8775	128.817	20.1352
		82.0495	1.64023	63.8351	166.285
		151.166	4.52476	139.163	136.195
		85.5674	0	129.127	111.705
		31.7644	14.2338	47.9053	132.538
		61.9768		88.154
Two-way RM ANOVA	Matching: Stacked
Assume sphericity?	Yes
Alpha	0.05
Source of Variation	% of total variation	P value	P value summary	Significant?
Time x Column Factor	18.55	0.0009	***	Yes
Time	15.16	0.0019	**	Yes
Column Factor	18.55	0.0237	*	Yes
Subject	36.78	0.0364	*	Yes
ANOVA table	SS	DF	MS	F (DFn, DFd)	P value
Time x Column Factor	17765	1	17765	F (1, 13) = 18.48	P=0.0009
Time	14510	1	14510	F (1, 13) = 15.10	P=0.0019
Column Factor	17765	1	17765	F (1, 13) = 6.558	P=0.0237
Subject	35216	13	2709	F (13, 13) = 2.818	P=0.0364
Residual	12496	13	961.2
Sidak's multiple comparisons test	Predicted (LS) mean diff.	95.00% CI of diff.	Significant?	Summary	Adjusted P Value
PRE - CNO
DRADDi	92.86	51.00 to 134.7	Yes	***	0.0002
mCherry	-4.694	-43.85 to 34.46	No	ns	0.9456

## Sheet: EDF 4b
Baseline	CNO	Saline
0.9	0.7	1
0.6	0	0.6
0.8	0.9	1
0.5	1	1
1	1	1
ANOVA								Multiple analysis
								Number of families	1
Repeated measures ANOVA summary								Number of comparisons per family	3
Assume sphericity?	No							Alpha	0.05
F	1.24
P value	0.3325							Tukey's multiple comparisons test	Mean Diff.	95.00% CI of diff.	Significant?	Summary	Adjusted P Value
P value summary	ns
Statistically significant (P < 0.05)?	No							Baseline vs. CNO	0.04	-0.6035 to 0.6835	No	ns	0.9735	A-B
Geisser-Greenhouse's epsilon	0.5999							Baseline vs. Saline	-0.16	-0.4905 to 0.1705	No	ns	0.3031	A-C
R square	0.2366							CNO vs. Saline	-0.2	-0.6064 to 0.2064	No	ns	0.2941	B-C
Was the matching effective?
F	3.579							Test details	Mean 1	Mean 2	Mean Diff.	SE of diff.	n1	n2	q	DF
P value	0.0589
P value summary	ns							Baseline vs. CNO	0.76	0.72	0.04	0.1806	5	5	0.3133	4
Is there significant matching (P < 0.05)?	No							Baseline vs. Saline	0.76	0.92	-0.16	0.09274	5	5	2.44	4
R square	0.5774							CNO vs. Saline	0.72	0.92	-0.2	0.114	5	5	2.481	4
ANOVA table	SS	DF	MS	F (DFn, DFd)	P value
Treatment (between columns)	0.112	2	0.056	F (1.2, 4.799) = 1.24	P=0.3325
Individual (between rows)	0.6467	4	0.1617	F (4, 8) = 3.579	P=0.0589
Residual (random)	0.3613	8	0.04517
Total	1.12	14
Data summary
Number of treatments (columns)	3
Number of subjects (rows)	5
