# Supplementary material for: Oxytocin neurons enable social transmission of maternal behaviour
Source: Nature. 2021 Aug 11;596(7873):553–7. doi: 10.1038/s41586-021-03814-7 (PMC8387235; doi:10.1038/s41586-021-03814-7)
Supplement: Supplementary file 21 — Source Data Extended Data Fig. 6 [file 41586_2021_3814_MOESM21_ESM.xlsx]

## Sheet: EDF 6c
Interaction with pup
-1.5	-0.48221	-0.46222	-0.23518	-0.11344	0.0133	-0.01048	-0.07898	-0.16471	-0.20375	-0.12895	-0.1337	-0.18021	-0.19509	-0.17843	-0.02926	-0.00342	0.01359	0.08766	0.02093	-0.01395	0.0213	0.09496	0.07365	0.05353	0.03812	0.03132	0.07417	0.16463	0.21898	0.233	0.20001	0.17828	0.17586	0.18044	0.14985	0.11175	0.05161	0.04602	-0.0035	-0.03505	-0.06852	-0.06227	-0.01957	-0.0373	-0.03976	-0.00821	-0.00197	0.05592	0.08588
-2.02076	-0.32335	0.06989	-0.14785	-0.03557	-0.07219	-0.02941	-0.17963	-0.09831	-0.07758	-0.06429	0.13511	0.0813	0.14732	0.25807	0.38245	0.29256	0.32139	0.34059	0.23619	0.22935	0.22839	0.19447	0.16499	0.15118	0.19524	0.17185	0.18612	0.19656	0.2506	0.24288	0.12845	0.1136	0.06149	0.03748	0.05466	-0.08128	-0.15874	-0.10061	-0.13947	-0.03824	-0.11811	-0.24705	-0.29534	-0.32489	-0.27995	-0.2391	-0.22106	-0.18494	-0.16236
-0.7046	-0.67227	-0.30261	-0.13357	-0.19481	-0.20069	-0.25388	-0.19876	-0.19976	-0.21808	-0.16428	-0.18088	-0.18805	-0.1611	-0.09073	-0.09532	-0.03567	0.02125	-0.00199	0.05821	0.12957	0.09473	0.11282	0.08456	0.0452	0.10987	0.16027	0.14759	0.11007	0.09522	0.23385	0.23104	0.18495	0.22854	0.33197	0.29079	0.3053	0.27874	0.23773	0.26442	0.22585	0.27539	0.32546	0.2691	0.37331	0.27899	0.25051	0.222	0.15354	0.05559
-0.54723	-0.54549	-0.54882	-0.31783	-0.19574	-0.17928	-0.22891	-0.26912	-0.30102	-0.32674	-0.34786	-0.36524	-0.37956	-0.39111	-0.39218	-0.32654	-0.28804	-0.23422	-0.11273	-0.03019	-0.05548	-0.07211	-0.05051	-0.12589	-0.17003	-0.10709	-0.11555	-0.11146	-0.11262	-0.11593	-0.07561	-0.0045	0.02043	0.09711	0.18164	0.17416	0.25311	0.33541	0.43668	0.40924	0.44322	0.47588	0.46395	0.46904	0.37191	0.4306	0.51658	0.36058	0.298	0.26565
-0.63117	0.65122	0.24348	0.20535	0.24589	0.42719	0.31673	0.41957	0.48752	0.39864	0.32546	0.26559	0.21823	0.23343	0.22463	0.24339	0.13724	0.12461	0.13447	0.12141	0.14318	0.08519	0.01318	0.02866	-0.07316	-0.09416	-0.01228	0.02961	-0.0886	-0.08061	-0.1938	-0.17895	-0.18636	-0.18291	-0.1832	-0.18602	-0.17963	-0.19073	-0.17278	-0.20407	-0.12265	-0.12781	-0.20495	-0.17072	-0.1941	-0.17393	-0.19751	-0.13995	-0.0604	-0.09668
-0.14502	-0.14502	-0.14502	-0.14502	-0.14502	-0.14642	-0.14863	-0.15289	-0.1616	-0.19538	0.23383	0.18048	0.1489	0.12484	0.1053	0.10494	0.10494	0.10494	0.10494	0.10494	0.10494	0.10494	0.10494	0.10494	0.10494	0.10547	0.10426	0.10656	0.1026	0.10901	0.09897	0.11466	0.08906	0.13793	-0.07192	-0.1694	-0.13197	-0.15321	-0.13989	-0.14844	-0.14303	-0.14631	-0.14446	-0.14538	-0.14502	-0.14502	-0.1451	-0.14488	-0.14534	-0.1445
-0.88221	-0.88106	-0.78965	-0.8156	-0.72163	-0.63618	-0.50402	-0.48221	-0.49364	-0.48357	-0.48978	-0.48132	-0.37793	-0.38848	-0.42478	-0.41515	-0.39183	-0.3586	-0.35716	-0.36364	-0.35716	-0.35227	-0.31896	-0.27769	-0.27982	-0.2921	-0.35103	-0.3595	-0.38387	-0.38857	-0.39859	-0.27145	-0.25045	-0.22128	-0.18616	-0.17159	-0.16688	-0.05444	0.06924	0.02798	0.02846	0.06094	0.13543	0.16309	0.15172	0.13051	0.11623	0.12839	0.14457	0.15413
-2.60924	-0.79806	-0.43764	-0.48566	-0.37233	-0.26244	-0.15926	-0.03886	0.11792	0.16778	0.11942	0.18454	0.08463	0.0271	0.00799	0.0685	0.03537	0.0605	0.06305	0.06739	0.09877	0.1626	0.15478	0.15791	0.22948	0.24844	0.25435	0.30901	0.30193	0.29719	0.20194	0.1676	0.19089	0.11705	0.13045	0.13782	0.07072	-0.02256	-0.00135	0.02727	0.0679	0.07643	0.02095	0.11814	0.17622	0.22706	0.18307	0.11745	0.17102	0.13354
-2.66955	-1.08088	-0.01439	-0.00763	0.15444	0.04434	0.00757	-0.08214	-0.15146	-0.17581	-0.19995	-0.23617	-0.25925	-0.29649	-0.33284	-0.23664	-0.18909	-0.154	-0.14904	-0.20779	-0.21007	-0.24536	-0.21186	-0.21843	-0.21747	-0.12009	-0.10101	-0.09434	-0.05403	-0.05003	0.02401	0.10782	0.14639	0.19465	0.28524	0.32552	0.35755	0.42551	0.48222	0.56656	0.57144	0.64587	0.68807	0.73832	0.74444	0.6687	0.70954	0.6979	0.67491	0.66189
-2.07786	-1.43997	-0.74477	-0.10934	-0.04897	-0.0478	-0.02399	-0.03677	0.01959	0.14405	0.1007	0.149	0.12509	0.0743	0.11719	0.13867	0.15457	0.18764	0.26052	0.26819	0.21757	0.11517	0.12215	0.08071	0.06278	0.10959	0.10127	0.08192	0.08815	0.07757	0.09702	0.03819	-0.01204	0.03701	0.0561	0.06538	0.09709	0.02435	0.05385	0.0637	0.04345	0.06947	0.1641	0.10052	0.14524	0.10251	0.14361	0.05415	0.09393	0.09524
-2.09993	-0.95324	-0.36364	-0.22259	-0.48126	-0.58912	-0.45266	-0.3817	-0.32009	-0.29803	-0.2746	-0.2358	-0.21684	-0.24305	-0.27428	-0.22632	-0.16029	-0.16715	-0.10286	-0.05497	-0.07166	-0.09596	-0.01902	0.02386	0.05113	0.13018	0.10201	0.13626	0.16314	0.14081	0.10884	0.11545	0.18124	0.25393	0.2269	0.20497	0.22785	0.16593	0.12889	0.1602	0.19074	0.13672	0.14212	0.11007	0.17204	0.1311	0.16475	0.05427	0.06558	0.05212
-0.91587	-0.40131	-0.23217	-0.19016	-0.28301	-0.3557	-0.32223	-0.31041	-0.3087	-0.24766	-0.26666	-0.26569	-0.3053	-0.23264	-0.25581	-0.19226	-0.16071	-0.12179	0.00398	0.06181	0.08057	0.17947	0.2958	0.36779	0.34461	0.49267	0.50878	0.49598	0.51817	0.5835	0.58422	0.57725	0.55987	0.50738	0.49075	0.55181	0.53916	0.52758	0.53246	0.54071	0.51934	0.47822	0.46653	0.46749	0.40549	0.38339	0.34521	0.21164	0.08658	-0.00786
-0.72127	-0.70639	-0.21635	-0.328	-0.43194	-0.30739	-0.3823	-0.45038	-0.41011	-0.37003	-0.37849	-0.31189	-0.35651	-0.39281	-0.31967	-0.29936	-0.20674	-0.24717	-0.16973	-0.20237	-0.11572	0.02173	0.07983	0.14187	0.14531	0.17687	0.13348	0.21611	0.28466	0.36679	0.33156	0.34894	0.3691	0.37966	0.36149	0.44859	0.424	0.39327	0.40754	0.39397	0.42819	0.46413	0.48662	0.47028	0.54992	0.48038	0.49718	0.39064	0.35957	0.25357
-0.18172	-0.18172	-0.18172	-0.18172	-0.18172	-0.18172	-0.18172	-0.18172	-0.18172	-0.18172	-0.18172	-0.18172	-0.18172	-0.18172	-0.18172	-0.18172	-0.18217	-0.18113	-0.18313	-0.17967	-0.18528	-0.17648	-0.19022	-0.16789	-0.21004	-0.04527	0.04791	0.01347	0.03287	0.02072	0.02852	0.02358	0.02658	0.02488	0.02574	0.02539	0.02539	0.02539	0.02539	0.02539	0.02539	0.02539	0.02539	0.02539	0.02539	0.02585	0.0248	0.0268	0.02335	0.02896
-0.10125	-0.10125	-0.10125	-0.10125	-0.10125	-0.10125	-0.10125	-0.10125	-0.10125	-0.10125	-0.10125	-0.10125	-0.10125	-0.10125	-0.10125	-0.10125	-0.10125	-0.10125	-0.10125	-0.10125	-0.10125	-0.10125	-0.10125	-0.10125	-0.10125	-0.10125	-0.10125	-0.10125	-0.10125	-0.10125	-0.10125	-0.10125	-0.10125	-0.10125	-0.10125	-0.10125	-0.10125	-0.10125	-0.10125	-0.10125	-0.10125	-0.10125	-0.10125	-0.10125	-0.10125	-0.10125	-0.10125	-0.10125	-0.10125	-0.10125
-1.28845	-1.05587	-1.0914	-1.05298	-1.04375	-1.00617	-0.70311	-0.28282	-0.16931	-0.21384	-0.20686	-0.12737	-0.01516	0.11726	0.20819	0.24039	0.33216	0.41838	0.47154	0.50138	0.50774	0.55005	0.62409	0.67027	0.73772	0.82377	0.85729	0.81061	0.73872	0.60087	0.50099	0.50236	0.50427	0.48375	0.48209	0.51617	0.49253	0.4565	0.40468	0.33201	0.18448	0.12295	0.04822	-0.04222	-0.07113	-0.11902	-0.20251	-0.25875	-0.26904	-0.24176
-0.14566	-0.14566	-0.14566	-0.14566	-0.14566	-0.14566	-0.14566	-0.14566	-0.14566	-0.14566	-0.14566	-0.14566	-0.14566	-0.14566	-0.14566	-0.14566	-0.14566	-0.14566	-0.14566	-0.14566	-0.14566	-0.14566	-0.14566	-0.14566	-0.14566	-0.14621	-0.14492	-0.14741	-0.14307	-0.15014	-0.13903	-0.15637	-0.12833	-0.18032	-0.00043	0.13635	0.08924	0.1154	0.09909	0.10954	0.10295	0.10691	0.10474	0.1057	0.10556	0.10498	0.10628	0.35731	0.3563	0.3568
-3.03725	-0.83243	-0.65171	-0.47233	-0.23789	-0.39798	-0.33324	-0.26481	-0.29659	-0.03827	0.02477	0.05684	0.08801	0.02814	-0.02415	0.02178	0.0197	-0.03017	-0.03737	-0.03541	-0.01866	-0.02195	-0.07391	-0.12564	-0.08788	0.00911	-0.02882	-0.04929	-0.09375	-0.05601	0.01862	0.08112	0.03035	-0.08454	-0.09937	-0.14436	-0.10681	-0.0687	-0.05415	-0.08719	-0.03727	0.00625	0.0345	0.06887	0.11143	0.12654	0.10878	0.09333	0.11635	0.13722
-0.30317	-0.29307	-0.3005	-0.33725	0.15532	0.05226	-0.00158	-0.03495	0.10963	0.08433	0.05421	0.02975	0.02504	0.09886	0.07396	0.09235	0.06265	0.15409	0.2076	0.19948	0.19035	0.21968	0.12151	0.12174	0.22336	0.18497	0.20785	0.19217	0.20425	0.19284	0.20861	0.09277	0.07761	0.08354	0.08107	0.08095	0.08359	0.07802	0.08873	0.06145	-0.04924	-0.02759	-0.04204	-0.02809	-0.04533	-0.01765	-0.10579	-0.16449	-0.14827	-0.15222
-1.49576	-0.65392	-0.48735	-0.14371	-0.05001	-0.10265	-0.07545	-0.1449	-0.13341	0.18924	0.06274	-0.0058	0.01269	-0.01499	-0.02666	0.00781	0.02408	0.01272	-0.00315	0.02236	0.1009	0.08036	0.05769	0.01905	0.08972	0.21623	0.22773	0.30224	0.35664	0.44497	0.48105	0.51776	0.38287	0.27384	0.36257	0.39631	0.43602	0.48858	0.51414	0.46252	0.46951	0.45919	0.41694	0.38271	0.37167	0.37208	0.35772	0.36163	0.33301	0.29154
-0.54022	-0.54495	-0.52312	-0.49015	-0.48118	-0.30919	-0.34084	-0.37133	-0.24931	-0.26469	-0.29128	-0.31388	-0.33285	-0.34915	-0.35191	-0.34609	-0.34157	-0.34138	-0.33977	-0.33943	-0.34893	-0.34504	-0.34387	-0.34595	-0.39238	-0.41595	-0.41926	-0.41219	-0.41457	-0.35006	-0.33556	-0.35992	-0.33178	-0.3397	-0.30652	-0.26955	-0.26755	-0.26411	-0.25901	-0.25822	-0.21369	-0.19955	-0.20578	-0.21272	-0.22062	-0.22325	-0.22563	-0.22408	-0.23248	-0.23358
-0.74219	-0.72202	-0.74265	-0.36555	-0.25895	-0.09235	-0.10525	-0.02322	0.05476	0.07711	0.01671	0.01267	-0.04167	-0.01775	-0.03783	-0.03123	-0.03734	-0.03039	-0.03973	-0.02425	-0.07466	-0.10968	-0.10208	-0.10628	-0.08728	-0.14427	-0.10234	-0.12516	-0.1901	-0.20442	-0.21586	-0.25067	-0.22616	-0.2592	-0.28614	-0.14408	-0.11646	-0.13305	-0.05621	-0.08003	-0.09887	-0.14305	-0.18082	-0.16149	-0.1397	-0.11341	-0.09961	-0.10734	-0.08334	0.04067
-0.54727	-0.54727	-0.54727	-0.54737	-0.54757	-0.54796	-0.54869	-0.55072	-0.40726	-0.42552	-0.43666	-0.44345	-0.38246	-0.38231	-0.39194	-0.39004	-0.39124	-0.39076	-0.39056	-0.3917	-0.38937	-0.39335	-0.38706	-0.39683	-0.38134	-0.40853	-0.33893	-0.22044	-0.18268	-0.13892	-0.08169	-0.16195	-0.14874	-0.16985	-0.10606	-0.07664	-0.06172	0.00808	0.00328	-0.06255	-0.0173	0.01258	-0.01342	0.02671	0.07941	0.09021	0.15477	0.20697	0.24488	0.23031
-0.7508	-0.20342	0.9948	0.78019	0.53979	0.43314	0.64887	0.52492	0.35108	0.28624	0.2333	0.1329	0.13891	0.13452	0.06086	0.08802	0.10413	0.07198	-0.01276	-0.11173	-0.15382	-0.15465	-0.12121	-0.14935	-0.14197	-0.19251	-0.27927	-0.28325	-0.17351	-0.1292	-0.11209	-0.10655	-0.12428	-0.14885	-0.15269	-0.15093	-0.14328	-0.14949	-0.12836	-0.15884	-0.09271	-0.05009	-0.04745	-0.00692	-0.02932	-0.00528	0.02137	-0.02724	-0.02304	0.00387
-0.30952	-0.30952	-0.30952	-0.30952	-0.30952	-0.30952	-0.30926	-0.30872	-0.30792	-0.30603	-0.29118	-0.24209	-0.25157	-0.17456	-0.18839	-0.19195	-0.18961	-0.19117	-0.19022	-0.19076	-0.19049	-0.1906	-0.1906	-0.1906	-0.1906	-0.19068	-0.19043	-0.19094	-0.19002	-0.19168	-0.18892	-0.19325	-0.18628	-0.19885	-0.07077	-0.02465	-0.07829	-0.07176	-0.05409	0.00606	-0.05236	-0.0756	-0.06976	-0.07266	-0.0712	-0.07163	-0.07234	-0.0701	-0.07436	-0.06731
-2.52808	-1.71573	-1.2223	-0.96849	-1.03637	-0.7046	-0.4495	-0.43033	-0.20293	-0.14455	-0.22373	-0.20865	-0.06555	-0.06427	-0.08816	0.05311	0.16025	0.17213	0.23634	0.28743	0.29898	0.36625	0.41287	0.40199	0.31507	0.3035	0.28782	0.20805	0.21913	0.18675	0.11038	0.11302	0.0877	0.03521	0.03835	0.09751	0.13832	0.1414	0.14367	0.09213	0.10089	0.09885	0.09779	0.17189	0.12712	0.08361	0.12263	0.05262	0.10487	0.10184
-0.10253	-0.10253	-0.10253	-0.10531	-0.10899	-0.1157	-0.12914	-0.18335	0.54762	0.4515	0.39114	0.3451	0.30805	0.27721	0.25102	0.25102	0.25102	0.25102	0.25102	0.25102	0.25102	0.25169	0.25019	0.25302	0.24817	0.25601	0.24372	0.26295	0.23142	0.29282	-0.02481	-0.1301	-0.08755	-0.11197	-0.0966	-0.10646	-0.10024	-0.10399	-0.10189	-0.10293	-0.10253	-0.10253	-0.10253	-0.10253	-0.10253	-0.10253	-0.10253	-0.10253	-0.10253	-0.10253
-2.71227	-1.82436	-1.333	-1.15314	-1.22422	-1.00078	-0.80764	-0.81534	-0.62547	-0.55954	-0.6313	-0.57132	-0.44417	-0.4313	-0.39426	-0.25336	-0.13145	-0.13219	-0.10461	-0.05396	0.01256	0.0598	0.07561	0.09333	0.09825	0.10323	0.08685	0.0297	0.0471	0.04911	0.0203	0.01311	-0.0374	-0.02524	-0.01207	0.06091	0.07326	0.04975	0.08847	0.03364	0.04502	0.05493	0.05522	0.11924	0.07481	0.02771	0.08328	0.0449	0.11064	0.06243
-0.82662	0.6517	0.46221	0.08394	-0.11499	0.10472	0.05782	0.02184	-0.08979	-0.09338	-0.10053	-0.11071	-0.05447	-0.01419	-0.03061	0.02237	0.06658	-0.06686	-0.05524	0.06374	0.11887	0.19141	0.18163	0.23005	0.11273	0.09447	0.0923	0.0497	0.06501	0.09485	0.10656	0.16983	0.18958	0.30887	0.3092	0.37132	0.31872	0.35321	0.34487	0.31145	0.31218	0.26222	0.23624	0.2785	0.26176	0.20842	0.19753	0.1816	0.121	0.07666
-0.71028	-0.5092	0.62567	0.42145	0.32133	0.14787	0.11117	0.00565	-0.07187	-0.12206	-0.05935	-0.10642	-0.03299	-0.07816	-0.10422	-0.08618	-0.09801	-0.10531	-0.10165	-0.27107	-0.27324	-0.26599	-0.29746	-0.3008	-0.22063	-0.15804	-0.16337	-0.17307	-0.05072	-0.03829	-0.02957	-0.05648	0.05388	0.12695	0.1086	0.08418	0.12103	0.18411	0.17909	0.09305	0.09247	0.09113	0.09504	0.09589	0.07577	0.0758	0.08819	0.10662	0.11027	0.0583
-0.54271	-0.54328	-0.54225	-0.53993	-0.51796	-0.2316	-0.28111	-0.32606	-0.22999	-0.27255	-0.19236	-0.18128	-0.19249	-0.21166	-0.09959	-0.0498	-0.06236	-0.06391	-0.03848	0.00768	0.00078	-0.00586	0.03781	0.06143	-0.06731	-0.0549	-0.064	-0.05606	-0.06464	-0.05189	-0.10955	-0.12392	-0.12034	-0.11842	-0.13512	-0.19633	-0.16571	-0.23275	-0.2316	-0.17802	-0.16786	-0.08988	-0.04349	-0.14713	-0.18898	-0.18298	-0.14024	-0.03045	-0.06453	-0.06051
-3.2427	-1.54856	-0.32766	-0.33132	-0.26847	-0.33869	-0.22206	-0.1199	-0.18067	-0.18139	-0.29913	-0.21535	-0.152	-0.13252	-0.16507	-0.06854	-0.0649	-0.02631	-0.1227	-0.15299	-0.12063	-0.15793	-0.13003	-0.10462	-0.10962	-0.11203	-0.18657	-0.14822	-0.1156	-0.20178	-0.21813	-0.25478	-0.27289	-0.26688	-0.27143	-0.18619	-0.159	-0.20066	-0.20726	-0.23314	-0.22198	-0.24566	-0.20493	-0.23228	-0.2244	-0.19112	-0.17439	-0.14776	-0.17247	-0.16259
-0.92836	-0.61855	-0.34829	-0.4517	-0.33211	-0.24438	-0.18516	-0.19643	-0.28488	-0.35384	-0.40875	-0.26533	-0.15963	-0.03324	0.02981	0.12361	0.12289	0.09462	0.04404	0.06178	0.07952	0.08451	0.0388	0.01951	0.01674	0.0008	0.00792	0.03135	-0.02897	-0.00922	0.09026	0.12102	0.14076	0.17101	0.26174	0.32965	0.28518	0.16483	0.17238	0.07969	-0.05383	-0.02908	-0.02205	-0.13362	-0.19349	-0.16157	-0.07321	0.0662	0.03117	0.05677
-0.77389	-0.7741	-0.77502	-0.77693	-0.78243	-0.58712	-0.39466	-0.4536	-0.49201	-0.39221	-0.43652	-0.28083	-0.09183	-0.09099	-0.02726	-0.03655	-0.03448	-0.0317	-0.04149	0.01273	0.05584	0.04325	0.0513	0.09209	0.08022	0.01769	-0.05043	-0.03977	0.00961	0.00403	0.01315	0.08912	0.02122	0.00616	0.00308	0.01524	-0.02523	-0.09588	-0.18286	-0.19878	-0.18375	-0.18393	-0.21074	-0.24843	-0.21222	-0.15597	-0.15996	-0.15255	-0.1136	-0.09818
-0.98351	-0.99996	-0.6137	-0.5843	-0.50348	-0.57139	-0.38704	-0.33539	-0.26133	-0.24367	-0.21654	-0.16359	-0.17669	-0.08191	-0.00716	0.00539	0.0849	0.13839	0.19875	0.20515	0.23506	0.22979	0.25291	0.2534	0.24017	0.28449	0.24338	0.23769	0.24602	0.24885	0.19479	0.20594	0.22068	0.18923	0.2182	0.23091	0.25833	0.2031	0.22025	0.18718	0.16837	0.08047	-0.01048	0.06448	0.07002	0.03546	0.00237	-0.06239	-0.12246	-0.17249
-1.29412	-0.97818	-0.28133	-0.24297	-0.31269	-0.45491	-0.3509	-0.16685	-0.19186	-0.14867	-0.17784	-0.19431	-0.21491	-0.21148	-0.20186	-0.17261	-0.16199	-0.11851	0.00321	-0.00703	-0.00858	0.07964	0.13554	0.08914	0.1245	0.14842	0.16075	0.15888	0.09494	0.06277	0.02585	0.07045	0.12865	0.08677	0.07595	0.03491	0.01999	0.07054	0.04961	0.08209	0.09542	0.13845	0.11535	0.08519	0.08828	0.11855	0.09318	-0.00882	-0.11433	-0.13469
-0.17937	-0.17937	-0.17937	-0.17937	-0.17937	-0.17937	-0.17937	-0.17937	-0.17844	-0.17643	-0.17251	-0.1633	-0.08591	0.026	0.02055	0.02956	0.02383	0.02735	0.02532	0.02637	0.02592	0.02592	0.02592	0.02592	0.02592	0.02592	0.02592	0.02592	0.02592	0.02592	0.02629	0.02538	0.02719	0.02399	0.02925	0.02095	0.03389	0.01317	0.05028	-0.05465	-0.20777	-0.16529	-0.18806	-0.17401	-0.18314	-0.17707	-0.18128	-0.17802	-0.18112	-0.1774
-2.18127	-0.44582	-0.34556	-0.03195	0.14761	0.1335	0.15118	0.18978	0.21767	0.21529	0.11605	0.09979	0.05922	-0.0233	0.01826	0.10138	0.0966	0.00048	0.03954	0.07803	0.00019	0.11001	0.16873	0.05165	0.0631	0.00475	-0.0643	-0.06774	-0.03832	-0.04757	-0.10039	-0.13902	-0.10402	-0.09594	-0.04549	-0.05508	-0.14653	-0.12359	-0.15832	-0.12825	-0.04084	-0.03497	-0.0605	-0.10741	-0.13509	-0.11193	-0.02715	0.05002	0.00255	-0.00809
-1.19018	-0.52936	0.13601	0.36437	0.28516	0.35923	0.38235	0.19677	0.0852	0.11651	0.19849	0.16799	0.10504	0.13748	0.11347	0.20312	0.20061	0.21055	0.22902	0.13933	0.06802	0.04891	0.09374	0.0601	0.04313	-0.04475	-0.10309	-0.14702	-0.16113	-0.15224	-0.1249	-0.10912	-0.17984	-0.18925	-0.30206	-0.29037	-0.30606	-0.33798	-0.33198	-0.33299	-0.37002	-0.33251	-0.33552	-0.34054	-0.29652	-0.29435	-0.3238	-0.3891	-0.34057	-0.31577
-0.81099	-0.47504	-0.28952	-0.05061	0.17589	0.0836	0.09555	0.21698	0.20138	0.08315	0.09649	0.02208	0.07637	0.10641	0.07911	0.12295	0.15525	0.11459	0.08574	0.15882	0.14755	0.12239	0.04458	0.1276	0.09318	0.16327	0.1761	0.12915	0.11895	0.10036	0.13388	0.13596	0.12009	0.13533	0.07821	0.05572	0.0689	0.04247	-0.03645	-0.03688	-0.03908	-0.14294	-0.09982	-0.11355	-0.10101	-0.04875	-0.06486	-0.00826	-0.11463	-0.13831
-0.25601	-0.25566	-0.256	-0.25725	0.22236	0.133	0.07292	0.02909	-0.00435	-0.03073	-0.05205	-0.06967	-0.08447	-0.09707	-0.10794	-0.10789	-0.10797	-0.10783	-0.10806	-0.1077	-0.10827	-0.1073	-0.10973	-0.25555	-0.25503	-0.2535	-0.25696	-0.25122	-0.26027	-0.24573	-0.27231	-0.18911	-0.0849	-0.12322	-0.09374	-0.1271	-0.05885	0.05673	0.02997	0.04395	0.03522	0.04097	0.0371	0.03949	0.03804	0.03894	0.03825	0.03893	0.0378	0.0396
-2.83154	-0.10641	0.00442	0.0879	0.0914	0.11412	0.13682	0.06907	0.01895	-0.01667	-0.0383	-0.07534	-0.04923	-0.06192	0.0077	0.07494	0.08036	0.02651	0.01622	-0.02875	-0.01238	-0.05058	-0.08073	-0.09835	-0.1328	-0.1065	-0.03212	-0.00483	-0.00589	0.00289	-7e-05	0.04332	0.04509	0.00926	-0.01011	-0.02797	-0.00665	0.01658	-0.036	-0.04715	-0.06556	-0.07621	-0.11907	-0.19661	-0.18202	-0.16481	-0.10412	-0.02955	-0.07176	-0.12099
-0.53667	-0.5155	-0.08616	0.1889	0.28116	0.53227	0.39252	0.44636	0.51091	0.52667	0.80382	0.93911	0.82346	0.81555	0.72341	0.72758	0.72072	0.73151	0.62724	0.70417	0.66893	0.6329	0.57254	0.55448	0.53224	0.50583	0.47107	0.48858	0.4682	0.39099	0.40384	0.38833	0.32596	0.29676	0.17612	0.11936	-0.01216	-0.08491	-0.09176	-0.08628	-0.09121	-0.17127	-0.16908	-0.1712	-0.16797	-0.17448	-0.09582	-0.08462	-0.0748	-0.09291
-0.22529	-0.22639	-0.22568	-0.22168	0.27429	0.17964	0.10852	0.03537	0.34448	0.2676	0.22278	0.2796	0.28718	0.45872	0.40538	0.40075	0.40402	0.40159	0.40349	0.40177	0.40353	0.4009	0.24241	0.2465	0.24258	0.24772	0.24032	0.25145	0.23406	0.26603	0.15131	0.06662	0.09925	0.07747	0.09619	0.07571	0.10687	-0.00049	-0.09872	-0.04208	-0.19893	-0.23736	-0.22437	-0.23141	-0.2269	-0.22998	-0.22786	-0.22928	-0.22831	-0.22879
-0.2264	-0.09432	0.57547	0.27741	0.2998	0.1614	0.26135	0.33098	0.24046	0.26127	0.54743	0.51087	0.4382	0.37203	0.36259	0.43994	0.46389	0.41546	0.2574	0.27517	0.26297	0.27567	0.23482	0.21761	0.2271	0.21753	0.18697	0.16649	0.15941	0.13876	0.12602	0.13684	0.09328	0.08761	0.1107	-0.14364	-0.20301	-0.1832	-0.1928	-0.18939	-0.14824	-0.1416	-0.18703	-0.19508	-0.24002	-0.23631	-0.19419	-0.18739	-0.14158	-0.14814
-0.87876	-0.86464	-0.47999	-0.20567	0.18387	0.11862	-0.01374	0.35516	0.3103	0.43474	0.40178	0.36488	0.45043	0.51476	0.46602	0.48128	0.52816	0.58939	0.51122	0.58891	0.58765	0.51736	0.40129	0.34095	0.32338	0.31331	0.36621	0.38597	0.384	0.22725	0.28109	0.26835	0.25903	0.14579	0.14257	0.09942	0.05696	0.06432	-0.00965	-0.02896	-0.08595	-0.11177	-0.12408	-0.16678	-0.12228	-0.14599	-0.16372	-0.12094	-0.18704	-0.18304
-0.06128	-0.11146	0.05257	0.53592	0.41516	0.52058	0.58435	0.49272	0.41357	0.34761	0.28369	0.5061	0.48394	0.57065	0.52246	0.52328	0.52793	0.51642	0.53958	0.48028	0.32031	0.34481	0.3407	0.33051	0.36133	0.24707	0.12901	0.16777	0.14619	0.16004	0.15068	0.15765	0.15191	0.15752	0.15027	0.16501	-0.00615	-0.04576	-0.01082	-0.07638	-0.23576	-0.2053	-0.22071	-0.21128	-0.2174	-0.21341	-0.21594	-0.21441	-0.21522	-0.21486
-0.37061	-0.44677	-0.1586	0.57474	0.45943	0.62713	0.59782	0.5242	0.39833	0.31553	0.33403	0.25695	0.2365	0.19967	0.14567	0.13725	0.1514	0.12821	0.16918	0.0634	-0.06473	-0.04263	-0.03333	-0.01262	0.00727	-0.12884	-0.23541	-0.20198	-0.2409	-0.18133	-0.15692	-0.10503	-0.12058	-0.11679	-0.04918	-0.11491	-0.09167	-0.07829	-0.09025	-0.10107	-0.11563	-0.11412	-0.0773	-0.09113	-0.02437	-0.01772	0.0346	0.08353	0.07702	0.05957
-0.72868	0.57412	0.64587	0.51888	0.42924	0.45335	0.35708	0.25806	0.17158	0.26169	0.19155	0.13169	0.18003	0.35923	0.29396	0.30593	0.26195	0.24579	0.22551	0.19328	0.2253	0.15518	0.11144	0.12184	0.12076	0.13314	0.11376	0.12312	0.11638	0.12245	0.11539	0.12747	0.04078	0.0285	0.03134	0.03301	0.02688	0.03917	0.01527	-0.03954	-0.19341	-0.24634	-0.22995	-0.23172	-0.24589	-0.06452	-0.10243	-0.1685	-0.06784	-0.05382
-1.05543	-0.22281	-0.47263	-0.27881	-0.19929	-0.30583	-0.37605	-0.42736	-0.46944	-0.40763	-0.27695	-0.16216	-0.09996	-0.09235	-0.01908	-0.02048	-0.01663	0.07537	0.09379	0.09054	0.09477	0.09509	0.0427	0.03296	0.03804	0.03402	0.03809	0.033	0.04125	0.08843	0.10927	0.15729	0.17697	0.18827	0.27526	0.19014	0.14913	0.17269	0.22407	0.21424	0.19884	0.15804	0.02958	0.06423	0.10474	0.04205	-0.06258	-0.02749	-0.0132	-0.03717
-2.90482	-1.06101	-0.63597	-0.20532	-0.28602	-0.10043	-0.03882	0.03477	0.00743	0.05041	0.11052	0.19184	0.27848	0.19979	0.15205	0.28746	0.23128	0.17282	0.22257	0.21201	0.20097	0.17119	0.19174	0.22896	0.13531	0.08787	0.08777	0.11256	-0.0031	0.04654	0.10171	0.0947	0.09503	0.09632	0.04138	-0.0091	-0.08556	-0.1847	-0.23219	-0.26458	-0.22826	-0.22375	-0.2444	-0.22547	-0.23541	-0.12167	-0.04801	-0.09226	-0.10437	-0.16126
-0.50216	-0.50216	-0.50216	-0.50216	-0.50216	-0.5019	-0.50131	-0.50007	-0.49642	-0.38111	-0.23592	-0.196	-0.18057	-0.17494	-0.19372	-0.19425	-0.19041	-0.20031	-0.133	-0.06233	-0.07327	-0.06771	-0.07084	-0.06936	-0.06934	-0.07076	-0.0677	-0.07292	-0.06426	-0.07996	-0.03519	0.06625	0.05003	-0.00535	-0.03907	-0.0811	-0.05656	-0.13208	-0.11618	-0.09647	-0.13518	0.01122	-0.02216	0.13888	0.17719	0.20476	0.24726	0.21204	0.25734	0.3076
-2.66443	-0.88116	-0.53412	-0.51068	0.02938	-0.07389	0.01763	0.01246	0.06782	0.08575	0.15362	0.30529	0.42553	0.46138	0.54716	0.59871	0.58359	0.56326	0.62623	0.55724	0.58706	0.58409	0.53588	0.48488	0.46487	0.50667	0.56192	0.53192	0.55453	0.56909	0.50076	0.47429	0.43144	0.37791	0.37445	0.38176	0.33052	0.25831	0.132	0.12941	0.06798	0.0658	-0.01401	-0.06319	-0.02357	-0.01821	0.00752	-0.00955	0.0311	0.03143
-2.94081	-0.79643	-0.46617	-0.48702	-0.26836	-0.20674	0.00361	-0.04324	-0.02455	-0.12079	-0.21421	-0.13842	-0.08664	-0.07826	-0.12932	-0.0076	-0.00296	-0.05623	-0.05677	-0.10613	-0.06619	-0.03783	-0.04608	0.01491	0.06143	0.02844	0.02127	-0.02396	-0.00051	0.05075	0.03603	0.01704	-0.03658	0.01544	0.063	0.19182	0.1474	0.14923	0.12098	0.0809	0.03549	0.10444	0.21203	0.2254	0.20163	0.18914	0.15398	0.17519	0.14896	0.13624
-2.83227	-1.78091	-0.79052	-0.42009	-0.31122	-0.07072	-0.01163	-0.03803	-0.04484	-0.07769	-0.14439	-0.01592	0.00955	0.03308	0.0646	0.15302	0.24918	0.2914	0.23396	0.24983	0.20944	0.22005	0.26619	0.3475	0.39209	0.42387	0.50434	0.5196	0.49229	0.57338	0.56458	0.53417	0.48384	0.55186	0.51638	0.56355	0.49865	0.43728	0.42319	0.42361	0.3691	0.40051	0.38806	0.37812	0.43635	0.38873	0.35313	0.39382	0.42339	0.4279
-1.92852	-0.88996	-0.47008	-0.1879	-0.11085	-0.02126	0.0474	-0.0516	-0.08922	-0.1783	-0.22393	-0.24809	-0.23838	-0.14377	-0.08647	0.03926	0.09566	0.12863	0.04025	0.04802	0.11682	0.16295	0.14007	0.09181	0.09756	0.09968	0.18659	0.21694	0.24106	0.23697	0.22652	0.29153	0.24552	0.29761	0.3758	0.38701	0.40367	0.4692	0.49655	0.48297	0.41541	0.48141	0.49671	0.36263	0.34493	0.36582	0.28488	0.31129	0.3773	0.30981
-2.35024	-1.20283	-0.81049	-0.81487	-0.84565	-0.87347	-0.90463	-0.82776	-0.9184	-0.99952	-0.93886	-0.91379	-0.88156	-0.86022	-0.85412	-0.81251	-0.78569	-0.77356	-0.81943	-0.82602	-0.77572	-0.69015	-0.57129	-0.5398	-0.52053	-0.44732	-0.35503	-0.35365	-0.31609	-0.30037	-0.23486	-0.16128	-0.11719	-0.02919	-0.04783	-0.03802	-0.06779	-0.05179	0.00568	0.03373	0.10372	0.19015	0.21239	0.24272	0.29729	0.27299	0.25985	0.34791	0.41875	0.35358
-3.22603	-1.49317	-0.28953	-0.22038	-0.28687	-0.30274	-0.38828	-0.36147	-0.45818	-0.40743	-0.30597	-0.25787	-0.11198	-0.09249	-0.13466	-0.00181	0.03709	0.05665	0.07671	0.00217	0.02475	0.09993	0.10163	0.1909	0.15758	0.19325	0.23009	0.24411	0.29161	0.29922	0.30304	0.37641	0.43178	0.42614	0.42014	0.36303	0.40215	0.37218	0.32368	0.26909	0.24433	0.22348	0.25815	0.31248	0.33273	0.30254	0.23664	0.18783	0.25362	0.17213
0.00942	0.46521	0.30502	0.04263	0.2244	0.06092	-0.04268	-0.12538	-0.01742	0.12751	0.18568	0.11806	0.06244	0.01548	-0.02432	-0.04717	-0.10472	-0.13709	-0.19317	-0.19013	-0.1263	-0.10619	-0.05239	-0.02382	-0.03714	-0.02672	-0.03707	-0.02418	-0.0447	0.01221	-0.00097	0.03612	-0.03155	-0.09447	-0.18808	-0.11852	-0.10926	-0.09587	-0.02014	-0.03841	-0.02605	-0.03927	-0.00226	0.10994	0.1268	0.11909	0.12747	0.1155	0.13596	0.05459
-5.89104	-1.90216	-0.90787	-0.53791	-0.46983	-0.46149	-0.317	-0.30677	-0.25756	-0.15052	-0.09313	-0.09689	-0.12229	-0.09981	-0.07971	0.13925	0.1602	0.2085	0.13463	0.16452	0.19445	0.23682	0.22609	0.24416	0.27002	0.33193	0.35434	0.35726	0.38181	0.35777	0.40216	0.35422	0.3358	0.33276	0.23329	0.20153	0.16312	0.16123	0.20183	0.20202	0.18982	0.16288	0.22991	0.23158	0.18136	0.16592	0.08925	0.1167	0.05536	0.03998
-4.72935	-2.20273	-1.53746	-0.88024	-0.62849	-0.17111	0.04205	0.04878	0.10252	0.02789	-0.06155	-0.03968	-0.04106	-0.00325	-0.00536	0.15336	0.23765	0.26106	0.34949	0.27116	0.16251	0.14443	0.18083	0.17968	0.14335	0.01963	-0.07692	-0.12707	-0.18311	-0.06148	-0.09665	-0.09233	-0.06755	-0.04967	-0.00895	-0.02821	-0.02423	0.00098	0.05473	0.03061	-0.00793	-0.00243	-0.03278	-0.03501	-0.02628	-0.05139	-0.03005	-0.09408	-0.02658	0.04573
-2.22199	0.2665	0.2652	0.33821	0.31996	0.25138	0.2757	0.34272	0.19957	0.16408	0.14564	0.06392	0.01585	0.03777	0.07841	0.16892	0.12154	0.05349	0.0589	0.21468	0.25233	0.25565	0.27781	0.24205	0.22865	0.20617	0.14216	0.13478	0.03822	0.00798	0.07497	0.10535	0.08956	0.04031	0.0891	0.08377	0.08753	0.09279	0.14915	0.1344	0.14219	0.11318	0.11245	0.03831	0.02957	0.01311	-0.01301	-0.03724	-0.24591	-0.33563
-5.32383	-2.34674	-1.22598	-0.72557	-0.71948	-0.60759	-0.35787	-0.33073	-0.21684	-0.19482	-0.20026	-0.24679	-0.23002	-0.25379	-0.16676	-0.01346	0.04683	0.07134	-0.00635	-0.02853	-0.059	-0.05963	-0.06602	-0.0079	-0.0222	-0.01467	0.04021	0.01898	-0.03985	-0.02189	-0.02857	-0.05295	-0.0261	-0.02804	-0.07711	-0.07432	-0.05176	-0.04103	-0.03849	-0.01439	-0.06393	0.01904	0.03807	-0.03637	-0.02052	-0.02178	0.00523	0.07553	0.0365	0.07179
-4.07729	-1.42142	-0.66597	-0.44266	-0.30238	-0.06615	-0.20215	-0.18791	-0.06462	0.02822	0.03183	0.02323	0.0877	0.26726	0.16864	0.31028	0.34817	0.36959	0.33235	0.31893	0.29957	0.22446	0.23931	0.24923	0.15607	0.16179	0.16166	0.22231	0.20702	0.17718	0.14074	0.0853	0.06459	0.04747	0.00738	0.02063	0.00748	0.03359	0.05242	0.03132	-0.04507	-0.21812	-0.11301	-0.129	-0.20314	-0.28125	-0.34618	-0.32277	-0.26607	-0.2032
-5.9635	-2.17578	-1.26645	-0.80709	-0.57278	-0.47492	-0.20884	0.00375	0.19062	0.12119	0.06642	0.06831	0.09436	0.02064	0.017	0.21567	0.2298	0.20015	0.19918	0.12961	0.08633	0.14722	0.09773	0.09918	0.10674	0.05251	-0.03794	-0.04729	-0.05577	-0.12651	-0.20755	-0.24601	-0.16968	-0.18335	-0.16052	-0.14086	-0.14131	-0.16155	-0.169	-0.16587	-0.18777	-0.14966	-0.15807	-0.13551	-0.1044	-0.04558	-0.01895	0.0058	0.05835	0.06024
-4.21088	-1.56714	-0.8531	-0.26315	-0.40649	-0.2793	-0.29865	-0.19987	-0.06466	0.08022	0.09677	0.07252	0.06184	0.09639	0.0553	0.16811	0.24444	0.28548	0.25498	0.24623	0.1971	0.15395	0.16784	0.21587	0.19871	0.16948	0.14535	0.19917	0.15866	0.18348	0.1143	0.05388	0.09189	-0.02464	-0.07651	-0.11355	-0.11291	-0.06956	-0.05387	-0.026	0.00608	-0.04046	-0.02157	0.03887	0.04437	0.059	0.00696	0.05791	0.052	0.13417
-3.08166	-1.77795	-1.03456	-0.83786	-0.51737	-0.35645	-0.33027	-0.04628	0.1394	0.10396	0.03843	0.04567	0.03598	-0.05686	-0.08831	-0.01007	0.11097	0.14515	0.09515	0.08447	0.14261	0.14652	0.10724	0.04831	0.02133	0.0156	-0.02787	0.01228	-0.04318	-0.12137	-0.11256	-0.15837	-0.16129	-0.14763	-0.13915	-0.068	-0.01825	-0.00894	-0.00863	0.04291	0.13332	0.12976	0.11278	0.18374	0.19065	0.12723	0.13579	0.2414	0.23012	0.17031
-1.52335	-0.85961	-0.00288	0.30837	-0.09977	-0.19961	-0.2123	-0.3385	-0.36473	-0.33858	-0.23829	-0.23979	-0.13692	-0.16478	-0.1996	-0.15378	-0.10925	-0.15485	-0.24445	-0.21251	-0.18424	-0.1914	-0.07077	0.08749	0.07434	0.04441	0.00755	-0.03546	-0.04683	-0.01093	0.01069	0.02482	0.01334	0.06041	0.02309	-0.04554	-0.07104	-0.06648	-0.0929	-0.1195	-0.03475	0.03178	0.07867	0.1092	0.18313	0.27074	0.29277	0.26896	0.26285	0.17304
-1.25459	-0.84051	-0.86627	-0.61136	-0.39236	-0.33474	-0.2875	-0.16138	-0.19886	-0.13898	-0.10134	-0.10514	-0.12586	-0.10713	-0.09019	-0.07551	-0.06902	0.01053	0.07678	0.07904	0.07075	0.04743	0.04478	-0.00037	0.14672	0.14382	0.14241	0.12551	0.10929	0.04534	0.02357	0.10708	0.12683	0.03996	0.01023	0.03911	0.02284	-0.01051	0.01532	0.01437	4e-05	-0.03994	-0.10998	-0.12582	-0.12962	-0.12212	-0.21267	-0.22127	-0.18817	-0.10938
-1.42223	-0.90603	-0.55651	-0.08002	-0.01612	0.1294	0.08918	0.01952	-0.00144	0.10636	0.2301	0.31366	0.37788	0.40842	0.45731	0.51741	0.55555	0.58409	0.5935	0.55437	0.48465	0.45914	0.4305	0.4696	0.42955	0.40772	0.50643	0.51542	0.50985	0.55955	0.55226	0.4894	0.41281	0.39999	0.35881	0.25449	0.27295	0.21136	0.24464	0.13986	0.07984	0.10313	0.13219	0.13289	0.19661	0.22348	0.22304	0.24455	0.23861	0.30722
-4.66797	-2.42695	-1.45107	-1.02224	-0.79166	-0.56346	-0.55322	-0.42947	-0.36898	-0.26912	-0.23561	-0.14162	-0.05788	0.03479	-0.00208	0.14278	0.1961	0.21763	0.24066	0.25323	0.33506	0.2882	0.27672	0.29786	0.28569	0.26447	0.2433	0.31567	0.33345	0.27677	0.30501	0.27974	0.2404	0.27671	0.21238	0.26757	0.18852	0.19457	0.21175	0.09215	0.05373	-0.00376	0.03476	0.11762	0.12822	0.14814	0.13133	0.06021	0.05628	0.07033
-1.77876	-0.22945	0.47917	0.71267	0.56216	0.78739	0.76087	0.80781	0.83837	0.78188	0.75435	0.67099	0.65645	0.56569	0.54505	0.63493	0.66232	0.69303	0.69732	0.65773	0.68453	0.6828	0.71056	0.72157	0.69733	0.59573	0.55803	0.53182	0.48278	0.42408	0.38352	0.33324	0.34153	0.32018	0.26365	0.23052	0.2304	0.25312	0.24318	0.20285	0.23008	0.31198	0.33732	0.34029	0.28952	0.23686	0.18943	0.16102	0.10411	0.02639
-2.22469	-0.62535	0.12908	0.52732	0.79037	0.98806	1.04647	1.10839	1.13882	1.09132	0.98938	0.99454	1.00011	0.94006	0.87335	0.95835	0.99055	1.01419	1.01884	0.95058	0.90099	0.82384	0.77051	0.74781	0.71598	0.63664	0.58981	0.47771	0.42023	0.35311	0.29373	0.26368	0.23441	0.19554	0.11949	0.12617	0.06246	0.02934	-0.04253	-0.08824	-0.10592	-0.03397	-0.01292	0.00679	-0.02497	-0.08901	-0.09703	-0.13111	-0.14605	-0.16018
-1.62064	-0.57179	-0.29	0.64422	1.21022	1.21826	1.24702	1.27705	1.22838	1.15212	1.07324	1.02467	0.94513	0.83865	0.75265	0.83137	0.85876	0.85822	0.88163	0.87521	0.80152	0.71676	0.66176	0.55745	0.51265	0.48106	0.40685	0.35071	0.23942	0.22495	0.19107	0.17288	0.17234	0.13791	0.05995	0.08161	0.06457	0.02836	0.02156	-0.0266	-0.01868	0.02975	0.05723	0.06297	0.02764	-0.01188	-0.04202	-0.04003	-0.08781	-0.13915
-1.81295	-0.90245	-0.05888	0.27022	0.34171	0.41794	0.52603	0.5474	0.6419	0.53614	0.56025	0.57047	0.55355	0.53532	0.49292	0.59725	0.63785	0.69609	0.67461	0.69796	0.64729	0.62852	0.58109	0.72218	0.71863	0.66123	0.605	0.5678	0.46107	0.47527	0.45187	0.39256	0.43461	0.47279	0.39578	0.36004	0.30475	0.28026	0.29474	0.28967	0.24125	0.32773	0.3456	0.37111	0.29427	0.27618	0.23526	0.17687	0.07605	0.0587
-2.17347	-0.81967	-0.17608	0.60432	0.83134	0.87451	0.84961	0.88858	0.94026	0.92066	0.94341	0.95075	0.95992	0.89067	0.85491	0.9774	0.99797	1.04094	0.98091	0.98523	0.89516	0.79719	0.74055	0.65711	0.60546	0.58276	0.54921	0.48536	0.45454	0.40415	0.3795	0.36638	0.36513	0.28608	0.18377	0.15806	0.13766	0.0708	0.03847	-0.04633	-0.05111	0.00651	0.02252	0.03047	-0.02076	-0.07711	-0.12898	-0.14058	-0.18564	-0.19569
-2.26338	-0.85134	0.2333	0.51537	0.36683	0.30837	0.35875	0.32993	0.50595	0.55929	0.54781	0.56952	0.57866	0.53553	0.54175	0.60598	0.66882	0.65789	0.63332	0.50183	0.44992	0.44944	0.46677	0.50445	0.4865	0.44103	0.43451	0.34854	0.33213	0.34252	0.3345	0.26621	0.18383	0.13542	0.11052	0.15685	0.14067	0.07946	0.07589	0.02115	0.08182	0.13872	0.0459	0.02482	0.01189	-0.06427	-0.07609	-0.02406	-0.0417	-0.05977
-1.21777	-0.37576	-0.01557	0.66135	0.80462	0.86586	0.77054	0.76201	0.9587	0.94853	0.94997	1.06867	1.04547	1.05793	1.04272	1.10521	1.13954	1.12464	1.10403	1.05567	0.96976	0.88644	0.82191	0.83138	0.8129	0.71176	0.70386	0.6666	0.60713	0.65134	0.55197	0.48758	0.43876	0.41462	0.38207	0.31407	0.20387	0.13556	0.07686	0.03214	-0.02297	-0.06252	-0.10795	-0.15997	-0.19359	-0.23623	-0.26442	-0.2618	-0.27832	-0.26066
-1.15552	-0.12306	0.41913	1.05773	1.13294	1.11797	0.90962	0.93017	0.87325	0.84488	0.87546	0.89499	0.79501	0.87684	0.88633	0.99593	1.06479	1.10919	1.07189	1.02095	0.93547	0.89295	0.85188	0.83938	0.81165	0.75322	0.74148	0.71895	0.68608	0.66088	0.64038	0.62688	0.56603	0.53594	0.4655	0.41257	0.38699	0.34056	0.36848	0.32992	0.21387	0.22473	0.17066	0.09971	0.0141	-0.09843	-0.17758	-0.18854	-0.21374	-0.24138
-1.68025	-0.28913	0.20767	0.73839	0.906	0.99689	0.94824	0.99053	1.08174	1.10936	1.11995	1.08859	1.00932	1.0705	1.02963	1.14024	1.18208	1.2005	1.16789	1.12758	1.08116	1.04752	1.00081	0.9633	0.9188	0.85753	0.81654	0.75989	0.69616	0.67516	0.62184	0.56948	0.49858	0.42334	0.32584	0.30115	0.2836	0.23312	0.22367	0.1801	0.0784	0.08729	0.06994	0.02242	-0.04685	-0.1185	-0.17459	-0.17345	-0.19568	-0.20935
-0.49018	-0.52221	-0.02237	0.37776	0.81664	1.00703	0.86032	0.79431	0.88098	0.86659	0.86957	0.80347	0.71135	0.73798	0.65047	0.62855	0.68554	0.77126	0.75084	0.71317	0.67433	0.64055	0.43958	0.49125	0.40484	0.31947	0.30747	0.27376	0.25176	0.23478	0.17505	0.14895	0.12453	0.07386	0.06576	-0.03384	0.00811	0.00208	0.0268	0.00706	-0.05749	-0.01772	0.00281	-0.00312	0.06138	0.01032	-0.07459	-0.02374	-0.06331	-0.09619
-2.28454	-0.94996	-0.74622	-0.57032	-0.24356	-0.20033	-0.20621	-0.09152	-0.06148	-0.01352	-0.007	0.00629	0.02511	0.02717	0.02743	0.11422	0.14874	0.24425	0.23236	0.31078	0.35975	0.47523	0.52709	0.48238	0.49148	0.47944	0.53168	0.51176	0.50389	0.49905	0.4888	0.4824	0.46976	0.4122	0.37942	0.35138	0.37535	0.37301	0.41239	0.3548	0.37134	0.47244	0.50096	0.46342	0.44879	0.43249	0.37891	0.39151	0.28457	0.24077
-1.12108	-0.85902	-0.02606	0.23183	0.11358	0.56366	0.79276	0.63332	0.55225	0.50825	0.48246	0.45834	0.35943	0.30742	0.27188	0.28545	0.37627	0.48167	0.38675	0.34405	0.32921	0.29206	0.39073	0.36851	0.31888	0.21152	0.09129	0.01719	0.02516	0.00918	-0.0002	0.03268	0.03469	-0.01061	-0.00194	-0.05732	-0.01701	-0.01561	-0.00349	-0.02246	0.05429	0.12446	0.10586	0.12183	0.14412	0.07597	-0.03977	-0.02678	-0.02468	-0.03289
-2.7035	-1.57632	-0.81813	-0.47508	-0.62874	-0.63623	-0.71839	-0.76872	-0.73239	-0.65832	-0.65665	-0.5682	-0.47017	-0.47692	-0.39419	-0.27418	-0.15818	-0.19548	-0.24416	-0.22421	-0.28921	-0.25482	-0.30575	-0.29336	-0.26159	-0.2565	-0.15954	-0.15345	-0.13065	-0.02754	-0.04547	-0.02757	-0.01132	-0.03628	0.04949	-0.00893	0.0024	-0.0392	-0.10499	-0.10358	-0.0618	-0.03971	-0.0373	-0.08004	-0.08486	-0.11892	-0.06934	-0.01389	-0.03854	-0.03387
-1.7838	-0.18999	0.16399	0.24506	0.46049	0.69745	0.80298	0.85324	0.95147	0.99986	1.03529	1.07824	1.02904	1.01719	1.02626	1.15915	1.18561	1.19422	1.19444	1.15849	1.17567	1.16182	1.13149	1.10831	1.05603	1.00057	0.99895	0.93685	0.85274	0.83614	0.79586	0.68561	0.6705	0.60029	0.49687	0.44729	0.37644	0.29478	0.24698	0.22355	0.16954	0.18546	0.1403	0.08375	0.00216	-0.0762	-0.11669	-0.1762	-0.19242	-0.23655
-4.19773	-0.60658	-0.43052	-0.28962	-0.33394	-0.29383	-0.22821	-0.10251	0.00673	0.07615	0.20324	0.21922	0.12738	0.1706	0.13543	0.31919	0.31311	0.25683	0.31626	0.2943	0.26265	0.2641	0.23706	0.28826	0.27964	0.26415	0.20141	0.17734	0.10694	0.12842	0.02788	-6e-05	-0.05088	-0.12057	-0.15246	-0.2789	-0.35391	-0.39349	-0.43451	-0.43784	-0.41377	-0.40133	-0.40416	-0.39265	-0.39142	-0.38611	-0.39564	-0.38975	-0.39722	-0.39173
-4.54222	-2.07215	-0.94306	-0.51573	-0.21698	-0.03296	0.03727	-0.04763	0.02871	0.02079	-0.01534	0.02177	0.00559	-0.03966	-0.06378	0.03192	0.08843	0.08035	0.00428	-0.07456	-0.14611	-0.16405	-0.20355	-0.24178	-0.23265	-0.26378	-0.31159	-0.37047	-0.33102	-0.35169	-0.3811	-0.36015	-0.35231	-0.33006	-0.32649	-0.28686	-0.32055	-0.32852	-0.28252	-0.25798	-0.13543	-0.15329	-0.14221	-0.16697	-0.04991	-0.09357	-0.04389	0.04874	0.04619	0.04272
-4.87532	-1.30377	-0.42685	-0.22762	-0.24289	-0.44337	-0.26028	-0.18203	-0.0486	0.16723	0.19394	0.10893	0.03923	0.09047	0.0248	0.19159	0.19418	0.14233	0.10424	0.09709	0.06766	0.09996	0.05108	0.08807	0.13447	0.17284	0.15686	0.09427	0.1369	0.18034	0.11382	0.11308	0.00366	-0.09636	-0.1505	-0.17535	-0.17259	-0.18064	-0.20048	-0.18601	-0.18602	-0.19036	-0.18791	-0.18016	-0.18646	-0.17042	-0.18507	-0.12996	-0.16497	-0.21147
-3.8778	-1.75901	-1.1777	-0.89178	-0.87588	-0.73219	-0.80266	-0.71287	-0.43996	-0.28897	-0.27724	-0.2316	-0.19967	-0.16023	-0.17525	-0.0713	-0.01599	-0.02996	-0.06719	-0.02913	-0.04236	-0.07099	-0.10247	-0.04985	-0.05961	-0.06577	-0.00963	-0.02801	-0.03139	0.02068	-0.06093	-0.12761	-0.22033	-0.24898	-0.29649	-0.31416	-0.3544	-0.41103	-0.43419	-0.51576	-0.50223	-0.52845	-0.57301	-0.53706	-0.48054	-0.48192	-0.47344	-0.40575	-0.44138	-0.42509
-1.0968	0.8751	1.20147	0.77081	0.76088	0.68505	0.69923	0.54654	0.46419	0.37878	0.3275	0.23414	0.23552	0.18188	0.1542	0.22321	0.08931	0.03842	-0.0142	-0.13915	-0.16788	-0.16414	-0.19923	-0.2106	-0.24759	-0.25349	-0.32946	-0.35409	-0.38032	-0.29449	-0.1767	-0.21933	-0.23303	-0.18864	-0.17262	-0.19753	-0.20318	-0.205	-0.16941	-0.22765	-0.23304	-0.19949	-0.0734	-0.12651	-0.19241	-0.18876	-0.13879	-0.11998	-0.1142	-0.02977
-3.5262	-1.64474	-0.94642	-0.68161	-0.37141	-0.12343	0.16252	0.24293	0.21137	0.1888	0.06962	0.11326	0.19443	0.16893	0.25742	0.35827	0.36426	0.33157	0.28346	0.22645	0.1652	0.14112	0.09815	0.07207	0.03375	-0.02961	-0.10031	-0.20665	-0.19518	-0.24071	-0.20287	-0.24501	-0.28141	-0.23734	-0.24611	-0.15682	-0.18254	-0.1959	-0.27007	-0.24582	-0.23468	-0.30677	-0.34497	-0.42559	-0.37979	-0.32877	-0.31003	-0.25341	-0.26919	-0.26152
-1.58175	-1.48881	-1.20043	-1.30907	-1.27031	-1.14818	-1.09252	-0.98793	-0.76167	-0.61375	-0.52114	-0.39634	-0.37036	-0.32653	-0.28917	-0.23509	-0.17382	-0.09527	-0.08669	-0.03449	0.03913	0.06726	0.16226	0.25027	0.3454	0.42888	0.42885	0.5068	0.5023	0.49022	0.42246	0.34779	0.33884	0.25538	0.23733	0.20919	0.15944	0.10465	0.06169	0.0891	0.10815	0.15623	0.16576	0.12799	0.12162	0.07446	0.02762	0.01672	-0.02263	-0.06187
-1.05471	-0.74653	-0.20785	-0.43001	-0.41742	-0.43062	-0.46249	-0.36768	-0.43943	-0.37381	-0.36204	-0.3393	-0.37493	-0.33696	-0.35465	-0.33265	-0.31981	-0.33974	-0.3814	-0.40305	-0.36374	-0.31772	-0.27324	-0.22782	-0.23523	-0.25359	-0.27359	-0.27098	-0.30792	-0.2708	-0.22006	-0.18898	-0.23948	-0.24308	-0.22604	-0.18994	-0.17618	-0.17762	-0.12301	-0.13405	-0.08114	-0.08531	-0.09423	-0.09641	-0.05889	-0.07078	-0.04204	0.01769	-0.01059	-0.01666
-2.19849	-1.30788	-1.13278	-0.98824	-0.80592	-0.70185	-0.5091	-0.38758	-0.38481	-0.43545	-0.29043	-0.23368	-0.11321	-0.08821	-0.09315	-0.00394	-0.03256	-0.03055	-0.00414	-0.05826	-0.01121	0.00173	0.01823	0.07355	0.07995	0.11528	0.05673	0.00768	0.03371	-0.04836	-0.04104	0.02475	-0.01642	-0.0089	-0.04388	-0.13176	-0.1709	-0.22327	-0.27569	-0.24846	-0.24857	-0.25691	-0.2497	-0.3362	-0.36601	-0.29344	-0.2751	-0.27257	-0.2163	-0.23573
-1.2884	-0.93484	-0.92925	-0.85556	-0.78269	-0.69314	-0.69697	-0.68531	-0.52348	-0.48959	-0.34158	-0.24447	-0.2087	-0.22026	-0.27866	-0.2445	-0.21452	-0.11664	-0.10019	-0.09681	-0.09945	-0.05377	0.01112	0.00629	0.05654	0.05497	0.06423	0.06295	0.04316	0.07666	0.0944	0.06908	0.03115	0.08128	0.06595	0.01959	-0.0017	-0.07426	-0.08325	-0.04986	-0.08006	-0.06506	-0.02159	-0.00089	0.00906	-0.02579	-0.1229	-0.12751	-0.09576	-0.09473
-1.00928	-0.34251	-0.21055	-0.05155	-0.15483	-0.20407	-0.31114	-0.39196	-0.45385	-0.47344	-0.51727	-0.5399	-0.37218	-0.25675	-0.20927	-0.13837	-0.14505	-0.16676	-0.1086	-0.04588	-0.02969	-0.02427	-0.03062	-0.05539	-0.09735	-0.00572	0.01303	0.07062	0.16532	0.21892	0.30565	0.34229	0.40557	0.46351	0.49146	0.51122	0.5059	0.53993	0.45765	0.36632	0.23925	0.21933	0.19811	0.14836	0.10042	0.19901	0.1709	0.08152	0.00576	-0.01019
-1.28746	-0.55606	-0.27816	0.12267	-0.00724	-0.00573	-0.01498	0.14514	0.17819	0.10612	0.06783	-0.04346	0.07151	0.10388	0.03406	0.0569	0.04173	0.04312	0.02972	0.02314	0.00808	0.04806	0.08154	0.13433	0.11267	0.13479	0.07009	0.06885	0.04355	-0.0536	-0.05819	-0.10508	-0.16353	-0.14919	-0.15361	-0.17689	-0.16825	-0.11446	-0.14568	-0.13289	-0.19338	-0.22674	-0.22082	-0.19984	-0.15412	-0.14953	-0.19345	-0.20237	-0.16956	-0.1683
-1.32232	0.14638	0.49674	0.44758	0.51003	0.53709	0.49229	0.49262	0.31203	0.16315	0.07604	0.01668	0.00191	-0.03903	-0.02953	-0.0148	-0.06857	-0.1415	-0.17785	-0.20876	-0.22255	-0.23228	-0.24683	-0.30722	-0.31042	-0.33115	-0.39952	-0.32336	-0.30207	-0.35585	-0.33538	-0.31745	-0.29155	-0.26147	-0.25585	-0.21865	-0.17091	-0.14087	-0.0986	-0.104	-0.03003	0.01255	-0.00902	0.07229	0.13144	0.17876	0.27269	0.34181	0.43793	0.56505
-3.68967	-1.82022	-0.87841	-0.23926	-0.38362	-0.28314	-0.25775	-0.26995	-0.03421	-0.05105	0.05502	0.02726	-0.04191	-0.03842	-0.043	0.04209	0.10514	0.08163	0.06176	0.06646	-0.02393	-0.03292	-0.02244	-0.0336	-0.03011	0.00513	0.05104	0.04595	0.07469	0.10302	-0.02734	-0.02355	-0.07187	-0.02349	-0.01716	-0.01682	0.02266	0.0329	0.13293	0.19521	0.20789	0.18471	0.16852	0.16087	0.15239	0.15993	0.1761	0.17417	0.17938	0.18225
-3.15515	-0.95792	-0.42605	-0.5655	-0.52086	-0.55209	-0.52102	-0.63163	-0.38489	-0.35399	-0.3275	-0.30204	-0.30106	-0.21514	-0.23524	-0.14012	-0.16524	-0.22354	-0.30912	-0.28147	-0.25156	-0.20881	-0.17993	-0.15952	-0.09406	-0.05861	-0.08425	-0.09963	-0.05029	0.00275	-0.01262	-0.10851	-0.06793	-0.04648	-0.02569	-0.03769	-0.09535	-0.1334	-0.13097	-0.11948	-0.1428	-0.2189	-0.20599	-0.20667	-0.16232	-0.14264	-0.1128	-0.1192	-0.15333	-0.20617
-4.09896	-1.53451	-1.08598	-0.51536	-0.44954	-0.18603	-0.15669	-0.15574	-0.16239	-0.10878	-0.12842	-0.16695	-0.17884	-0.2295	-0.17484	-0.04784	-0.03219	-0.04109	0.01145	0.05673	0.08642	0.13605	0.1865	0.19283	0.11582	0.06857	0.05941	0.00988	0.06507	0.04353	0.09965	0.10551	0.0487	0.06361	0.07279	0.02116	0.02938	-0.00558	-0.02012	-0.01968	0.00427	0.01039	-0.10147	-0.11612	-0.13104	-0.15377	-0.18618	-0.27188	-0.30681	-0.34677
-3.65041	-1.73902	-1.26491	-0.79799	-0.68885	-0.58408	-0.10838	-0.05496	-0.09996	-0.08516	-0.09919	-0.02333	-0.01565	-0.06795	-0.08451	0.11999	0.17653	0.16461	0.18384	0.20292	0.19988	0.17319	0.1498	0.13937	0.12979	0.07592	-0.00293	-0.08729	-0.13392	-0.13331	-0.10734	-0.07528	-0.10768	-0.09415	-0.07582	-0.11781	-0.11189	-0.17832	-0.17053	-0.15608	-0.15649	-0.13832	-0.18245	-0.16607	-0.26367	-0.32529	-0.26264	-0.26261	-0.26653	-0.22883
-2.25746	-0.83342	-0.42284	0.0733	-0.02195	0.03202	0.07161	0.00521	-0.14882	-0.18838	-0.25992	-0.20135	-0.22736	-0.19037	-0.15224	-0.05992	-0.02871	0.00656	0.03335	0.05032	-0.02725	-0.05774	0.02408	0.10334	0.14348	0.09298	0.06593	0.03932	0.01901	0.02418	0.06992	0.08611	0.09784	0.11365	0.09423	0.07829	0.05546	-0.04821	-0.04525	-0.04802	-0.08508	-0.1558	-0.19719	-0.24218	-0.24694	-0.29249	-0.30242	-0.35667	-0.3073	-0.20773
-5.8345	-1.93844	-1.05548	-0.60973	-0.50506	-0.31485	-0.16778	-0.05649	-0.1308	-0.09877	-0.08484	-0.08666	-0.15122	-0.14455	-0.12901	0.04159	0.0403	0.02789	0.04794	0.01774	0.05211	-0.03408	-0.07951	-0.11328	-0.14665	-0.1227	-0.16082	-0.21581	-0.21959	-0.20802	-0.15	-0.1411	-0.14738	-0.17234	-0.2097	-0.19829	-0.20355	-0.22205	-0.2151	-0.20139	-0.19869	-0.18103	-0.27709	-0.2571	-0.21843	-0.20815	-0.26301	-0.26587	-0.23071	-0.22179
-4.79646	-1.93945	-1.28698	-0.83273	-0.62818	-0.38057	-0.30559	-0.20311	-0.12364	-0.14135	-0.01582	-0.07155	-0.12572	-0.17186	-0.10797	0.08572	0.13452	0.1193	0.12431	0.10411	0.11356	0.1056	0.04611	-0.01487	-0.07954	-0.07877	-0.09645	-0.15512	-0.1674	-0.14024	-0.11953	-0.16941	-0.13656	-0.09715	-0.15327	-0.20721	-0.19874	-0.21916	-0.21943	-0.22686	-0.21463	-0.14848	-0.26402	-0.31738	-0.39591	-0.38785	-0.43165	-0.41005	-0.39105	-0.43309
-2.15393	-1.10808	-0.61409	-0.50449	-0.54917	-0.35586	-0.12527	0.13387	0.06508	0.06405	-0.00217	-0.06638	-0.09806	-0.14838	-0.1003	0.0249	0.08441	0.04891	0.05554	0.04017	0.0424	0.05546	0.10326	0.15172	0.09263	0.07896	0.0281	-0.05977	-0.14192	-0.25529	-0.20723	-0.25889	-0.28253	-0.27328	-0.21155	-0.27017	-0.24505	-0.26772	-0.25381	-0.22186	-0.15455	-0.18895	-0.27942	-0.30104	-0.36699	-0.39031	-0.34887	-0.37319	-0.41894	-0.35351
-1.81263	-1.35129	-1.09319	-0.69423	-0.5381	-0.29433	-0.00036	0.3312	0.27847	0.20071	0.12689	0.08198	0.07455	0.06186	0.06701	0.10872	0.14788	0.13987	0.17707	0.20707	0.19475	0.13503	0.13757	0.12576	0.1283	0.03237	-0.02497	-0.12723	-0.23901	-0.32267	-0.37998	-0.3388	-0.29661	-0.23681	-0.18615	-0.2115	-0.18857	-0.17925	-0.18706	-0.21568	-0.17424	-0.19785	-0.2698	-0.30362	-0.3098	-0.32683	-0.32344	-0.36319	-0.35671	-0.30487
-4.33646	-1.48064	-0.61441	-0.27681	-0.53144	-0.19338	-0.15024	-0.22172	-0.14285	-0.1385	-0.1113	-0.10195	-0.09393	-0.04469	-0.10826	0.07618	0.09152	0.09186	0.05825	0.08083	0.03651	-0.04232	-0.03529	0.00639	-0.0658	-0.05831	-0.04622	-0.10367	0.01367	0.09261	0.03216	0.06344	0.06182	0.11245	0.09844	0.05363	0.03951	0.02054	0.04022	0.04765	0.07898	0.05635	0.00631	0.07424	0.06611	0.00894	-0.00103	-0.01836	0.02723	0.10988
-0.5556	0.98267	0.44393	0.24054	0.13103	0.06253	0.01621	-0.01644	-0.03975	-0.0539	-0.01539	0.04339	0.02654	0.00881	-0.00752	0.00396	-0.02211	-0.1337	-0.11651	-0.12517	-0.11992	-0.12327	-0.12113	-0.12246	-0.12168	-0.12209	-0.12168	-0.12223	-0.12115	-0.12306	-0.11991	-0.12489	-0.11713	-0.12956	-0.10729	-0.17059	-0.25576	-0.11267	-0.12725	-0.11843	-0.12405	-0.12048	-0.12268	-0.1214	-0.12207	-0.12178	-0.12179	-0.1218	-0.1218	-0.1218
-1.40731	-1.02103	-0.58423	-0.41773	-0.55387	-0.63344	-0.56395	-0.46664	-0.46922	-0.48023	-0.44158	-0.46312	-0.52212	-0.54229	-0.52389	-0.50994	-0.46403	-0.49207	-0.52545	-0.52953	-0.54305	-0.59883	-0.57832	-0.55265	-0.57942	-0.56226	-0.62	-0.58153	-0.62475	-0.62152	-0.65201	-0.65353	-0.64108	-0.66971	-0.64503	-0.68606	-0.6722	-0.63053	-0.63733	-0.58728	-0.53372	-0.48753	-0.43429	-0.45014	-0.3453	-0.34654	-0.23294	-0.22581	-0.20246	-0.16152
-2.47853	-0.64466	-0.22183	-0.25837	-0.15636	0.14335	0.26892	0.17865	0.03914	0.00741	-0.00542	0.02932	-0.01651	0.01473	0.14957	0.22853	0.17998	0.17256	0.11598	0.14075	0.21059	0.16622	0.16793	0.10461	0.06998	-0.0137	-0.00493	-0.05678	-0.11922	-0.06632	-0.03044	0.00896	0.10551	0.04192	-0.02151	-0.01525	-0.07183	-0.09765	-0.11884	-0.15565	-0.18484	-0.22949	-0.34172	-0.40367	-0.44053	-0.4095	-0.43068	-0.45775	-0.51735	-0.5869
-1.04403	-0.41915	-0.54432	-0.47423	-0.48093	-0.52819	-0.55135	-0.5287	-0.30874	-0.35232	-0.21772	-0.04887	0.02335	0.03788	0.09031	0.2115	0.27354	0.33673	0.3887	0.43431	0.50658	0.55259	0.56148	0.56472	0.58895	0.57732	0.60091	0.58691	0.58295	0.56147	0.4562	0.40765	0.39939	0.39722	0.37907	0.29368	0.26616	0.18092	0.19752	0.25266	0.22503	0.221	0.18705	0.15079	0.04733	-0.03154	-0.11504	-0.15734	-0.16707	-0.20991
-1.83398	-0.70292	-0.367	-0.1797	-0.30654	-0.2583	-0.25224	-0.33456	-0.20426	-0.19199	-0.18034	-0.12911	0.02733	-0.01767	0.01321	0.21573	0.28072	0.36807	0.3629	0.40445	0.42844	0.42735	0.49497	0.4808	0.50393	0.46887	0.52281	0.51014	0.5124	0.53843	0.45903	0.43204	0.43816	0.40594	0.37311	0.36336	0.42068	0.38225	0.3105	0.29922	0.34257	0.32313	0.28053	0.24546	0.08092	0.01857	-0.09709	-0.10441	-0.144	-0.14735
-1.22938	0.23344	0.1501	0.50037	0.23018	0.27446	0.20637	0.2504	0.17702	0.1906	0.11951	0.08608	0.03014	0.05134	0.29433	0.42328	0.42103	0.35497	0.29579	0.30107	0.31057	0.20991	0.26554	0.24492	0.19927	0.19965	0.17243	0.14601	0.14064	0.11584	0.11575	0.1003	0.03798	0.02916	0.04142	0.02428	0.02784	0.0159	0.01082	0.03407	-0.0143	-0.04194	-0.16396	-0.3412	-0.45493	-0.51949	-0.51386	-0.5289	-0.53466	-0.53466
-0.52467	-0.52527	-0.51855	-0.51814	-0.50872	-0.50765	-0.50914	-0.50233	-0.49551	-0.49852	-0.49395	-0.4836	-0.47213	-0.46709	-0.47009	-0.46836	-0.46076	-0.4435	-0.42887	-0.41593	-0.39299	-0.38798	-0.37455	-0.34368	-0.33653	-0.32898	-0.3189	-0.31548	-0.31238	-0.3131	-0.31689	-0.31526	-0.31322	-0.30934	-0.29994	-0.29973	-0.29343	-0.27961	-0.25979	-0.24929	-0.24234	-0.22685	-0.21278	-0.19235	-0.17177	-0.15904	-0.15895	-0.14661	-0.15206	-0.17062
-1.86005	-0.81802	-0.73508	-0.57954	-0.33876	-0.11672	0.0694	0.16709	0.09378	0.08126	-0.03272	-0.10942	-0.15229	-0.13699	-0.08147	-0.02456	-0.00448	-0.0309	-0.0246	-0.0105	-0.00441	-0.03347	-0.05887	-0.10858	-0.11832	-0.13105	-0.20797	-0.27293	-0.2804	-0.3144	-0.31297	-0.31176	-0.32856	-0.33843	-0.30268	-0.26202	-0.25245	-0.23951	-0.24283	-0.24874	-0.23747	-0.293	-0.34679	-0.37577	-0.38807	-0.40192	-0.4035	-0.42658	-0.40149	-0.36384
-1.965	-0.04992	0.09436	0.12387	0.27612	0.43198	0.35581	0.28238	0.21843	0.14891	0.11528	0.08663	0.01306	-0.01523	-0.01654	0.03839	0.01223	-0.07488	-0.14081	-0.15755	-0.13722	-0.20185	-0.27526	-0.34176	-0.4103	-0.4546	-0.48594	-0.49613	-0.49788	-0.5161	-0.51805	-0.55497	-0.5466	-0.56973	-0.56265	-0.5534	-0.57413	-0.57552	-0.55426	-0.56587	-0.52571	-0.57647	-0.6404	-0.63812	-0.66277	-0.68207	-0.68651	-0.69795	-0.67758	-0.65054
-2.64377	-0.66258	-0.7253	-0.45116	-0.39275	-0.36826	-0.24113	-0.19804	-0.16586	-0.17088	-0.16256	-0.14335	-0.13591	-0.16998	-0.19414	-0.12496	-0.13729	-0.18696	-0.16608	-0.1731	-0.2345	-0.28191	-0.32739	-0.34077	-0.32978	-0.3385	-0.37903	-0.40222	-0.41081	-0.39717	-0.42279	-0.43232	-0.41601	-0.42441	-0.41581	-0.45204	-0.48475	-0.51988	-0.55092	-0.51973	-0.5093	-0.5348	-0.5799	-0.56051	-0.55443	-0.57918	-0.5843	-0.60351	-0.57783	-0.49797
-2.20945	-0.36326	0.28928	0.25522	0.3194	0.20416	0.11242	0.09667	0.09853	0.08239	0.02312	0.00428	0.00511	0.01739	-0.01902	0.05401	0.08271	0.05533	-0.04379	-0.0647	-0.04959	-0.07786	-0.12253	-0.1527	-0.14622	-0.14222	-0.16035	-0.14704	-0.17643	-0.15696	-0.18036	-0.19616	-0.17942	-0.22237	-0.2422	-0.22104	-0.2352	-0.25201	-0.26972	-0.2778	-0.30221	-0.33039	-0.35862	-0.35915	-0.36092	-0.38111	-0.42518	-0.42913	-0.43902	-0.48669
-1.94238	0.07412	0.70375	0.90136	0.96387	0.91261	0.68633	0.67818	0.60641	0.52055	0.46435	0.35051	0.2762	0.23143	0.2251	0.25737	0.28411	0.2133	0.11239	0.07262	0.0401	-0.03735	-0.10783	-0.14463	-0.16675	-0.1532	-0.15032	-0.12744	-0.2079	-0.22393	-0.25481	-0.28495	-0.27711	-0.3291	-0.36368	-0.34253	-0.35048	-0.33464	-0.33117	-0.33028	-0.32602	-0.34179	-0.36871	-0.40547	-0.41232	-0.39966	-0.44048	-0.46769	-0.50514	-0.54256
-2.5771	-1.46149	-0.99926	-1.03205	-0.94113	-0.89473	-0.98873	-0.91548	-0.85482	-0.7749	-0.80688	-0.77143	-0.75887	-0.69176	-0.64625	-0.58287	-0.57846	-0.5719	-0.60851	-0.58621	-0.56579	-0.54406	-0.54805	-0.50017	-0.4761	-0.50663	-0.46266	-0.4203	-0.40951	-0.3652	-0.37012	-0.35854	-0.32835	-0.3259	-0.29239	-0.28167	-0.27699	-0.26821	-0.17615	-0.13556	-0.14788	-0.16462	-0.15967	-0.15836	-0.1174	-0.11463	-0.08007	0.00955	0.00264	0.0194
-0.2856	0.13708	-0.1159	-0.13182	-0.13714	0.00214	0.24794	0.26119	0.24637	0.17172	0.22398	0.14741	0.16272	0.20157	0.14383	0.1323	0.06662	0.07381	0.06541	0.10553	0.20645	0.18345	0.11761	0.18773	0.15917	0.12804	0.15413	0.06619	0.00366	-0.00215	0.01271	-0.05653	-0.02897	0.0217	-0.03521	-0.07038	-0.06541	-0.06411	-0.1375	-0.12559	-0.17524	-0.21077	-0.19838	-0.20454	-0.20208	-0.20146	-0.20552	-0.19524	-0.24151	-0.32924
-2.76826	-0.17729	0.35635	0.55203	0.69554	0.81524	0.8037	0.7543	0.68816	0.62461	0.55722	0.46464	0.34646	0.26816	0.20149	0.27579	0.2907	0.20715	0.1513	0.0862	0.06353	-0.01766	-0.07779	-0.16616	-0.17772	-0.21763	-0.27854	-0.28619	-0.34826	-0.38191	-0.42699	-0.45566	-0.47301	-0.54099	-0.57775	-0.57161	-0.59922	-0.54585	-0.53819	-0.5602	-0.54683	-0.5484	-0.55318	-0.54783	-0.56874	-0.59003	-0.61145	-0.65214	-0.67255	-0.72422
-2.2784	-0.3587	0.41302	0.33357	0.49375	0.51786	0.49953	0.47302	0.39892	0.37938	0.32926	0.2475	0.15603	0.10259	0.04691	0.10976	0.10123	0.03138	-0.01175	-0.10704	-0.12197	-0.14445	-0.23881	-0.29483	-0.27841	-0.32712	-0.35876	-0.3709	-0.41557	-0.45873	-0.50543	-0.52996	-0.57084	-0.58595	-0.60191	-0.59542	-0.5768	-0.56997	-0.5682	-0.57352	-0.58277	-0.56715	-0.5782	-0.57595	-0.61368	-0.5896	-0.56794	-0.61074	-0.59044	-0.62992
-2.30584	-0.37958	0.31854	0.52413	0.57257	0.56632	0.46345	0.36245	0.29628	0.22301	0.16584	0.10102	0.00278	-0.04944	-0.08195	-0.04357	-0.04086	-0.08524	-0.15678	-0.23853	-0.2717	-0.3704	-0.42571	-0.46616	-0.44406	-0.48234	-0.52055	-0.52402	-0.55749	-0.55119	-0.56338	-0.55488	-0.5493	-0.57029	-0.59222	-0.59381	-0.60194	-0.58928	-0.58229	-0.60485	-0.58881	-0.58856	-0.59491	-0.58244	-0.56751	-0.5383	-0.54363	-0.55034	-0.55267	-0.57779
-2.83597	-0.11398	0.16456	0.47219	0.77768	0.78745	0.66719	0.61473	0.50615	0.43657	0.3408	0.2622	0.22983	0.18174	0.14519	0.2125	0.19892	0.14467	0.1281	0.05661	0.0538	-0.0374	-0.15191	-0.21797	-0.29916	-0.29668	-0.3402	-0.36442	-0.41654	-0.44936	-0.47651	-0.49113	-0.53715	-0.57748	-0.58501	-0.5692	-0.59988	-0.5487	-0.55664	-0.60974	-0.56283	-0.54998	-0.58374	-0.57685	-0.59506	-0.52824	-0.55458	-0.59716	-0.5766	-0.67177
-0.33387	-0.33488	-0.33474	-0.33477	-0.33514	-0.33868	-0.0354	-0.04124	-0.07364	-0.10043	-0.12241	-0.14048	-0.15535	-0.16736	-0.17594	-0.19068	-0.1279	-0.0956	-0.10949	-0.0995	-0.10887	-0.09776	-0.11532	-0.051	-0.02066	-0.02929	-0.03591	-0.16167	-0.18616	-0.17369	-0.02345	-0.02903	-0.0266	-0.02793	-0.02717	-0.02766	-0.02718	-0.02771	-0.02684	-0.02814	-0.02615	-0.02927	-0.0244	-0.03217	-0.01743	-0.08022	-0.11241	-0.09864	-0.10844	-0.09935
-1.31145	0.31699	0.26813	0.29843	0.31952	0.27581	0.37492	0.34999	0.2694	0.26203	0.26625	0.26323	0.22086	0.17552	0.11481	0.1218	0.1114	0.08609	0.09433	0.10638	0.11664	0.05256	0.02123	-0.02479	-0.04306	0.04122	-0.00838	-0.04599	-0.08965	-0.12206	-0.13183	-0.16137	-0.18278	-0.23125	-0.31331	-0.26531	-0.2876	-0.30231	-0.2937	-0.33746	-0.33088	-0.37142	-0.37839	-0.38317	-0.36919	-0.38071	-0.42236	-0.48904	-0.51675	-0.54487
-1.74589	-0.90193	-0.46446	-0.46378	0.05949	0.05284	-0.00159	-0.01727	-0.02145	-0.09065	-0.08212	-0.15313	-0.19752	-0.15797	-0.16447	-0.14655	-0.07122	-0.04146	-0.09501	-0.10198	-0.15378	-0.06893	-0.20744	-0.27062	-0.28011	-0.2707	-0.30648	-0.31141	-0.31293	-0.32983	-0.31244	-0.33861	-0.34824	-0.36656	-0.41949	-0.44854	-0.34206	-0.34051	-0.34011	-0.31934	-0.36203	-0.37695	-0.43963	-0.42887	-0.4134	-0.44407	-0.4865	-0.47711	-0.47909	-0.46331
-1.22575	-1.15253	-0.54823	-0.11383	0.28945	0.14582	0.18898	0.11052	0.01033	0.06523	0.07605	0.061	-0.00484	0.01341	0.01235	0.02503	0.10097	0.24812	0.23855	0.21258	0.20396	0.1553	0.07664	0.05269	0.10852	0.0989	0.05119	0.01777	0.04331	0.06861	0.07362	0.1476	0.13288	0.06018	0.03614	0.00532	0.04215	0.06044	0.03255	0.04453	0.03311	0.03179	0.02163	-0.02916	-0.05352	-0.07077	-0.18179	-0.21597	-0.23375	-0.30081
-2.19895	-1.38142	-1.27074	-0.69142	-0.70299	-0.47502	-0.18421	-0.02877	0.05934	0.16597	0.24271	0.32261	0.36708	0.34746	0.33395	0.43312	0.44639	0.53198	0.62493	0.70442	0.67612	0.67438	0.74961	0.75586	0.71235	0.72344	0.69416	0.63767	0.66109	0.62083	0.59501	0.6003	0.56623	0.52685	0.53039	0.46883	0.49954	0.45389	0.4067	0.41995	0.40134	0.39537	0.42677	0.42761	0.41784	0.40181	0.34781	0.32387	0.26006	0.29124
-2.12491	-0.7566	-0.18852	-0.09974	0.11009	0.28849	0.23849	0.21387	0.15423	0.15164	0.08161	0.05827	0.05904	0.00072	-0.02383	0.06275	0.11481	0.10285	0.02479	-0.01872	0.01527	-0.0506	-0.10096	-0.13109	-0.14982	-0.23294	-0.24027	-0.22271	-0.27888	-0.31594	-0.35855	-0.36397	-0.37709	-0.35228	-0.38572	-0.34262	-0.36338	-0.38891	-0.38171	-0.43454	-0.43747	-0.36935	-0.43566	-0.38847	-0.45061	-0.45593	-0.46589	-0.4636	-0.42759	-0.46209
-2.29796	-0.86505	0.06289	0.14707	0.1722	-0.01219	-0.05777	-0.17538	-0.14376	-0.05434	-0.06729	-0.09507	-0.15719	-0.17531	-0.17288	-0.08543	-0.05479	-0.09414	-0.14508	-0.16664	-0.15554	-0.24986	-0.32298	-0.31747	-0.28122	-0.27768	-0.30033	-0.32155	-0.33117	-0.30558	-0.3349	-0.34018	-0.36972	-0.40545	-0.36949	-0.38662	-0.41096	-0.37201	-0.35325	-0.32884	-0.32879	-0.35442	-0.38273	-0.37045	-0.41906	-0.41141	-0.44445	-0.49195	-0.53683	-0.55701
-1.77833	0.18125	0.79077	0.7845	0.6852	0.58712	0.43121	0.32715	0.21022	0.16118	0.14591	0.05925	-0.00893	-0.03647	-0.0414	0.00728	-0.02317	-0.09617	-0.15145	-0.23825	-0.26907	-0.30507	-0.34666	-0.3769	-0.36023	-0.39765	-0.41089	-0.39257	-0.40276	-0.39331	-0.38427	-0.36508	-0.3461	-0.38709	-0.42917	-0.4322	-0.42265	-0.40991	-0.41154	-0.41558	-0.41968	-0.40141	-0.44807	-0.43016	-0.43617	-0.41011	-0.42425	-0.43379	-0.43895	-0.46294
-1.62488	-0.21595	0.30772	0.48309	0.38353	0.27623	0.22262	0.27155	0.13339	0.30008	0.2315	0.17889	0.22752	0.17158	0.09743	0.15673	0.12366	0.10702	0.06086	0.00305	-0.04312	-0.07058	-0.0876	-0.1217	-0.09942	-0.10788	-0.10923	-0.06362	-0.08013	-0.1748	-0.16126	-0.12633	-0.21953	-0.28581	-0.27126	-0.31452	-0.31486	-0.27422	-0.34863	-0.38146	-0.35179	-0.36337	-0.34129	-0.31605	-0.33167	-0.32951	-0.34776	-0.35415	-0.3767	-0.37927
-2.09052	0.38615	1.26736	1.31851	1.40375	1.15862	1.02976	0.99588	0.86418	0.74665	0.68443	0.56346	0.49425	0.38827	0.34631	0.38985	0.35653	0.27512	0.19294	0.05274	0.00745	-0.0709	-0.17181	-0.26174	-0.1857	-0.18337	-0.22002	-0.24371	-0.33872	-0.35595	-0.3639	-0.38468	-0.38903	-0.41435	-0.43906	-0.47723	-0.50875	-0.46087	-0.46181	-0.4482	-0.43875	-0.43476	-0.46693	-0.47708	-0.4876	-0.46987	-0.48158	-0.51468	-0.5175	-0.55559
-4.6639	-1.73583	-1.05781	-0.69572	-0.44607	-0.3185	-0.28489	-0.29537	-0.32661	-0.30091	-0.34362	-0.23068	-0.19613	-0.183	-0.15991	-0.02346	0.04973	0.05667	0.03744	-0.00339	-0.02083	-0.06658	-0.10926	-0.16966	-0.14269	-0.10196	-0.06872	-0.03376	-0.0323	-0.01561	-0.01672	-0.01841	-0.05005	-0.0813	-0.07423	-0.03363	-0.1076	-0.14614	-0.18256	-0.18637	-0.15186	-0.12084	-0.16411	-0.2219	-0.23204	-0.24032	-0.20321	-0.17996	-0.13458	-0.07871
-1.08853	1.03784	0.44721	0.22395	0.10871	0.04663	0.09757	0.18432	0.15878	0.45991	0.41079	0.351	0.29599	0.23824	0.36996	0.37131	0.27692	0.21023	0.23833	0.22073	0.23387	0.22217	0.23485	0.21859	0.24256	0.20093	0.33993	0.31844	0.20556	0.23687	0.22775	0.21532	0.09329	-0.01531	-0.05109	-0.03319	-0.04519	-0.03554	-0.04503	-0.03357	-0.04982	-0.02145	-0.1157	-0.19084	-0.16528	-0.17944	-0.17033	-0.17664	-0.17181	-0.17613
-2.97531	0.25716	0.87128	1.10102	1.04209	1.11418	1.09776	0.85825	0.64532	0.67329	0.5203	0.51718	0.49128	0.42401	0.38597	0.47651	0.48355	0.43103	0.34473	0.28106	0.2234	0.10176	0.08901	0.04922	0.00835	-0.02347	-0.02431	-0.04695	-0.02431	0.01187	0.03503	0.02192	-0.04893	-0.1321	-0.13575	-0.07509	-0.12285	-0.13019	-0.15562	-0.19697	-0.18513	-0.16103	-0.22011	-0.25604	-0.23989	-0.31535	-0.303	-0.29986	-0.24595	-0.17346
-3.77335	-0.34411	0.03925	-0.00632	0.17713	0.4096	0.38771	0.29176	0.18777	0.23057	0.16049	0.25151	0.2552	0.21202	0.14939	0.30518	0.25214	0.19006	0.21438	0.2295	0.30331	0.31288	0.2543	0.26663	0.26348	0.20404	0.23379	0.25147	0.24934	0.29389	0.27946	0.28962	0.26985	0.19214	0.16697	0.15028	0.1185	0.07542	0.1192	0.01232	0.01605	-0.02094	-0.05137	-0.00944	-0.05904	-0.07506	-0.06302	-0.07227	-0.15471	-0.20577
-2.89948	-1.06153	-0.15736	0.39175	0.35202	0.42461	0.48024	0.43407	0.34893	0.25697	0.18341	0.21819	0.29716	0.23707	0.18583	0.31861	0.35453	0.34256	0.29968	0.29773	0.29714	0.24111	0.23276	0.26116	0.25782	0.25161	0.26331	0.1836	0.14045	0.16016	0.20745	0.20092	0.25833	0.32715	0.31296	0.35358	0.27678	0.27993	0.26603	0.21943	0.1923	0.19486	0.1884	0.17918	0.11466	0.12229	0.12729	0.10353	0.05922	0.07608
-2.84632	-1.51264	-0.55103	-0.3834	-0.15663	0.09091	0.09945	0.04756	-0.14173	-0.17661	-0.15805	-0.16995	-0.17335	-0.15618	-0.2103	-0.06332	-0.01612	0.01033	-0.01237	-0.02036	0.01	0.00319	0.00152	0.02563	0.00131	-0.04647	-0.0063	-0.00645	-0.05216	-0.00704	0.03285	0.08953	0.0667	0.08393	0.02777	0.05938	0.13023	0.07732	0.09414	0.08275	0.07598	0.07704	0.07308	0.08285	-0.00811	-0.01345	-0.01372	-0.0066	0.00339	-0.01113
0.2136	0.89798	1.7609	1.80022	1.42839	1.26564	1.02856	0.84794	0.69959	0.8284	0.8239	0.74805	0.66502	0.59307	0.53043	0.51307	0.39469	0.40642	0.2466	0.17571	0.10731	0.02762	0.0532	0.03859	0.04759	0.04283	0.04505	0.04514	0.0429	0.04774	0.03933	0.0553	0.00705	-0.09879	-0.0534	-0.17448	-0.20231	-0.19295	-0.19799	-0.19477	-0.19697	-0.19546	-0.19647	-0.19553	-0.19643	-0.19521	-0.19712	-0.19398	-0.19894	-0.19122
-1.41103	-0.83928	-0.31345	-0.08307	0.26897	0.62107	0.60905	0.49488	0.47086	0.38475	0.26277	0.28353	0.42289	0.48065	0.39333	0.43532	0.50771	0.50015	0.51772	0.48651	0.42176	0.40947	0.25771	0.2261	0.13001	0.11834	0.18083	0.14346	0.10036	0.10798	0.08447	0.02109	0.01551	-0.02791	-0.02274	-0.00996	-0.01851	-0.06351	-0.14829	-0.22363	-0.27389	-0.33703	-0.35482	-0.31418	-0.31568	-0.33128	-0.32617	-0.35943	-0.34027	-0.29105
-0.72686	0.15874	1.58346	1.46602	1.15122	1.58211	1.52465	1.3103	1.12621	0.9952	0.92704	0.8717	0.75025	0.69589	0.62752	0.66018	0.65347	0.58926	0.5153	0.29948	0.23192	0.16271	0.14526	0.11132	0.01274	-0.08957	-0.09354	-0.14985	-0.18696	-0.17089	-0.16684	-0.16021	-0.15694	-0.14684	-0.15525	-0.20753	-0.2231	-0.26004	-0.26942	-0.27479	-0.28165	-0.30464	-0.32659	-0.34046	-0.38506	-0.34586	-0.34355	-0.3213	-0.3262	-0.34226
-0.20826	-0.21208	-0.20463	-0.1844	0.01696	0.16687	0.46879	0.38157	0.31183	0.25554	0.20925	0.17096	0.13879	0.11134	0.08733	0.08771	0.08714	0.08801	0.08652	0.09008	0.25034	0.2443	0.25041	0.22905	0.24848	0.24437	0.08537	0.08842	0.08694	0.08783	0.08725	0.0876	0.08739	0.08751	0.08744	0.08747	0.08747	0.08747	0.08747	0.08749	0.08745	0.08754	0.08736	0.08794	0.08678	0.08889	0.0853	0.09126	0.08064	-0.06859
-1.94253	-0.74171	-1.1702	-1.07621	-0.60118	-0.38911	-0.483	-0.47908	-0.53026	-0.58469	-0.65743	-0.58505	-0.53748	-0.51186	-0.52224	-0.50347	-0.48955	-0.43444	-0.40358	-0.35758	-0.35799	-0.37495	-0.39623	-0.45222	-0.43255	-0.43249	-0.39103	-0.35338	-0.36836	-0.37436	-0.38592	-0.38523	-0.37994	-0.37861	-0.28828	-0.23785	-0.28063	-0.33494	-0.36723	-0.34252	-0.29077	-0.24221	-0.25122	-0.22842	-0.18833	-0.17972	-0.13821	-0.04701	-0.01347	0.0351
-1.43854	-0.43354	-0.31413	-0.21238	0.1292	0.03002	-0.01671	-0.091	0.01753	-0.00109	0.0126	0.0406	0.10087	0.14206	0.09754	0.15355	0.19416	0.15463	0.13705	0.10658	0.04537	0.04441	-0.03887	-0.12109	-0.09546	0.03998	0.02776	0.0447	0.02183	0.06758	0.04034	-0.00156	0.03886	0.00297	-0.06826	-0.06711	-0.09315	-0.13196	-0.13703	-0.18709	-0.15773	-0.14337	-0.11035	-0.10244	-0.02054	0.03728	0.00286	0.11677	0.10771	0.16514
-1.0624	-0.16565	0.13732	0.49893	0.49862	0.53508	0.35635	0.2693	0.14316	0.04609	0.00934	0.04092	0.19413	0.30213	0.30167	0.3249	0.24451	0.29978	0.32063	0.24519	0.1889	0.14041	0.06824	0.04357	0.04792	0.03163	0.0067	0.01437	-0.03274	-0.0081	0.01663	0.00844	0.0144	0.00804	0.01844	-0.02241	-0.08828	-0.09011	-0.17277	-0.22575	-0.25027	-0.32002	-0.33115	-0.27716	-0.29714	-0.27686	-0.28385	-0.3395	-0.30787	-0.27728
-0.79546	0.05004	-0.03038	0.09183	0.43866	0.63365	0.77992	0.52865	0.43149	0.28827	0.15086	0.09162	0.16553	0.1387	0.05926	0.08775	0.10661	0.04851	0.06376	0.01696	-0.02427	-0.03109	-0.1105	-0.19268	-0.25091	-0.27317	-0.30621	-0.31692	-0.25501	-0.16808	-0.12437	-0.14325	-0.12495	-0.09835	-0.08147	-0.05504	-0.02496	-0.00311	-0.05453	-0.02058	0.04587	-0.0279	0.00164	0.00426	-0.00222	-0.04917	-0.04492	0.00989	0.00831	-0.00483
-1.74154	-0.82314	-0.5981	-0.55599	-0.41857	-0.31577	-0.25701	-0.22649	-0.21121	-0.25494	-0.24447	-0.23971	-0.28034	-0.24757	-0.2694	-0.14608	-0.1223	-0.14904	-0.16212	-0.15234	-0.0742	-0.07927	-0.11725	-0.11462	-0.14582	-0.14204	-0.16393	-0.09449	-0.0669	-0.10312	-0.10928	-0.11538	-0.05604	-0.03838	-0.06798	-0.06076	-0.09232	0.10595	0.23652	0.20046	0.21726	0.20284	0.221	0.26989	0.17849	0.15911	0.15914	0.22713	0.32645	0.26003
-0.84852	-0.37053	-0.48538	-0.37396	-0.46259	-0.45746	-0.5021	-0.53124	-0.50189	-0.13055	0.10358	0.05604	-0.00885	0.00272	-0.05269	0.06555	0.10517	0.06148	0.085	0.10028	0.13347	0.15856	0.26338	0.33631	0.34332	0.31976	0.36494	0.38113	0.37814	0.39887	0.41897	0.39382	0.35971	0.25671	0.14178	0.06361	0.04512	0.11918	0.14572	0.24688	0.19911	0.19033	0.18779	0.27178	0.16765	0.1133	0.12862	0.11198	0.08381	0.03794
-2.01583	-0.50191	0.07052	0.34427	0.46398	0.66814	0.6318	0.39642	0.24658	0.12257	0.03234	-0.00499	0.01767	-0.01069	-0.06785	-0.03041	-0.06724	-0.04847	-0.1093	-0.09329	-0.08086	-0.13036	-0.22267	-0.2381	-0.23445	-0.33478	-0.30297	-0.29961	-0.29374	-0.27304	-0.28207	-0.21442	-0.24441	-0.23199	-0.19443	-0.20828	-0.23952	-0.23918	-0.23842	-0.29223	-0.26765	-0.25409	-0.25448	-0.25423	-0.20622	-0.17781	-0.17101	-0.15784	-0.2386	-0.27105
-3.0718	-1.66582	-0.61887	-0.3389	-0.17899	-0.24705	-0.26984	-0.28728	-0.10635	-0.04234	0.05457	0.06825	0.13247	0.00384	-0.0288	0.04778	0.09616	0.11328	0.11258	0.06058	0.01334	0.03447	0.01371	-0.053	0.0318	0.0683	0.05321	0.07656	0.054	0.04838	-0.00479	-0.07941	-0.08157	-0.0603	-0.0909	-0.04865	-0.07651	-0.07585	-0.19584	-0.17628	-0.13802	-0.06582	-0.03028	-0.05402	-0.04338	-0.0926	-0.1357	-0.15337	-0.15328	-0.08329
-3.24733	-2.0313	-1.29709	-0.97766	-0.60044	-0.41717	-0.38988	-0.30838	-0.2682	-0.24967	-0.14345	-0.16607	-0.09341	-0.11047	-0.04528	0.13576	0.19159	0.26803	0.3189	0.36498	0.40935	0.44929	0.40157	0.32189	0.32955	0.35543	0.33582	0.36842	0.3048	0.35933	0.33591	0.28131	0.24749	0.27986	0.20286	0.1938	0.27991	0.27536	0.30878	0.2533	0.24322	0.23575	0.29499	0.19779	0.13748	0.14038	0.03062	0.00433	0.0144	0.03556
-4.04662	-2.10776	-1.30226	-0.94908	-0.7084	-0.88042	-0.71384	-0.34027	-0.2675	-0.31477	-0.2618	-0.28065	-0.29439	-0.33232	-0.31446	-0.18878	-0.12377	-0.055	-0.00229	0.01385	-0.00822	-0.01977	-0.01893	0.0605	0.10976	0.16429	0.1542	0.14365	0.0519	0.00945	0.09382	0.08705	0.09126	0.07319	0.06462	0.09041	0.13774	0.13607	0.12792	0.09204	0.19329	0.22933	0.26241	0.23873	0.24455	0.29606	0.27021	0.1783	0.19152	0.24162
-3.98567	-1.58877	-1.22302	-0.83069	-0.59081	-0.57359	-0.42177	-0.4101	-0.19247	-0.07761	-0.034	0.02955	0.01409	0.06095	0.01616	0.1156	0.13588	0.11194	0.08866	0.16777	0.21315	0.21471	0.21642	0.16194	0.18219	0.22208	0.19219	0.17443	0.15641	0.14897	0.09733	0.00757	-0.06291	-0.04436	0.01269	-0.04514	-0.06539	-0.03917	-0.01071	-0.01252	-0.10646	-0.15063	-0.17983	-0.14659	-0.12161	-0.05233	-0.04071	0.05666	-0.01881	-0.06306
-1.35266	-0.61847	-0.46564	-0.49762	-0.43785	-0.41665	-0.3453	-0.1778	-0.06646	-0.04333	0.03364	-0.0628	-0.02797	-0.00086	-0.07289	-0.0685	-0.05633	-0.07386	-0.08971	-0.09098	-0.03539	-0.01078	-0.0713	-0.07337	-0.07363	-0.07437	-0.02933	0.06834	0.12273	0.02797	0.00722	0.06247	0.05487	0.0541	-0.06637	-0.05813	0.02408	0.01604	-0.03753	-0.07647	-0.14187	-0.16991	-0.12649	-0.10583	-0.02819	-0.05212	-0.02585	-0.00496	-0.00678	0.05252
-0.69127	-0.13115	0.11924	0.38784	0.14042	-0.01388	-0.12176	0.03611	0.02602	-0.04139	0.19878	0.26037	0.31839	0.25099	0.18604	0.18459	0.19051	0.14157	0.09336	0.16865	0.2592	0.23479	0.26438	0.31966	0.35437	0.35323	0.36555	0.36082	0.30964	0.25326	0.21915	0.23692	0.24755	0.28538	0.27348	0.18513	0.1427	0.07362	0.02962	-0.04239	-0.05154	-0.04056	-0.02478	-0.01959	0.00959	-7e-05	0.00642	0.00094	-0.05308	-0.15194
-1.97795	-0.53605	-0.27063	0.11317	0.22906	0.4712	0.45231	0.23145	0.20603	0.18038	0.25797	0.24947	0.30955	0.28579	0.23897	0.30423	0.28682	0.30541	0.27408	0.28672	0.24906	0.24574	0.17725	0.09397	-0.03762	-0.0718	-0.15673	-0.16532	-0.08867	-0.02709	-0.11692	-0.07191	-0.04655	0.04225	0.03043	0.06762	0.08652	0.07473	0.04516	0.04592	0.04404	0.00211	-0.01789	-0.01365	-0.00422	0.05519	0.02568	0.04976	0.07605	-0.01978
-1.28495	-0.69751	-0.38422	-0.2162	-0.2166	-0.37223	-0.48348	-0.34379	-0.18311	-0.12757	-0.12677	-0.00197	0.04079	-0.01935	-0.00251	0.03538	0.03601	0.01911	-0.03181	0.01398	0.00099	0.01499	-0.05037	-0.03558	-0.01479	0.05377	0.10401	0.0947	0.07154	0.04037	-0.0274	-0.05274	-0.04821	-0.14489	-0.11741	-0.12679	-0.17498	-0.21939	-0.17713	-0.25096	-0.25672	-0.22588	-0.30904	-0.31437	-0.31001	-0.34429	-0.33849	-0.34357	-0.33096	-0.27824
-1.48853	-0.8422	-0.64933	-0.32753	-0.08037	-0.04211	-0.03359	0.12909	0.21448	0.07708	0.01967	0.07468	0.04177	0.03244	0.03582	0.14619	0.12178	0.16251	0.17695	0.10832	0.01315	0.06776	0.059	0.07041	0.10218	0.00841	0.15331	0.19319	0.20824	0.14953	0.0818	0.0062	0.00755	0.06706	0.06578	0.1118	0.12021	0.03867	0.07908	0.11341	0.10228	0.11874	0.10171	0.07987	-0.00289	0.03287	-0.03196	-0.0017	0.0253	0.01468
-1.22822	-0.7798	-0.74303	-0.59389	-0.31046	-0.39067	-0.16421	-0.14049	-0.14535	-0.13774	-0.16057	-0.01198	0.02288	0.07007	0.04473	0.09624	0.09521	0.1156	0.12802	0.10154	0.04904	0.06554	0.10247	0.04213	0.04347	0.05471	-0.01212	-0.0653	-0.07688	-0.1037	-0.05447	-0.1295	-0.16937	-0.16248	-0.22039	-0.15061	-0.15231	-0.27191	-0.36097	-0.35369	-0.37572	-0.37057	-0.37277	-0.34283	-0.35946	-0.31879	-0.30134	-0.24317	-0.21948	-0.22835
-0.21834	-0.24367	0.30084	0.30587	0.18637	0.36083	0.28772	0.21222	0.14599	0.11304	0.07771	0.21564	0.22765	0.18926	0.15567	0.16197	0.1673	0.15864	0.171	0.07251	0.08912	0.09406	0.09711	0.09396	0.11803	0.01909	-0.01107	0.00067	-0.00977	-0.0073	-0.00361	0.00089	0.00435	-0.01533	0.00761	-0.0325	0.08613	0.05419	-0.05226	-0.00918	-0.03194	-0.01796	-0.02954	-0.02463	-0.0346	-0.03502	-0.03797	-0.02622	-0.0392	-0.14146
-0.689	-0.45154	-0.45764	0.13562	0.08478	0.60523	0.40867	0.27272	0.1882	0.11685	0.0475	0.08522	0.35799	0.28284	0.26129	0.27134	0.26593	0.2734	0.25808	0.298	0.21908	0.16384	0.16503	0.13452	-0.02071	-0.082	-0.06306	-0.06233	-0.05658	-0.04974	-0.04399	-0.03886	-0.04588	-0.0346	-0.01314	0.03151	-0.04046	0.0155	0.00072	-0.09355	-0.02746	-0.06384	-0.08843	-0.09738	-0.09852	-0.10103	-0.10914	-0.08257	-0.11172	-0.12962
-0.58379	-0.22053	-0.28667	-0.40005	-0.32578	0.15412	0.31297	0.44995	0.48041	0.4458	0.4021	0.41644	0.32544	0.2995	0.26441	0.25613	0.22695	0.20874	0.21164	0.26145	0.27523	0.37183	0.50684	0.43623	0.27738	0.23112	0.13992	0.10224	0.04049	0.10071	0.12884	0.0738	0.07451	0.07492	0.10614	0.0935	0.0621	0.00519	0.02815	0.11389	0.14521	0.14719	0.14283	0.12664	0.19324	0.22354	0.22272	0.19208	0.14509	0.14162
-0.92724	-0.09711	-0.0787	0.02106	-0.0733	0.17186	0.19473	0.09381	0.17233	0.14124	0.23265	0.15344	0.10369	0.15136	0.09336	0.09789	0.07962	0.08552	0.14222	0.10386	0.07986	0.15545	0.27123	0.2283	0.11647	0.09895	0.05846	0.03475	0.04848	0.14607	0.22691	0.13369	0.08407	0.10168	0.00707	-0.01814	-0.0094	-0.01676	-0.00674	-0.03332	-0.06484	-0.03186	0.00829	0.04693	0.14504	0.14929	0.08651	0.08274	0.09247	0.07582
-1.53256	0.10497	-0.1479	0.11506	0.16753	0.19922	0.32993	0.42799	0.51453	0.53969	0.43334	0.45189	0.39868	0.36952	0.3683	0.40579	0.39156	0.3604	0.38313	0.37878	0.3365	0.31427	0.39414	0.36144	0.32739	0.29603	0.26814	0.29516	0.3435	0.23549	0.19829	0.17432	0.13044	0.10099	0.19378	0.25	0.19608	0.22794	0.23447	0.28829	0.26814	0.30404	0.28686	0.27202	0.28589	0.24832	0.23941	0.20744	0.28767	0.27437
-3.18989	-1.46952	-0.62352	-0.41818	-0.3418	-0.26942	-0.25831	-0.01519	-0.08407	-0.0545	-0.08332	-0.17864	-0.18093	-0.0295	-0.00137	0.09373	0.08477	0.12076	0.2172	0.17969	0.206	0.2166	0.21585	0.18932	0.18994	0.2801	0.2704	0.325	0.30135	0.2366	0.23003	0.24274	0.23311	0.22551	0.25144	0.23438	0.36643	0.40795	0.44082	0.39428	0.38125	0.32793	0.29305	0.27397	0.27528	0.27658	0.2541	0.21238	0.26277	0.20809
-2.9033	-0.5119	-0.19056	-0.05152	0.19289	0.13168	0.23114	0.1735	0.12597	0.18206	0.18582	0.22199	0.17107	0.12044	-0.04755	0.01477	-0.03656	-0.08293	-0.09892	-0.11003	-0.12775	-0.17152	-0.18516	-0.1946	-0.19235	-0.17705	-0.20524	-0.21906	-0.23806	-0.21344	-0.21513	-0.18423	-0.1271	-0.13734	-0.04071	-0.08866	-0.14489	-0.1846	-0.17859	-0.16819	-0.15658	-0.20754	-0.16816	-0.07482	0.01023	0.06651	0.07293	0.06919	0.0713	0.05679
-3.6586	-0.93612	-0.47089	-0.49345	-0.28773	-0.2493	-0.20615	0.04201	0.13778	0.17678	0.13956	0.11274	0.09075	0.12907	0.18044	0.3526	0.44532	0.35816	0.34324	0.31562	0.36621	0.42578	0.45457	0.40155	0.43227	0.423	0.40719	0.4601	0.38021	0.38051	0.38012	0.45257	0.43914	0.40723	0.38379	0.42433	0.46834	0.45996	0.53336	0.51415	0.47168	0.45373	0.44635	0.42866	0.35397	0.28563	0.27733	0.30959	0.35964	0.35226
-2.78297	-1.39663	-0.99458	-0.34929	-0.26535	-0.12336	-0.09381	0.19274	0.00781	0.05842	0.07257	0.1034	0.03289	0.04389	0.08593	0.2108	0.23727	0.26131	0.31766	0.32394	0.30103	0.20523	0.1588	0.14257	0.12373	0.13091	0.07131	0.0433	-0.03376	-0.12554	-0.06053	-0.02835	-0.06851	-0.05404	-0.06629	-0.08873	-0.04339	-0.08873	-0.09345	-0.06069	0.03326	0.02936	0.00409	-0.00081	-0.0097	0.04374	-0.01656	-0.00548	0.05331	0.05784
-4.67951	-1.99585	-0.88158	-0.38002	-0.34239	-0.23469	-0.21523	-0.03361	-0.1173	-0.06873	-0.1201	-0.10876	-0.10825	0.02269	0.03781	0.24005	0.3243	0.30389	0.30061	0.20452	0.10867	0.17968	0.1775	0.16309	0.21656	0.16168	0.14244	0.14247	0.07585	0.04647	0.05836	0.07519	0.04858	-0.00014	0.07995	0.09071	0.14262	0.17655	0.14687	0.14526	0.0996	0.02562	-0.05441	-0.03681	-0.03565	-0.07494	-0.13227	-0.09263	0.01921	0.01177
-2.34176	-1.27571	-0.69198	-0.47497	-0.53116	-0.46832	-0.41179	-0.06018	-0.14034	-0.07836	-0.16955	-0.18969	-0.14259	-0.02444	-0.00569	0.12029	0.17251	0.19375	0.2885	0.21498	0.17634	0.22206	0.25769	0.26057	0.29671	0.30205	0.2608	0.29024	0.19228	0.0957	0.12892	0.121	0.09841	0.03621	0.08024	0.08952	0.20174	0.20318	0.16164	0.16835	0.19641	0.122	0.03368	0.06408	-0.0068	-0.00942	-0.09331	-0.0619	0.05924	0.04041
-0.77839	-0.77666	-0.77923	-0.78779	-0.57588	-0.35598	-0.3617	-0.1084	-0.18269	-0.13963	-0.13696	-0.19856	-0.20823	-0.12272	-0.15449	-0.13293	-0.11629	-0.10372	-0.07794	-0.05336	-0.05019	-0.04993	-0.07958	-0.11699	-0.11068	-0.16381	-0.15193	-0.09723	-0.17471	-0.22966	-0.20445	-0.23549	-0.2478	-0.23119	-0.25937	-0.24318	-0.21614	-0.21045	-0.25088	-0.2042	-0.19484	-0.23478	-0.19322	-0.07312	-0.02934	-0.00101	-0.05473	0.04598	0.08983	0.1261
-3.74526	-1.84834	-0.83454	-0.50702	-0.395	-0.31144	-0.32833	-0.09397	-0.07767	0.03135	-0.05318	-0.06711	-0.03393	0.04805	0.01667	0.1716	0.24413	0.22007	0.27301	0.18444	0.12663	0.17763	0.1385	0.16279	0.19819	0.17986	0.14659	0.22194	0.12587	0.07623	0.07364	0.05655	0.02586	-0.06509	0.01874	0.03017	0.10228	0.11851	0.08467	0.07218	0.08661	0.06886	-0.02407	0.03048	0.04786	0.00728	-0.01993	-0.01136	0.07988	0.05212
-1.10937	-0.49143	-0.1295	0.50393	0.64135	0.72431	0.68551	0.82352	0.77237	0.85018	0.83759	0.78013	0.70294	0.68154	0.57974	0.61583	0.6301	0.60125	0.60485	0.57603	0.44118	0.4316	0.4592	0.42363	0.35905	0.31628	0.29034	0.21582	0.10979	0.09034	0.0644	0.1518	0.1397	0.05892	0.04362	0.03186	0.03256	-0.01038	0.04029	0.00234	-0.02691	0.02035	0.07165	0.05515	0.03207	0.0387	0.05386	0.02751	-0.00044	-0.02488
-2.27158	-1.42607	-0.59132	-0.69903	-0.4047	-0.57479	-0.49433	-0.46701	-0.47723	-0.38838	-0.48865	-0.53238	-0.52299	-0.57716	-0.5456	-0.46899	-0.43883	-0.42398	-0.41551	-0.47703	-0.48508	-0.45243	-0.49139	-0.56523	-0.50141	-0.49788	-0.54617	-0.48557	-0.43842	-0.38441	-0.38519	-0.29557	-0.22173	-0.28555	-0.20719	-0.18397	-0.07261	-0.03448	-0.07745	-0.00566	0.0497	0.11419	0.03859	0.09338	0.11353	0.16395	0.1122	0.09957	0.15691	0.14857
-1.65828	-1.12822	-0.68883	-0.59798	-0.63198	-0.56387	-0.57691	-0.51868	-0.47916	-0.44414	-0.42659	-0.37334	-0.35985	-0.17089	-0.15829	-0.09465	-0.04271	-0.04751	-0.00446	-0.01213	-0.00204	0.02904	0.01231	0.02022	0.0496	0.05128	0.04643	0.0416	0.11597	0.10633	0.05553	0.08284	0.09664	0.14217	0.18919	0.13523	0.17866	0.34573	0.33596	0.39249	0.38166	0.33954	0.28375	0.27272	0.25131	0.21651	0.25165	0.24061	0.27193	0.2569
-1.2438	-0.83329	-0.63399	-0.72318	-0.41708	-0.07776	-0.02659	-0.14478	-0.27812	-0.3433	-0.36481	-0.36922	-0.39082	-0.35645	-0.36445	-0.33435	-0.3484	-0.31756	-0.33322	-0.35664	-0.34193	-0.33312	-0.41163	-0.42877	-0.49938	-0.58573	-0.63647	-0.66195	-0.68537	-0.67512	-0.65215	-0.63669	-0.65716	-0.65492	-0.66794	-0.66102	-0.66856	-0.68864	-0.65746	-0.67851	-0.68627	-0.67445	-0.66058	-0.63314	-0.61995	-0.55665	-0.51614	-0.42548	-0.43367	-0.40572
-1.85129	-1.20528	-1.04412	-0.81549	-0.8293	-0.77886	-0.62521	-0.48667	-0.53786	-0.46062	-0.48646	-0.50324	-0.4708	-0.21356	-0.11627	-0.07572	-0.12014	-0.07796	-0.00095	-0.01183	-0.04091	-0.00925	0.02946	0.01667	0.04538	0.09694	0.07281	0.06076	0.0347	0.04972	0.08833	0.11629	0.1122	0.05339	0.07108	0.07516	0.16881	0.18251	0.20743	0.16989	0.11625	0.03487	-0.00659	-0.04714	-0.04845	0.07766	0.05411	0.08106	0.13909	0.15668
-1.23664	-0.66216	-0.26847	-0.46615	0.08024	0.2629	0.25514	0.12714	-0.02159	-0.13725	-0.1779	-0.20265	-0.2516	-0.31901	-0.32385	-0.31294	-0.32252	-0.28207	-0.3189	-0.38341	-0.37355	-0.35136	-0.45911	-0.53088	-0.58079	-0.66362	-0.69591	-0.70293	-0.74951	-0.72831	-0.66698	-0.64017	-0.64403	-0.64355	-0.64428	-0.61467	-0.6309	-0.67405	-0.66836	-0.66777	-0.62808	-0.5813	-0.56821	-0.51205	-0.48037	-0.41222	-0.42856	-0.35012	-0.34602	-0.34478
-0.6353	-0.6353	-0.6353	-0.6353	-0.6353	-0.6353	-0.6353	-0.6353	-0.6353	-0.63529	-0.63527	-0.63536	-0.63553	-0.63566	-0.62374	-0.61836	-0.62763	-0.60127	-0.54506	-0.55689	-0.55026	-0.55528	-0.53927	-0.50996	-0.48308	-0.43014	-0.40773	-0.39305	-0.34557	-0.34917	-0.34002	-0.33374	-0.31474	-0.27077	-0.26504	-0.24302	-0.18169	-0.13171	-0.09549	-0.09361	-0.04059	0.01898	-0.01004	0.00318	-0.01128	0.01202	-0.0139	0.00181	0.03269	0.01921
-1.44293	-0.84018	-0.71116	-0.75833	-0.61376	-0.62356	-0.63435	-0.64239	-0.73124	-0.80147	-0.83628	-0.85546	-0.84539	-0.6785	-0.61044	-0.57496	-0.51292	-0.49026	-0.51733	-0.52533	-0.46076	-0.48421	-0.48829	-0.50759	-0.44839	-0.40675	-0.38671	-0.37925	-0.39443	-0.34646	-0.3258	-0.30912	-0.27715	-0.21719	-0.17999	-0.14705	-0.12655	-0.10356	-0.02168	-0.06308	-0.11306	-0.17674	-0.24196	-0.20745	-0.20722	-0.23131	-0.25792	-0.2006	-0.18847	-0.22945
-1.44083	-0.79027	-0.49204	0.03977	0.13477	0.09065	0.10384	0.28651	0.17925	0.18499	0.05966	0.02813	-0.01384	0.01105	-0.00357	0.02594	0.04856	0.08129	0.0934	0.108	0.02156	-0.05151	-0.10118	-0.08647	-0.05032	-0.06275	-0.08478	-0.09732	-0.17191	-0.23601	-0.26045	-0.16678	-0.06237	-0.05357	0.04334	0.04469	0.07871	0.06912	0.05747	0.04971	0.08085	0.12327	0.13483	0.1156	0.12649	0.14572	0.09172	0.18102	0.20012	0.21329
-1.88508	-1.63281	-1.02699	-0.76151	-0.75439	-0.47271	-0.3523	0.04594	-0.0226	0.07338	0.16893	0.08787	0.05611	0.09915	0.14796	0.27964	0.29077	0.36782	0.5114	0.47608	0.4866	0.4823	0.47807	0.47521	0.44691	0.39835	0.35512	0.38355	0.2706	0.24508	0.29506	0.30394	0.24909	0.18107	0.15957	0.15299	0.16581	0.16538	0.1474	0.16466	0.16679	0.10667	0.09572	0.05919	-0.08029	-0.04898	-0.09672	-0.14222	-0.10952	-0.14495
-3.00876	-1.34689	-0.66904	-0.70678	-0.68597	-0.64534	-0.59803	-0.41032	-0.54792	-0.47757	-0.53962	-0.57012	-0.50046	-0.45159	-0.42762	-0.29009	-0.21111	-0.17085	-0.10814	-0.19356	-0.20974	-0.12612	-0.06888	-0.07546	0.04037	0.04146	0.03611	0.063	0.00947	0.01853	0.12474	0.15306	0.14385	0.07288	0.10672	0.12844	0.22031	0.25443	0.21425	0.17902	0.16742	0.16573	0.09373	0.22251	0.17014	0.15088	0.07026	0.10229	0.21931	0.20451
-1.20009	-0.98047	-0.65835	-0.15359	-0.23164	-0.37878	-0.25276	-0.23964	-0.31387	-0.16044	-0.135	-0.14428	-0.12643	-0.20072	-0.20285	-0.10882	-0.06361	-0.02025	0.01949	-0.04954	-0.13555	-0.1177	-0.08257	-0.09823	-0.00957	0.03156	0.01323	0.02745	0.05191	0.15728	0.14658	0.20635	0.217	0.16668	0.18111	0.14918	0.18273	0.19113	0.17593	0.19289	0.23181	0.33577	0.29369	0.29747	0.24827	0.21337	0.17545	0.15439	0.18869	0.18326
-2.20358	-0.84594	-0.42186	-0.07589	-0.17792	-0.20165	-0.14266	0.10204	0.06383	0.01552	-0.02815	-0.07789	-0.08549	0.03801	0.06948	0.13386	0.1439	0.17597	0.25849	0.22731	0.21953	0.19689	0.19403	0.1648	0.18828	0.20365	0.11393	0.1904	0.12942	0.11356	0.10437	0.10737	0.15591	0.18476	0.22264	0.20874	0.31984	0.33917	0.30058	0.28696	0.29062	0.19495	0.08987	0.08266	0.07013	0.08145	-0.00014	-0.00044	0.05916	0.01509
-1.13811	-1.14366	-1.13669	-0.92154	-0.5223	-0.44014	-0.51642	-0.48332	-0.45844	-0.36378	-0.35277	-0.39044	-0.30772	-0.32658	-0.29828	-0.22475	-0.09683	-0.07194	-0.06474	-0.01969	-0.03442	-0.05782	-0.05392	-0.04197	0.02067	0.01377	0.04362	0.04647	0.15376	0.12442	0.06787	0.16644	0.10777	0.12779	0.11162	0.13141	0.19089	0.19508	0.22934	0.17981	0.16873	0.22122	0.18381	0.21071	0.14244	0.07172	0.09015	0.08274	0.07196	0.07612
-4.40422	-1.82279	-0.98895	-0.55865	-0.56452	-0.25901	-0.37717	-0.45396	-0.47452	-0.30755	-0.3628	-0.47969	-0.4408	-0.47288	-0.42538	-0.24878	-0.18268	-0.16113	-0.20049	-0.23571	-0.29292	-0.26778	-0.26676	-0.19268	-0.14505	-0.19365	-0.23784	-0.2145	-0.13075	-0.16188	-0.12466	-0.04897	-0.09684	-0.11527	-0.11313	-0.04753	0.07095	0.12323	0.10502	0.07597	0.11858	0.17002	0.16566	0.21465	0.20625	0.1999	0.18212	0.2009	0.20638	0.20295
-1.80698	0.22586	-0.10827	-0.35914	-0.25579	-0.19945	-0.37528	-0.32497	-0.40853	-0.41034	-0.52243	-0.57143	-0.54748	-0.55756	-0.52291	-0.37525	-0.33065	-0.37533	-0.39524	-0.39894	-0.35149	-0.33705	-0.33007	-0.27881	-0.2503	-0.25203	-0.26612	-0.23727	-0.30129	-0.3107	-0.23459	-0.18817	-0.19544	-0.12703	-0.12569	-0.02759	0.02459	0.045	0.01827	0.01576	0.06806	0.09528	0.19423	0.2249	0.11597	0.09354	0.11204	0.11698	0.10619	0.11177
-2.71283	-1.72754	-0.78094	-0.85583	-0.76624	-0.66847	-0.46302	-0.53911	-0.48353	-0.52829	-0.54165	-0.58492	-0.54586	-0.42223	-0.31041	-0.25724	-0.18415	-0.09981	-0.10301	-0.115	-0.04691	-0.10124	-0.11493	-0.06927	-0.04668	-0.06627	-0.1336	-0.08912	-0.03701	-0.03359	-0.01462	-0.04162	-0.04332	-0.03496	-0.1124	-0.00995	0.11546	0.15529	0.17665	0.22773	0.19526	0.17781	0.18722	0.19492	0.21698	0.21734	0.17878	0.13165	0.09746	0.07199
-2.53082	-0.29535	0.37284	0.32189	0.33785	0.30976	0.41141	0.28821	0.28598	0.23404	0.22692	0.19253	0.14482	0.11674	0.10594	0.24809	0.28177	0.17874	0.1071	0.1219	0.15196	0.14635	0.16633	0.13874	0.09352	0.02281	-0.08123	-0.05601	0.04566	0.01536	-0.01923	0.0111	0.02585	0.07496	-0.00443	0.01759	0.05695	0.0463	0.08769	0.0806	0.12985	0.07536	0.02158	0.07244	-0.00053	-0.00692	0.01174	-0.02573	-0.07847	-0.15961
-0.90046	-0.63766	-0.55215	-0.05223	-0.0779	-0.11541	0.1711	0.2457	0.35711	0.26938	0.45315	0.49854	0.48995	0.59207	0.53515	0.56607	0.55907	0.56825	0.56594	0.64555	0.73938	0.62689	0.65852	0.6142	0.62501	0.6821	0.69114	0.57427	0.50416	0.49481	0.44709	0.39831	0.41066	0.48631	0.44323	0.31602	0.24153	0.23104	0.13874	0.20305	0.12723	0.08637	0.1024	0.07441	0.06313	0.08013	0.07456	0.0608	-0.01715	-0.05809
-0.85045	-0.68385	-0.46095	0.21989	0.00909	-0.04655	0.10846	0.30801	0.33946	0.27105	0.48592	0.66911	0.63846	0.71435	0.73183	0.73618	0.7501	0.75978	0.7361	0.84661	0.86468	0.72264	0.74178	0.73031	0.75502	0.82168	0.84282	0.79076	0.69625	0.63152	0.62128	0.57644	0.54255	0.56055	0.4998	0.35477	0.23782	0.13353	0.08804	0.07229	-0.06275	-0.06852	-0.10006	-0.1596	-0.14915	-0.16233	-0.16762	-0.17691	-0.28273	-0.33506
-2.3299	-1.53813	-1.09661	-0.73642	-0.73234	-0.71968	-0.52096	-0.50833	-0.51054	-0.49651	-0.39735	-0.33069	-0.39951	-0.419	-0.33585	-0.27451	-0.29672	-0.26232	-0.18785	-0.14575	-0.14972	-0.10598	-0.13088	-0.13718	-0.08483	-0.04582	-0.03578	-0.02938	-0.00876	-0.03938	-0.04602	-0.01629	0.00679	-0.03538	-0.09829	-0.126	-0.12077	-0.07602	-0.01001	0.08419	0.08113	0.08019	0.01139	0.04078	0.07473	0.1515	0.14789	0.07535	0.09081	0.09045
-1.17898	-0.79719	-0.72415	-0.47179	-0.56489	-0.28141	-0.24547	-0.17178	-0.21157	-0.0162	-0.1179	-0.21255	-0.22302	-0.25587	-0.31176	-0.29606	-0.24678	-0.22344	-0.27585	-0.2527	-0.19012	-0.16271	-0.15133	-0.10589	-0.1004	-0.13621	-0.14318	-0.15994	-0.10067	-0.08577	-0.09497	-0.07799	-0.14141	-0.20172	-0.22259	-0.09472	-0.02668	-0.00956	-0.03	-0.03609	0.00245	0.0118	0.09386	0.12642	0.13065	0.11882	0.09793	0.14661	0.13239	0.02948
-1.48866	-0.22229	0.03823	-0.29414	-0.46975	-0.39433	-0.3911	-0.17612	-0.07685	0.02489	-0.08394	-0.13037	-0.121	-0.141	-0.15834	-0.11834	-0.057	-0.05815	-0.1416	-0.14505	-0.08543	-0.11068	-0.06619	-0.02367	0.00715	-0.04838	-0.01164	-0.03035	-0.0351	-0.15767	-0.22968	-0.16828	-0.18483	-0.22011	-0.15894	-0.10585	-0.09338	-0.09883	-0.1117	-0.04296	-0.03843	0.09917	0.13062	0.18603	0.24156	0.21853	0.22206	0.24242	0.23351	0.20367
-1.49048	-0.09335	0.30696	0.17943	0.11074	0.08666	-0.05755	-0.10809	-0.22957	-0.3034	-0.34482	-0.3994	-0.4371	-0.47033	-0.49866	-0.43051	-0.33179	-0.46057	-0.52081	-0.53812	-0.53052	-0.46085	-0.44963	-0.47759	-0.40588	-0.37656	-0.38891	-0.34021	-0.35912	-0.34848	-0.33606	-0.30172	-0.29426	-0.23267	-0.19747	-0.19795	-0.17097	-0.13637	-0.0464	-0.05069	0.0073	-0.02843	-0.02388	0.02938	0.00969	-0.05279	0.00263	0.0652	0.17738	0.19843
-0.78119	0.09005	0.05236	0.15946	0.04947	-0.07754	-0.13615	0.04636	0.01304	0.0505	0.0239	0.04056	0.09769	0.08548	0.18984	0.22163	0.16994	0.12908	0.09548	0.07507	0.01552	-0.00157	-0.0264	0.01732	0.08231	0.10494	0.12589	0.18347	0.19246	0.09277	0.05951	0.05574	0.02502	-0.00611	0.0235	-0.01056	-0.04672	-0.03217	-0.01672	-0.13523	-0.18295	-0.15236	-0.17156	-0.18545	-0.21915	-0.1874	-0.14233	-0.13966	-0.14294	-0.13688
-2.14177	-1.49331	-1.4567	-1.05575	-0.89949	-0.61933	-0.57972	-0.45316	-0.52002	-0.51138	-0.4712	-0.50418	-0.4718	-0.50888	-0.49212	-0.43147	-0.38471	-0.31299	-0.29385	-0.18223	-0.12666	-0.10376	-0.12021	-0.14775	-0.10214	-0.20823	-0.20323	-0.17305	-0.23163	-0.26867	-0.25507	-0.16658	-0.2223	-0.18638	-0.17472	-0.20791	-0.13597	-0.12484	-0.15466	-0.10816	-0.09153	-0.06764	0.05085	0.14715	0.20229	0.13636	0.14856	0.21993	0.09654	0.03924
-2.54591	-0.36706	-0.08188	-0.21679	-0.09084	0.06065	-0.13148	-0.14363	-0.15496	-0.1456	-0.25654	-0.2716	-0.25121	-0.27025	-0.2919	-0.18873	-0.1141	-0.12195	-0.09854	-0.10721	-0.05002	0.01329	0.00905	-0.04128	0.00235	0.005	0.01431	0.07506	0.11413	0.08901	0.10751	0.14162	0.20307	0.22445	0.26747	0.36034	0.31088	0.37364	0.34222	0.28563	0.29253	0.27782	0.26946	0.30974	0.34102	0.21129	0.20398	0.15932	0.16415	0.12362
-1.55285	0.00398	-0.37959	-0.48156	-0.16884	-0.02854	-0.13227	-0.16637	-0.27015	-0.18932	-0.27339	-0.30529	-0.27872	-0.33454	-0.31325	-0.22218	-0.12742	-0.16719	-0.14858	-0.15258	-0.15158	-0.09087	-0.07726	-0.10795	-0.16967	-0.20707	-0.25308	-0.2069	-0.1611	-0.17366	-0.12167	-0.07141	-0.06889	-0.10645	-0.05571	-0.04961	0.01943	0.03048	0.09011	0.05385	0.04981	0.06024	0.0143	0.02988	-0.00791	-0.12282	-0.13951	-0.12403	-0.13462	-0.16425
-3.25897	-0.92399	-0.8213	-0.50497	-0.3953	-0.31886	-0.32585	-0.23738	-0.22527	-0.03169	-0.10233	-0.26265	-0.31245	-0.42329	-0.44633	-0.30391	-0.30901	-0.36646	-0.31541	-0.24517	-0.24926	-0.201	-0.19058	-0.21444	-0.24635	-0.20049	-0.22677	-0.14776	-0.21058	-0.14579	-0.13247	-0.13053	-0.13005	-0.1843	-0.15018	-0.06103	0.04632	0.11192	0.15882	0.18186	0.25372	0.32863	0.38771	0.36531	0.36186	0.39978	0.39647	0.3775	0.35255	0.37606
-1.48813	-1.48605	-1.34421	-1.09648	-1.07264	-0.93754	-0.97037	-0.89656	-0.84623	-0.87585	-0.79959	-0.69323	-0.62523	-0.58754	-0.52508	-0.45213	-0.42711	-0.26883	-0.19096	-0.15166	-0.10376	-0.0631	-0.0622	-0.0386	-0.04683	-0.03679	-0.01391	-0.00225	0.01576	-0.01275	0.02666	0.05657	0.07102	0.15222	0.23532	0.18735	0.18016	0.20208	0.24027	0.20734	0.21698	0.22667	0.22707	0.17608	0.12854	0.15531	0.07833	0.06819	0.04839	0.02426
-1.37594	-0.89402	-0.95753	-0.7095	-0.7714	-0.61404	-0.57939	-0.59968	-0.63881	-0.66809	-0.66632	-0.64667	-0.39838	-0.3113	-0.24017	-0.161	-0.14685	-0.17845	-0.08955	-0.01068	-0.01701	0.06505	0.06047	0.18407	0.15742	0.17218	0.16712	0.19594	0.23213	0.27117	0.30314	0.30888	0.364	0.39407	0.42566	0.41905	0.43504	0.45456	0.39404	0.46417	0.45155	0.37787	0.38679	0.3789	0.34888	0.38849	0.34294	0.26994	0.23071	0.23148
-2.63752	-0.45041	-0.75598	-0.54275	-0.4994	-0.18139	-0.19898	-0.08919	0.08845	0.1574	0.23736	0.22876	0.17794	0.19988	0.18797	0.29686	0.2987	0.21868	0.25913	0.34784	0.30769	0.32885	0.37138	0.41846	0.37518	0.4375	0.42825	0.43709	0.43125	0.37209	0.30921	0.25839	0.20053	0.22045	0.13646	0.09906	0.06218	0.1054	0.12409	0.15747	0.25136	0.2147	0.22172	0.23627	0.19763	0.18575	0.17686	0.19124	0.18049	0.19151
-3.427	-2.31305	-2.18246	-1.58707	-1.14429	-0.80015	-0.78952	-0.51224	-0.46898	-0.40075	-0.43016	-0.39237	-0.37156	-0.39252	-0.32657	-0.17131	-0.15499	-0.07489	0.04242	0.10987	0.07103	0.11341	0.15305	0.14499	0.16757	0.22574	0.22071	0.22105	0.16743	0.09033	0.05845	0.08034	0.05164	0.08392	0.12357	0.11399	0.22307	0.19721	0.19966	0.17071	0.20968	0.32239	0.29961	0.28069	0.22232	0.21154	0.17029	0.1442	0.13287	0.18481
-1.57394	-1.09371	-1.21406	-1.26836	-1.26653	-1.04439	-0.91316	-0.73698	-0.81003	-0.82933	-0.8222	-0.72584	-0.6208	-0.51134	-0.43178	-0.30134	-0.25249	-0.21915	-0.19253	-0.18124	-0.14273	-0.08317	-0.02035	-0.00387	-0.0275	0.0452	0.00116	0.02784	-0.02509	-0.06644	-0.02059	-0.0062	0.02036	0.05671	0.11518	0.08196	0.0397	-0.01011	-0.03463	-0.01055	-0.01987	-0.07572	-0.089	-0.06218	-0.06718	-0.07996	-0.04639	0.00526	0.0328	0.03327
-1.63067	-0.26631	-0.32115	-0.4254	-0.51754	-0.49786	-0.40404	-0.31825	-0.35297	-0.36979	-0.3735	-0.37325	-0.33898	-0.32636	-0.3381	-0.20146	-0.17297	-0.22651	-0.19374	-0.2046	-0.19182	-0.17188	-0.14696	-0.16701	-0.15784	-0.12928	-0.19356	-0.2132	-0.24393	-0.30544	-0.34182	-0.33921	-0.33436	-0.35433	-0.35036	-0.35336	-0.36838	-0.36114	-0.37325	-0.39097	-0.40628	-0.43497	-0.44838	-0.44883	-0.46051	-0.43344	-0.43021	-0.35312	-0.33934	-0.34892
-3.63664	-1.67904	-0.74223	-0.48174	-0.27242	-0.07905	-0.19822	-0.13804	-0.05216	-0.18744	-0.10188	-0.05561	-0.01187	0.10454	0.05217	0.10777	0.1408	0.09387	-0.02428	-0.09035	-0.13828	-0.15508	-0.21688	-0.21332	-0.22882	-0.22132	-0.20306	-0.12794	-0.10547	-0.128	-0.19417	-0.18727	-0.12976	-0.06266	-0.1005	-0.15101	-0.13367	-0.11234	-0.13263	-0.19995	-0.23468	-0.28908	-0.33473	-0.22432	-0.1174	-0.07827	-0.08112	-0.02267	0.03828	0.08472
-1.53756	-1.17937	-1.10763	-1.13391	-1.10517	-0.95625	-0.90891	-0.93017	-0.92579	-0.91559	-0.94372	-0.91852	-0.83746	-0.73323	-0.67681	-0.66016	-0.60415	-0.6239	-0.57273	-0.57545	-0.5745	-0.51964	-0.50712	-0.46272	-0.47975	-0.46443	-0.43211	-0.43218	-0.42515	-0.42389	-0.36857	-0.36051	-0.37729	-0.36019	-0.32472	-0.28934	-0.30506	-0.29059	-0.31083	-0.34381	-0.35652	-0.38632	-0.42505	-0.4324	-0.41418	-0.38307	-0.30874	-0.30199	-0.19833	-0.1008
-0.17345	-0.17345	-0.17345	-0.17345	-0.17345	-0.17345	-0.17345	-0.17345	-0.17345	-0.17345	-0.17345	-0.17345	-0.17345	-0.17345	-0.17345	-0.17345	-0.17345	-0.17345	-0.17345	-0.17345	-0.17345	-0.17345	-0.17345	-0.17345	-0.17345	-0.17345	-0.17345	-0.17345	-0.17345	-0.17345	-0.17345	-0.17345	-0.17345	-0.17345	-0.17345	-0.17348	-0.17341	-0.17353	-0.17333	-0.17365	-0.17315	-0.17394	-0.17266	-0.17553	-0.05585	-0.05332	-0.05372	-0.05458	-0.05241	-0.05625
-2.17334	-0.69665	-0.78147	-0.66485	-0.47014	-0.13409	-0.13395	-0.05254	0.22233	0.37476	0.46862	0.38942	0.26956	0.28024	0.27289	0.36199	0.38098	0.28386	0.3027	0.4076	0.42049	0.42899	0.46843	0.47493	0.36881	0.38561	0.35471	0.42236	0.45998	0.42927	0.35235	0.27025	0.17847	0.14162	0.01002	-0.00111	-0.00345	0.07409	0.11352	0.15511	0.23289	0.20002	0.20272	0.1881	0.12605	0.13213	0.17587	0.17837	0.18339	0.19095
-4.65534	-1.57578	-1.12598	-1.04849	-0.89755	-0.8295	-0.83978	-0.63466	-0.67658	-0.67887	-0.59492	-0.57596	-0.5197	-0.48771	-0.41516	-0.23668	-0.14099	-0.17629	-0.14459	-0.10555	-0.04734	0.02168	-0.02566	-0.019	0.00511	0.05733	0.06962	0.06176	0.03602	0.04722	0.09653	0.18831	0.26949	0.32684	0.3599	0.31888	0.2797	0.3484	0.34605	0.35888	0.36985	0.36984	0.42917	0.30313	0.23353	0.21017	0.24755	0.22577	0.15438	0.14179
-1.69952	-1.46893	-1.46933	-1.3903	-1.28317	-1.31634	-1.35774	-1.23615	-1.26823	-1.24127	-1.18252	-1.14471	-1.05123	-0.94745	-0.87289	-0.82217	-0.79399	-0.72481	-0.69712	-0.68371	-0.66683	-0.62325	-0.60908	-0.49577	-0.46187	-0.3496	-0.26908	-0.19754	-0.18189	-0.18948	-0.08682	-0.0462	0.0257	0.07586	0.09081	0.07315	0.14196	0.14818	0.12321	0.1405	0.12603	0.07529	0.04527	0.03902	0.03826	0.07159	0.08839	0.1428	0.15181	0.22558
-4.12431	-2.11769	-1.57762	-1.38569	-1.19628	-1.05759	-1.00795	-0.87849	-0.94046	-1.02007	-1.06638	-0.93044	-0.7809	-0.64354	-0.53242	-0.33938	-0.23489	-0.23343	-0.15943	-0.14051	-0.0903	-0.03346	0.01086	0.04287	0.10676	0.15311	0.21593	0.3069	0.32505	0.30739	0.43839	0.49276	0.54565	0.58033	0.66511	0.69261	0.67889	0.61445	0.55188	0.58714	0.56996	0.56736	0.49882	0.51636	0.47015	0.41865	0.41627	0.39654	0.35925	0.35799
-2.62635	-1.48038	-1.10865	-1.21294	-1.22952	-1.22022	-1.06111	-0.88119	-0.86267	-0.84335	-0.75893	-0.65172	-0.60038	-0.4954	-0.4104	-0.33167	-0.28253	-0.28142	-0.24014	-0.18835	-0.12677	-0.09518	-0.08517	-0.04525	0.00468	0.01591	0.02409	0.04871	0.00203	-0.03088	-0.05792	-0.05887	-0.06057	-0.08818	-0.01137	-0.02195	-0.04141	-0.08218	-0.04995	-0.10577	-0.17984	-0.14773	-0.14494	-0.15558	-0.11575	-0.13559	-0.1353	-0.1338	-0.19363	-0.25972
-3.26103	-2.32898	-2.08672	-1.69962	-1.36926	-1.33162	-1.34631	-1.20536	-1.179	-1.15477	-1.01938	-0.7843	-0.66675	-0.58121	-0.46144	-0.32682	-0.21843	-0.16199	-0.0643	-0.01689	-0.01602	-0.02123	-0.03729	-0.01399	-0.004	0.07254	0.19424	0.28518	0.32123	0.29759	0.33121	0.40518	0.45944	0.49873	0.51893	0.48386	0.44624	0.38137	0.3821	0.32572	0.27298	0.21218	0.12341	0.11615	0.11626	0.07927	0.11897	0.13643	0.11252	0.13084
-3.37713	-0.90393	-0.45184	-0.11047	0.09638	0.12716	0.12697	0.1073	0.04863	-0.01696	-0.0097	0.04564	0.04138	0.01943	-0.00926	0.10614	0.12549	0.08445	0.12011	0.11418	0.11425	0.10739	0.06029	0.05004	0.09093	0.14035	0.12898	0.22235	0.25734	0.27369	0.38908	0.45315	0.45979	0.49815	0.54765	0.61059	0.56955	0.567	0.596	0.59399	0.59015	0.61233	0.61671	0.58813	0.58708	0.60941	0.64423	0.62875	0.66226	0.61491
-1.80183	-1.29065	-1.35247	-1.19742	-1.14434	-0.96235	-1.00493	-1.00152	-1.03544	-1.03608	-0.81833	-0.68398	-0.69927	-0.69004	-0.61928	-0.5653	-0.50073	-0.452	-0.41409	-0.33004	-0.37267	-0.24903	-0.20446	-0.21798	-0.11674	-0.10287	-0.04159	-0.0013	0.00425	0.06287	0.08065	0.12711	0.1381	0.15755	0.10745	0.06318	0.06861	0.07713	0.10848	0.13366	0.25861	0.33722	0.29401	0.35542	0.37917	0.37343	0.36969	0.42189	0.42035	0.42126
-1.57361	-0.70131	-0.57822	-0.67285	-0.5879	-0.68017	-0.74565	-0.80313	-0.73793	-0.7462	-0.6494	-0.6466	-0.58363	-0.54499	-0.51052	-0.46084	-0.45498	-0.3971	-0.36323	-0.39143	-0.33776	-0.3985	-0.41515	-0.38597	-0.37112	-0.25823	-0.23276	-0.22114	-0.17384	-0.0934	-0.02599	-0.03014	0.01527	-0.00585	0.06933	0.11805	0.11413	0.14692	0.21841	0.19275	0.32839	0.30959	0.32915	0.34017	0.342	0.40251	0.29028	0.29665	0.30601	0.28554
-2.52169	-1.89691	-1.21252	-1.11727	-1.05469	-1.08624	-1.02376	-1.01411	-0.84105	-0.79653	-0.80196	-0.68558	-0.64195	-0.63783	-0.54238	-0.50956	-0.46418	-0.38749	-0.39363	-0.41059	-0.43008	-0.37718	-0.35492	-0.34961	-0.30221	-0.24455	-0.21476	-0.19193	-0.1602	-0.15452	-0.15392	-0.16166	-0.13641	-0.11164	-0.04456	0.04777	0.00039	0.02771	-0.01355	-0.01085	0.0313	0.12805	0.13225	0.10611	0.09656	0.06752	0.0822	0.09903	0.09186	0.14518
-1.54067	-1.42266	-0.94741	-1.04208	-1.071	-1.09064	-1.05413	-1.12128	-1.11926	-1.12327	-1.10134	-0.96731	-0.83342	-0.82504	-0.77287	-0.7122	-0.67365	-0.62949	-0.61455	-0.6369	-0.57777	-0.5179	-0.49561	-0.43617	-0.40024	-0.31037	-0.20502	-0.0944	-0.02728	0.07567	0.1116	0.19326	0.24724	0.2886	0.3679	0.40555	0.40153	0.40452	0.43439	0.43974	0.4434	0.49608	0.63729	0.61748	0.66367	0.70552	0.72122	0.72397	0.69034	0.6169
-1.48392	-1.11156	-0.30627	-0.41922	-0.54597	-0.60852	-0.58181	-0.60065	-0.63019	-0.69324	-0.66174	-0.55662	-0.57511	-0.5689	-0.58801	-0.50139	-0.4165	-0.34641	-0.36028	-0.42754	-0.43008	-0.39937	-0.36579	-0.35591	-0.33508	-0.27917	-0.25509	-0.18678	-0.1784	-0.12145	-0.04583	-0.07477	0.00202	0.08433	0.13309	0.19115	0.15549	0.21869	0.25316	0.30718	0.31781	0.3259	0.38333	0.41456	0.4383	0.38915	0.38553	0.37941	0.32978	0.30304
-1.23589	-1.23178	-0.65543	-0.74562	-0.79189	-0.7395	-0.80913	-0.79673	-0.7728	-0.73467	-0.61014	-0.51375	-0.48268	-0.41652	-0.41466	-0.40285	-0.37644	-0.3537	-0.35376	-0.40498	-0.32658	-0.18516	-0.17538	-0.10872	-0.05324	0.0203	0.06984	0.11936	0.16305	0.21683	0.20809	0.24214	0.25505	0.29905	0.26026	0.24942	0.2907	0.27906	0.25007	0.23194	0.18098	0.24754	0.26933	0.28468	0.31389	0.31615	0.38802	0.39597	0.38397	0.32034
-1.64806	-1.11487	-0.83164	-0.47609	-0.1609	-0.24397	-0.1083	-0.11753	-0.20173	-0.23975	-0.04286	0.01254	0.09225	0.03806	0.02505	0.07864	0.11476	0.14865	0.17831	0.19534	0.19145	0.19463	0.18471	0.12547	0.14685	0.12905	0.08093	0.02497	0.02948	-0.00649	-0.0306	-0.01551	-0.00206	-0.0041	-0.06768	-0.17453	-0.24289	-0.22498	-0.27488	-0.37083	-0.34313	-0.28492	-0.2749	-0.29709	-0.31926	-0.28866	-0.27465	-0.28191	-0.29279	-0.23929
-2.0175	-0.90107	-0.66012	-0.35201	-0.30205	-0.39198	-0.40273	-0.47068	-0.41249	-0.48621	-0.56346	-0.59386	-0.49874	-0.49799	-0.44911	-0.40345	-0.36158	-0.38764	-0.40379	-0.42178	-0.41726	-0.45471	-0.46645	-0.43616	-0.40235	-0.40731	-0.34654	-0.36264	-0.37788	-0.31532	-0.28784	-0.31818	-0.25701	-0.17215	-0.16281	-0.12062	-0.05352	-0.02356	-0.03922	-0.04866	-0.04701	-0.02989	-0.04816	-0.0385	0.04202	0.03592	0.11017	0.11004	0.19218	0.23929
-3.76237	-2.20545	-1.39448	-1.52048	-1.44455	-1.46654	-1.25439	-1.1852	-1.13189	-1.20165	-1.03054	-0.87754	-0.78941	-0.70464	-0.6625	-0.52065	-0.48893	-0.47964	-0.42855	-0.4787	-0.43144	-0.31685	-0.23432	-0.2376	-0.17025	-0.10651	-0.09057	-0.08885	-0.13906	-0.023	0.01489	0.06466	0.12572	0.19007	0.24443	0.21538	0.18896	0.20541	0.2226	0.18639	0.1665	0.1975	0.22813	0.24394	0.21661	0.2008	0.2251	0.2132	0.24372	0.23746
-1.96963	-1.52721	-0.70644	-0.94165	-1.04394	-1.15925	-0.92211	-0.94408	-0.90474	-0.94682	-0.79173	-0.73898	-0.60862	-0.54014	-0.5103	-0.44803	-0.40444	-0.31055	-0.27779	-0.31302	-0.24385	-0.1603	-0.13065	-0.11465	-0.07585	-0.02563	0.00698	-0.03343	-0.00768	0.07456	0.13789	0.18231	0.17407	0.21768	0.1972	0.14982	0.10015	0.1618	0.17907	0.17537	0.27846	0.19717	0.27285	0.24379	0.26339	0.28783	0.24139	0.19565	0.15898	0.10281
-2.12582	-1.49244	-0.99337	-0.96037	-0.97574	-0.91681	-0.83053	-0.79116	-0.73491	-0.70279	-0.69831	-0.52263	-0.44672	-0.45683	-0.33247	-0.23851	-0.11789	-0.04162	-0.0491	-0.01723	0.02348	0.0519	0.06695	0.09041	0.13801	0.12069	0.11748	0.11304	0.12529	0.11028	0.11158	0.05179	0.14208	0.08739	0.11729	0.15776	0.12197	0.05076	-0.00422	-0.03853	-0.03943	-0.02616	-0.04581	-0.07748	-0.11444	-0.18536	-0.18517	-0.17141	-0.154	-0.1741
-3.06695	-1.90072	-1.22873	-1.27289	-1.2985	-1.44204	-1.33014	-1.35412	-1.33255	-1.43938	-1.28583	-1.16586	-1.01318	-0.95276	-0.89656	-0.73865	-0.67153	-0.62315	-0.58037	-0.58234	-0.578	-0.44625	-0.36004	-0.32231	-0.2496	-0.12669	-0.06876	-0.03324	0.02042	0.13037	0.2003	0.24428	0.30725	0.38464	0.43749	0.40682	0.39356	0.38654	0.34447	0.40499	0.49029	0.5136	0.56616	0.57568	0.55923	0.54129	0.51528	0.50456	0.4654	0.45311
-1.00574	0.13355	-0.32897	-0.55053	-0.49748	-0.61806	-0.52862	-0.54188	-0.615	-0.67585	-0.6764	-0.56558	-0.52466	-0.57343	-0.36266	-0.28625	-0.3255	-0.32744	-0.30908	-0.21884	-0.14722	-0.10196	-0.06582	0.03815	0.17465	0.17625	0.1763	0.17762	0.2054	0.23943	0.243	0.33489	0.34175	0.42826	0.39974	0.45638	0.47957	0.41788	0.42181	0.4292	0.46192	0.49827	0.43928	0.33998	0.36069	0.38271	0.32552	0.29408	0.22714	0.17278
-1.23802	-1.08457	-0.30587	-0.28158	-0.43309	-0.5577	-0.39158	-0.302	-0.35462	-0.40226	-0.43756	-0.41402	-0.35458	-0.38937	-0.4149	-0.3792	-0.36649	-0.3568	-0.40148	-0.48214	-0.4987	-0.53206	-0.49282	-0.47939	-0.46034	-0.39558	-0.38724	-0.38207	-0.3301	-0.30255	-0.29198	-0.20307	-0.07493	-0.02665	0.02229	0.10132	0.16092	0.23642	0.17902	0.23046	0.26161	0.29879	0.45924	0.57005	0.58314	0.62835	0.68295	0.68549	0.70693	0.72476
-2.79202	-1.84441	-1.59092	-1.45608	-1.4677	-1.42322	-1.31659	-1.3336	-1.26905	-1.24706	-1.16757	-1.14473	-1.05617	-0.95242	-0.83151	-0.7084	-0.60544	-0.57834	-0.52817	-0.49431	-0.41983	-0.36819	-0.30689	-0.20636	-0.16455	-0.10387	-0.11427	-0.06978	0.01018	0.0829	0.09703	0.14607	0.22439	0.24642	0.31087	0.28904	0.33555	0.38851	0.41938	0.39772	0.41508	0.45791	0.47387	0.49181	0.46938	0.46642	0.52434	0.51216	0.50577	0.44072
-2.21621	-1.1517	-0.67607	-0.76615	-0.86892	-0.89923	-0.74173	-0.70823	-0.68365	-0.76248	-0.69091	-0.60892	-0.60183	-0.64968	-0.65209	-0.60367	-0.58734	-0.60059	-0.60158	-0.65182	-0.6601	-0.6476	-0.64908	-0.64142	-0.62952	-0.59032	-0.58718	-0.63433	-0.62668	-0.59909	-0.61068	-0.57097	-0.53388	-0.48374	-0.44992	-0.47118	-0.5103	-0.47226	-0.45155	-0.44274	-0.4032	-0.35709	-0.31487	-0.32306	-0.32145	-0.31618	-0.31045	-0.30601	-0.31357	-0.2864
-1.80603	-1.36831	-1.09482	-1.13768	-1.13011	-1.05892	-1.02097	-0.97039	-1.01698	-1.02811	-0.952	-0.81142	-0.72953	-0.74289	-0.74079	-0.66748	-0.61022	-0.58382	-0.59212	-0.56322	-0.55634	-0.54731	-0.52963	-0.49672	-0.4567	-0.44003	-0.38624	-0.37103	-0.34488	-0.35167	-0.27691	-0.23179	-0.16333	-0.0682	0.0361	0.08938	0.07029	0.03425	0.08307	0.09634	0.14505	0.17896	0.18954	0.22536	0.23	0.22689	0.23146	0.23419	0.17266	0.20251
-2.66114	-1.21571	-0.35363	-0.56373	-0.76281	-0.83038	-0.9057	-0.88719	-0.87287	-0.84978	-0.62346	-0.56406	-0.54578	-0.50655	-0.43442	-0.34862	-0.33626	-0.29537	-0.29745	-0.35395	-0.22493	-0.14476	-0.07574	0.01626	0.05936	0.08924	0.11662	0.12928	0.17751	0.20205	0.14474	0.2345	0.26486	0.36853	0.3871	0.3253	0.29986	0.33799	0.38611	0.36345	0.44199	0.45525	0.42857	0.43624	0.45265	0.47693	0.42972	0.38264	0.35634	0.25215
-4.37542	-1.60621	-0.62488	-0.76816	-0.46169	-0.34739	-0.32755	-0.28189	-0.3216	-0.28942	-0.2782	-0.25541	-0.22676	-0.24359	-0.27313	-0.09516	-0.07723	-0.16418	-0.14628	-0.16874	-0.10599	-0.11171	-0.14055	-0.13601	-0.18637	-0.23101	-0.23961	-0.24191	-0.25522	-0.28055	-0.22674	-0.23551	-0.22137	-0.23471	-0.24211	-0.19747	-0.25066	-0.20914	-0.19923	-0.22852	-0.19662	-0.22144	-0.18006	-0.08044	-0.1193	-0.11069	-0.03034	-0.11045	-0.11623	-0.10499
-1.97377	0.29075	-0.07544	0.16028	0.27771	0.26673	0.27621	0.279	0.32547	0.21646	0.12415	0.01999	-0.04389	-0.09103	-0.16567	-0.10996	-0.15432	-0.25683	-0.30069	-0.27706	-0.31813	-0.32821	-0.26959	-0.38113	-0.43807	-0.48325	-0.49453	-0.51698	-0.54167	-0.57685	-0.63188	-0.68473	-0.66551	-0.63458	-0.59351	-0.53672	-0.44591	-0.30378	-0.27934	-0.2392	-0.2484	-0.22065	-0.19801	-0.12007	-0.1083	-0.12592	-0.11191	-0.06786	0.02163	-0.00225
-1.38676	-0.43015	0.26058	-0.11954	-0.0011	-0.07908	-0.17919	-0.20887	-0.25506	-0.26025	-0.1051	-0.01982	-0.08623	-0.06282	-0.0668	0.00868	-0.0371	-0.06036	-0.03786	-0.1142	-0.08498	-0.04472	0.05063	0.05184	0.08047	0.10256	0.13159	0.13837	0.17301	0.15303	0.17866	0.19133	0.19293	0.14737	-0.00571	0.00885	0.03558	0.0152	0.07014	0.06942	0.06858	0.08124	0.03014	0.06099	0.03038	0.03009	0.07064	0.08297	0.07728	0.10716
-4.19897	-1.61284	-0.76692	-0.19042	-0.07266	0.07579	0.02931	-0.01875	-0.0706	-0.06624	-0.05268	-0.11552	-0.16414	-0.17731	-0.23322	-0.13149	-0.05088	-0.12684	-0.25087	-0.21679	-0.22427	-0.27176	-0.23389	-0.30125	-0.39223	-0.40133	-0.45397	-0.43593	-0.48819	-0.4567	-0.38778	-0.35872	-0.35945	-0.34568	-0.36244	-0.36239	-0.39439	-0.36801	-0.31728	-0.27796	-0.31092	-0.25537	-0.23156	-0.16796	-0.07943	-0.04929	0.01672	0.06293	0.0438	0.02324
-2.14182	-1.02286	-0.93215	-0.35884	-0.2773	-0.07768	-0.03531	-0.03648	0.01523	0.15015	0.13015	0.30807	0.25497	0.15675	0.21261	0.27557	0.25491	0.22801	0.27943	0.26261	0.27502	0.26718	0.27233	0.31623	0.30003	0.23819	0.19673	0.21634	0.17673	0.15188	0.21302	0.185	0.0106	0.04382	0.05631	0.05943	1e-05	-0.01181	0.04097	0.05068	0.05142	0.17217	0.14642	0.1194	0.0975	0.14507	0.14322	0.15564	0.1488	0.09598
-1.81485	-1.18195	-0.12422	0.05238	-0.12606	-0.25124	-0.22029	-0.25149	-0.35461	-0.23835	-0.1243	-0.11996	-0.04708	-0.01161	-0.01788	0.04433	0.0305	0.12255	0.09651	0.05384	0.03496	0.04694	0.11864	0.13714	0.15504	0.14736	0.12891	0.20276	0.2523	0.18987	0.21467	0.28395	0.25815	0.2822	0.20786	0.22712	0.27541	0.28742	0.21036	0.16795	0.17847	0.09154	0.08931	0.04288	0.03577	0.18057	0.13004	0.12358	0.06327	0.04958
-6.23799	-2.3368	-1.40887	-0.937	-0.63082	-0.43273	-0.37871	-0.29264	-0.24647	-0.13095	-0.17809	-0.12566	-0.13321	-0.15917	-0.14886	0.06179	0.12345	0.06003	0.06412	0.02283	0.00843	0.0055	0.01048	-0.00778	-0.03228	-0.0507	-0.0416	-0.05892	-0.08023	-0.06469	-0.06144	-0.05244	-0.0803	-0.1021	-0.04421	-0.05572	-0.07023	-0.13112	-0.16686	-0.1374	-0.16914	-0.11939	-0.11663	-0.04594	0.00603	0.02535	0.04061	-0.01294	0.01252	0.05849
-3.42277	-1.6273	-1.0642	-0.96836	-0.74058	-0.47433	-0.41692	-0.26893	-0.37438	-0.35486	-0.33979	-0.24392	-0.21	-0.20698	-0.16824	-0.01345	0.05143	-0.02202	-0.08341	-0.02389	0.02338	0.10363	0.09295	0.1228	0.03964	-0.02967	-0.03823	-0.01709	-0.03203	-0.05217	0.04613	0.12169	0.05846	0.16081	0.14084	0.18777	0.17806	0.121	0.1273	0.09438	0.05716	0.10229	0.12542	0.16829	0.17821	0.15073	0.19597	0.19194	0.22197	0.22017
-2.07302	-1.09956	-0.5341	-0.29927	-0.2317	-0.08972	-0.05476	0.01551	-0.00988	0.04355	0.08255	0.37617	0.3238	0.23762	0.25773	0.33822	0.33889	0.30073	0.37084	0.29614	0.33817	0.34699	0.37963	0.39354	0.34376	0.29698	0.26249	0.28378	0.22097	0.2276	0.24524	0.25816	0.17637	0.20665	0.1887	0.15568	0.05054	-0.06023	0.00704	0.03481	0.00479	0.10532	0.10679	0.0889	0.06177	0.11203	0.10174	0.04169	0.03718	0.00325
Interaction with dam
-1.5	-0.80183	-0.49487	-0.49873	-0.26457	-0.23204	-0.15352	-0.12996	-0.03094	0.07905	0.01128	0.08212	0.15253	0.14444	0.20593	0.30078	0.3089	0.34418	0.39767	0.37205	0.35383	0.38955	0.38898	0.33798	0.38952	0.42295	0.46889	0.39245	0.42034	0.40557	0.40085	0.38882	0.31034	0.25475	0.32481	0.37419	0.36893	0.38954	0.28457	0.25737	0.26857	0.23033	0.22301	0.2155	0.25636	0.21884	0.17165	0.20292	0.22165	0.29393
-2.18427	-0.30714	0.12259	-0.28266	-0.36259	-0.27828	-0.12566	-0.06675	-0.00112	0.07952	-0.01222	-0.05815	-0.0729	-0.07619	-0.05852	0.01571	0.0171	0.0168	-0.09103	-0.05283	-0.06331	-0.04212	0.06949	0.08355	0.10127	0.08635	0.11278	0.0088	0.09558	0.0729	-0.02327	0.00984	-0.04143	-0.04952	-0.02138	0.07598	0.0777	0.16963	0.22594	0.24876	0.31485	0.28484	0.30644	0.33413	0.38923	0.36872	0.32663	0.39098	0.42512	0.46632
-0.62274	-0.62274	-0.62274	-0.62274	-0.62249	-0.62205	-0.62127	-0.61899	-0.48999	-0.49749	-0.44986	-0.38059	-0.391	-0.35283	-0.3086	-0.29135	-0.28754	-0.29846	-0.24346	-0.2016	-0.2101	-0.20934	-0.1725	-0.16434	-0.16712	-0.16759	-0.1613	-0.11946	-0.12993	-0.10626	-0.03896	-0.12026	-0.12633	-0.12505	-0.12414	-0.1693	-0.16156	-0.24022	-0.23582	-0.19626	-0.22765	-0.2536	-0.25864	-0.32474	-0.29048	-0.24197	-0.2485	-0.29248	-0.34354	-0.32536
-0.59201	-0.51142	-0.11189	-0.09216	-0.1571	-0.19928	-0.22866	-0.03299	-0.12896	-0.10261	-0.16322	-0.20979	-0.24557	-0.21922	-0.17412	-0.17099	-0.16736	-0.19007	-0.18705	-0.22197	-0.21581	-0.26841	-0.26274	-0.29074	-0.32355	-0.31244	-0.31791	-0.33391	-0.41269	-0.46744	-0.46187	-0.45624	-0.50142	-0.46039	-0.35748	-0.36786	-0.36396	-0.36079	-0.30915	-0.31458	-0.2018	-0.29062	-0.34408	-0.30801	-0.31894	-0.31866	-0.27079	-0.31511	-0.3099	-0.268
-0.42366	-0.42366	-0.42366	-0.42366	-0.42366	-0.42366	-0.42366	-0.42366	-0.42366	-0.42366	-0.42366	-0.42366	-0.42366	-0.42339	-0.4228	-0.42526	-0.42133	-0.42753	-0.41755	-0.43606	-0.36841	-0.32973	-0.34102	-0.34038	-0.26552	-0.24446	-0.26218	-0.17493	-0.16411	-0.1684	-0.16582	-0.16769	-0.16636	-0.16734	-0.16662	-0.16716	-0.16664	-0.168	-0.01045	0.09269	0.08397	0.10798	0.18852	0.16651	0.18568	0.16022	0.22932	0.26634	0.26615	0.21292
-0.51469	-0.51469	-0.51469	-0.51469	-0.51469	-0.51469	-0.51469	-0.51469	-0.51469	-0.51469	-0.51469	-0.51469	-0.51469	-0.51478	-0.51496	-0.51429	-0.51537	-0.51368	-0.51632	-0.51208	-0.52028	-0.45988	-0.44152	-0.44723	-0.44526	-0.44474	-0.44757	-0.44264	-0.43101	-0.36598	-0.2567	-0.28017	-0.26806	-0.27546	-0.27072	-0.27376	-0.27187	-0.27298	-0.27245	-0.27256	-0.27289	-0.27223	-0.27336	-0.27152	-0.27445	-0.26978	-0.27793	-0.25628	-0.23576	-0.2352
-2.23113	0.02023	0.07306	-0.21699	-0.02749	-0.09921	-0.11539	-0.19002	-0.2334	-0.22223	-0.25476	-0.19114	-0.12084	-0.01103	-0.01857	-0.01141	-0.01713	-0.02822	-0.07636	-0.06887	-0.04676	-0.04113	-0.05812	-0.08333	-0.09697	-0.08701	-0.11023	-0.08835	-0.04887	-0.07686	-0.03368	0.03039	0.10406	0.08782	0.05324	9e-05	-0.02897	-0.00454	-0.03697	-0.08853	-0.11602	-0.1938	-0.2527	-0.22691	-0.14869	-0.15375	-0.23672	-0.29393	-0.25512	-0.21377
-2.48635	-0.31195	-0.04849	0.17522	0.27713	0.40659	0.3045	0.24257	0.21683	0.36038	0.49548	0.56649	0.4596	0.4358	0.38138	0.43745	0.43617	0.36104	0.32721	0.32843	0.28708	0.27466	0.23122	0.22966	0.18942	0.12537	0.12739	0.13976	0.16946	0.11661	0.116	0.21982	0.21808	0.17171	0.08177	0.04861	0.07904	0.09875	0.15464	0.24117	0.21515	0.24845	0.24731	0.23389	0.25163	0.24357	0.27608	0.26776	0.28881	0.29057
-2.467	0.20311	0.03024	-0.0322	-0.10109	-0.13419	0.08599	0.00556	-0.02335	0.06869	0.25663	0.29462	0.33028	0.35309	0.41894	0.48559	0.47415	0.41633	0.4918	0.47404	0.44656	0.45036	0.42043	0.45874	0.43899	0.44006	0.40247	0.34955	0.44145	0.47709	0.57809	0.64554	0.64569	0.66046	0.55024	0.52479	0.48086	0.46007	0.49977	0.4698	0.35206	0.35431	0.3471	0.23874	0.24483	0.16911	0.15301	0.03711	0.07618	0.11468
-2.48878	-1.09522	-0.42686	-0.29305	-0.23637	-0.30778	-0.20499	-0.29151	-0.35468	-0.17139	-0.08105	-0.08493	-0.11843	-0.13874	-0.10535	-0.04129	-0.02433	-0.06909	-0.02621	-0.15227	-0.18487	-0.26044	-0.24289	-0.23603	-0.21089	-0.21673	-0.25089	-0.21443	-0.12807	-0.13273	-0.10466	0.01362	-0.00964	-0.06852	-0.14647	-0.15375	-0.19354	-0.23028	-0.1928	-0.15952	-0.23286	-0.19229	-0.23278	-0.31159	-0.31018	-0.28201	-0.20322	-0.27004	-0.13368	-0.04541
-0.83086	-0.69457	-0.71858	-0.73788	-0.68705	-0.64596	-0.53337	-0.48139	-0.28643	-0.30168	-0.32559	-0.33832	-0.26839	-0.26542	-0.28994	-0.22667	-0.21422	-0.23787	-0.24695	-0.22412	-0.18843	-0.17854	-0.11423	-0.10211	-0.1082	-0.11982	-0.07456	-0.15477	-0.24087	-0.18758	-0.22064	-0.31597	-0.35547	-0.2939	-0.16002	-0.18003	-0.20113	-0.20946	-0.23521	-0.28012	-0.2705	-0.22532	-0.21698	-0.20828	-0.22852	-0.18716	-0.10583	-0.08189	-0.05266	-0.03498
-0.21654	0.01511	0.36074	0.27947	0.17615	0.10866	0.19843	0.13263	0.1447	0.31042	0.22716	0.2152	0.12114	0.28655	0.25746	0.2282	0.26915	0.16866	0.05256	0.11458	0.10923	0.05522	0.04241	0.11299	0.10208	0.08378	0.10175	0.03984	0.06406	0.04556	0.09017	0.09388	0.09358	0.04207	0.00211	0.02015	0.03049	0.14138	0.14436	0.17339	0.10125	-0.00571	-0.0089	0.01118	0.01494	0.00993	0.01635	0.00229	-0.04101	-0.02575
-0.37079	-0.37218	-0.36847	-0.35885	-0.04758	0.04369	0.15659	0.24831	0.16124	0.26332	0.19206	0.33566	0.28124	0.22494	0.28678	0.27042	0.27918	0.27457	0.3641	0.35223	0.36513	0.34772	0.37533	0.24066	0.23985	0.38009	0.25588	0.29338	0.25293	0.28409	0.35209	0.39965	0.41741	0.4243	0.44983	0.4336	0.44523	0.2816	0.27276	0.27971	0.26992	0.2866	0.23941	0.18291	0.19892	0.19088	0.19421	0.10681	0.11529	0.10769
-1.71348	0.39187	0.17291	-0.05898	0.02169	0.08273	0.14993	0.0874	0.04488	-0.07018	-0.05393	-0.09066	-0.13499	-0.11637	-0.18331	-0.14423	-0.20185	-0.26471	-0.21989	-0.24926	-0.22	-0.23118	-0.29036	-0.23945	-0.24615	-0.25728	-0.27673	-0.31631	-0.34453	-0.33936	-0.32907	-0.3702	-0.32263	-0.3095	-0.30506	-0.35312	-0.34492	-0.30169	-0.25017	-0.27265	-0.24821	-0.28968	-0.28186	-0.21379	-0.204	-0.23115	-0.1286	-0.00207	0.09072	0.09336
-0.32397	-0.32397	-0.32397	-0.32397	-0.32397	-0.32397	-0.32397	-0.32397	-0.32397	-0.32383	-0.32351	-0.32288	-0.32166	-0.31339	-0.25391	-0.24589	-0.25347	-0.24534	-0.24691	-0.06216	0.06599	0.0402	0.05307	0.04594	0.04927	0.04904	0.046	0.05329	0.03781	0.09624	0.12967	0.12072	0.12168	0.12724	0.11212	0.16486	0.20266	0.20563	0.36011	0.33711	0.35562	0.33114	0.27048	0.26621	0.29993	0.36056	0.33646	0.34752	0.1556	0.03403
-2.89695	-0.51104	-0.23405	-0.01004	-0.46367	-0.11275	-0.16385	-0.27076	-0.29193	-0.15464	0.01026	0.05155	0.07265	0.00936	-0.02124	0.12011	0.06935	0.01296	0.02474	0.00423	-0.01173	-0.00237	0.0962	0.15446	0.14539	0.09374	0.06523	0.0995	0.14798	0.11011	0.09271	0.10422	0.09323	0.10983	0.10887	0.02497	-0.02332	-0.04851	-0.10447	-0.10399	-0.00321	0.03377	0.03521	0.02664	-0.06908	-0.0351	0.01284	0.02222	0.03194	-0.00209
-0.1686	-0.1654	-0.16166	-0.15575	-0.14426	-0.0671	0.25524	0.20467	0.14455	0.48976	0.4025	0.34737	0.30392	0.26802	0.2375	0.2375	0.2377	0.23717	0.23826	0.2363	0.23955	0.2344	0.24243	0.22995	0.2514	0.199	0.01029	0.0475	0.02423	0.04443	0.02208	0.05393	-0.01886	-0.19384	-0.15676	-0.17605	-0.16403	-0.17172	-0.16681	-0.16985	-0.16808	-0.16901	-0.1686	-0.1686	-0.1686	-0.1686	-0.1686	-0.1686	-0.1686	-0.1686
-2.74086	-1.41687	-0.72398	-0.35357	-0.65526	-0.37664	-0.37506	-0.38286	-0.39121	-0.32585	-0.16798	-0.13452	-0.07717	-0.13034	-0.14534	-0.01164	0.04617	0.00228	0.02008	0.03922	0.05112	0.06843	0.16755	0.24129	0.2278	0.2246	0.20409	0.24276	0.285	0.23523	0.24193	0.28435	0.3222	0.34654	0.36271	0.3402	0.29433	0.29169	0.26861	0.29872	0.37073	0.44191	0.48753	0.50263	0.46445	0.45195	0.48707	0.40381	0.35786	0.2905
-0.88835	0.7882	0.2343	0.11317	-0.16342	-0.12123	-0.05203	-0.07362	-0.13912	-0.03398	0.01493	0.07265	-0.0039	-0.02966	-0.10153	-0.08817	-0.12347	-0.19615	-0.19559	-0.19195	-0.20804	-0.21035	-0.17364	-0.12884	-0.07863	-0.12607	-0.17469	-0.21821	-0.20558	-0.24993	-0.27594	-0.2146	-0.18098	-0.28499	-0.33915	-0.35557	-0.34623	-0.33773	-0.34623	-0.34965	-0.29089	-0.25667	-0.26254	-0.20509	-0.18252	-0.22554	-0.23888	-0.23783	-0.24639	-0.24099
-0.82353	-0.72101	-0.74794	-0.55994	-0.2969	-0.34215	-0.39409	-0.43519	-0.41267	-0.42372	-0.45977	-0.46809	-0.4429	-0.39861	-0.27987	-0.27335	-0.27	-0.23406	-0.15748	-0.13204	-0.13531	-0.15582	-0.15491	-0.22082	-0.10136	-0.05205	-0.03641	-0.04757	-0.00612	-0.01789	0.01002	0.06829	0.07132	0.06973	0.09931	0.13001	0.1982	0.18403	0.23639	0.22811	0.19666	0.17722	0.1083	0.14973	0.18258	0.18437	0.22385	0.30585	0.3053	0.29684
-0.41563	-0.14172	-0.08546	-0.14285	0.04533	0.12178	0.04278	0.05571	0.10235	0.02511	0.00961	-0.00829	-0.05696	-0.08129	-0.12887	-0.09453	-0.03676	-0.10767	-0.12385	-0.12403	-0.11683	-0.11529	-0.20237	-0.18078	-0.20893	-0.2441	-0.20744	-0.2572	-0.26245	-0.27988	-0.22246	-0.24189	-0.26186	-0.17603	-0.16055	-0.19175	-0.2187	-0.22967	-0.20494	-0.1935	-0.2002	-0.17583	-0.14022	-0.04902	-0.04917	-0.01994	0.0808	0.04086	0.08761	0.17525
-3.44653	-1.61825	-0.71159	-0.56854	-0.14862	-0.10268	0.04821	0.10622	0.11677	0.10669	0.13612	0.20221	0.24367	0.28702	0.32696	0.41653	0.49594	0.4951	0.51167	0.4622	0.46557	0.49808	0.43451	0.3848	0.39097	0.3805	0.35745	0.36847	0.37923	0.33902	0.33934	0.30672	0.28544	0.24021	0.25828	0.24121	0.25342	0.25606	0.1669	0.20325	0.16373	0.10548	0.05985	0.06614	0.07992	0.02955	0.04202	0.05157	0.17689	0.23878
-0.75965	-0.648	-0.66243	-0.72296	-0.76171	-0.79196	-0.71315	-0.64898	-0.60507	-0.56756	-0.52467	-0.35737	-0.15207	-0.19764	-0.18873	-0.12651	-0.11432	-0.14946	-0.13902	-0.05633	-0.00312	0.09051	0.12771	0.11923	0.12013	0.12505	0.11093	0.08542	0.05817	0.09932	0.11213	0.10811	0.18506	0.19895	0.20515	0.14317	0.03715	0.02572	-0.11044	-0.16825	-0.16318	-0.15294	-0.1426	-0.12948	-0.20952	-0.11821	-0.06918	-0.11253	-0.18503	-0.23745
-0.58225	-0.5824	-0.58429	-0.58818	-0.60303	-0.42167	-0.32501	-0.36272	-0.29941	-0.32748	-0.35152	-0.37277	-0.27638	-0.28471	-0.30415	-0.30322	-0.30402	-0.30316	-0.30427	-0.30268	-0.30521	-0.3013	-0.30798	-0.29533	-0.34495	-0.36081	-0.36189	-0.411	-0.42371	-0.3771	-0.30839	-0.28573	-0.18102	-0.20045	-0.1897	-0.19661	-0.14667	-0.09955	-0.02621	-0.13709	-0.09404	-0.08791	-0.04105	-0.02945	-0.01081	0.03191	0.05348	0.1127	0.18411	0.20147
-1.57468	-1.12068	-0.33655	-0.6784	-0.80351	-0.7671	-0.60257	-0.49559	-0.44284	-0.38237	-0.27203	-0.20327	-0.19823	-0.25083	-0.29099	-0.25555	-0.25915	-0.24004	-0.2885	-0.27425	-0.18778	-0.18398	-0.10821	-0.07455	-0.02565	-0.09597	-0.09771	-0.05104	-0.03591	-0.093	-0.02653	0.03703	0.01027	0.00368	0.01521	0.01462	0.00233	0.07093	0.20107	0.18273	0.26504	0.31817	0.31711	0.34551	0.34689	0.34908	0.43474	0.47994	0.43945	0.39577
-1.46333	0.02523	-0.12875	0.24035	0.51311	0.46655	0.51367	0.49686	0.50953	0.60248	0.4389	0.4396	0.37837	0.43676	0.51672	0.54385	0.5466	0.49338	0.58201	0.58228	0.64384	0.49854	0.39813	0.44427	0.4866	0.47248	0.47585	0.39495	0.35555	0.39855	0.37454	0.3398	0.24219	0.19458	0.23408	0.23337	0.20781	0.16012	0.13277	0.13363	-0.00915	0.02786	-0.02431	-0.06887	-0.01373	-0.11397	-0.09661	-0.13801	-0.1186	-0.13312
-0.10883	-0.10645	-0.10879	-0.11728	1.04708	0.82057	0.67601	0.57151	0.49214	0.42965	0.37926	0.33763	0.30267	0.27288	0.2472	0.24753	0.24694	0.24793	0.24635	0.24882	0.24492	0.25151	0.2371	-0.10861	-0.09553	-0.10177	-0.09804	-0.10041	-0.09889	-0.09984	-0.09928	-0.09958	-0.09944	-0.09944	-0.09944	-0.09944	-0.09944	-0.09944	-0.09944	-0.09944	-0.09944	-0.09944	-0.09944	-0.09944	-0.09944	-0.09944	-0.09944	-0.09944	-0.09944	-0.09944
-2.21235	-0.56973	-0.61625	-0.33592	0.06338	0.01516	0.03187	-0.0488	-0.07458	0.1105	0.09598	0.16929	0.18712	0.23054	0.31806	0.43721	0.46144	0.48278	0.51981	0.49616	0.53734	0.44155	0.32074	0.37423	0.42121	0.43066	0.42204	0.41089	0.38507	0.5275	0.54659	0.58019	0.50538	0.48941	0.51796	0.50197	0.49686	0.41393	0.40197	0.3491	0.31457	0.2739	0.22513	0.14018	0.10406	0.00642	-0.04076	-0.05065	-0.00462	-0.02802
-1.23179	-0.86333	-0.39779	-0.50669	-0.45897	-0.59128	-0.5596	-0.65403	-0.72081	-0.74746	-0.7041	-0.72732	-0.65385	-0.59574	-0.59212	-0.57345	-0.56154	-0.59609	-0.66123	-0.69491	-0.69389	-0.63763	-0.48153	-0.45817	-0.43048	-0.42031	-0.41014	-0.43183	-0.39525	-0.36379	-0.32627	-0.26358	-0.22699	-0.21109	-0.18412	-0.17396	-0.13517	-0.08886	-0.11497	-0.11893	-0.09547	-0.12007	-0.13577	-0.09625	-0.10047	-0.11219	-0.08791	-0.06309	-0.04193	-0.0223
-0.10212	-0.10212	-0.0977	-0.0913	-0.0806	-0.05459	0.53387	0.55289	0.48955	0.43223	0.38338	0.34188	0.30636	0.2761	0.25002	0.25002	0.25002	0.25002	0.25064	0.24925	0.25186	0.2474	0.25459	0.24334	0.26095	0.23199	0.28892	-0.03508	-0.12652	-0.08878	-0.11054	-0.09682	-0.10562	-0.10008	-0.10342	-0.10155	-0.10247	-0.10212	-0.10212	-0.10212	-0.10212	-0.10212	-0.10212	-0.10212	-0.10212	-0.10212	-0.10212	-0.10212	-0.10212	-0.10212
-0.96166	-0.61693	-0.78938	-0.47833	-0.30232	-0.24709	-0.31368	-0.19267	-0.16817	-0.21041	-0.23728	-0.30586	-0.3447	-0.26038	-0.22758	-0.08837	-0.06993	-0.02633	0.00158	0.03205	-0.01277	-0.04057	-0.00808	-0.1046	-0.15217	-0.17649	-0.20409	-0.18381	-0.27398	-0.24119	-0.19761	-0.19784	-0.15731	-0.10547	-0.12831	-0.14175	-0.11085	-0.09614	-0.09612	-0.1154	-0.18336	-0.23024	-0.23431	-0.29184	-0.35603	-0.25202	-0.26397	-0.23939	-0.24541	-0.21616
-0.24739	-0.24739	-0.24739	-0.24739	-0.24739	-0.24739	-0.24739	-0.24739	-0.24739	-0.24739	-0.24739	-0.24739	-0.24739	-0.24739	-0.24739	-0.24739	-0.24739	-0.24739	-0.24739	-0.24739	-0.24739	-0.24739	-0.24739	-0.24739	-0.24739	-0.24739	-0.2477	-0.24697	-0.24837	-0.24595	-0.24988	-0.24372	-0.25333	-0.23773	-0.26702	-0.15689	-0.0889	-0.11361	-0.0996	-0.10867	-0.10232	-0.1072	-0.10302	-0.10722	-0.10236	-0.10747	0.07583	0.19624	0.17016	0.18905
-3.43497	-1.56926	-0.72166	-0.32046	-0.40126	-0.58481	-0.52808	-0.39261	-0.32232	-0.19959	-0.28259	-0.23479	-0.15355	-0.07589	-0.06351	0.09982	0.16751	0.17903	0.16801	0.14903	0.16673	0.15185	0.15977	0.17753	0.1538	0.18659	0.21787	0.20184	0.17697	0.16415	0.13706	0.10815	0.07499	0.02201	0.03933	0.10775	0.07482	-0.00988	-0.10074	-0.14396	-0.20255	-0.25669	-0.33784	-0.36889	-0.39706	-0.34245	-0.30867	-0.3317	-0.29959	-0.31533
-0.10216	-0.10216	-0.10216	-0.10216	-0.10216	-0.10216	-0.10216	-0.10216	-0.10216	-0.10216	-0.10216	-0.10216	-0.10216	-0.10154	-0.10009	-0.10571	-0.09679	-0.1107	-0.08863	-0.12692	-0.03394	0.28938	0.23189	0.26117	0.24336	0.25474	0.24747	0.25198	0.24935	0.25074	0.25012	0.25012	0.25012	0.25012	0.25012	0.25012	0.25012	0.25012	0.25012	0.25012	0.25047	0.24954	0.25143	0.24804	0.25367	0.24475	0.25865	0.23659	0.27488	0.18189
-0.44053	-0.43887	-0.44184	-0.21969	-0.26865	-0.29934	-0.32053	-0.23459	-0.17158	-0.19881	-0.22147	-0.24051	-0.25685	-0.27171	-0.28873	-0.24593	-0.22597	-0.16201	-0.10104	-0.0664	-0.13121	-0.10225	-0.06893	-0.01099	0.15978	0.19308	0.18272	0.18816	0.18456	0.13454	0.13424	0.08321	0.08185	0.08251	0.08215	0.08238	0.08205	0.08268	0.08166	0.08328	0.08077	0.08476	0.07827	0.09044	0.04781	0.0275	-0.03588	-0.09785	-0.13057	-0.11845
-0.17597	-0.17597	-0.17597	-0.17597	-0.17597	-0.17597	-0.17597	-0.17597	-0.17597	-0.17597	-0.17597	-0.17597	-0.17597	-0.17597	-0.17597	-0.17597	-0.17597	-0.17597	-0.17597	-0.17597	-0.17597	-0.17597	-0.17597	-0.17597	-0.17597	-0.17597	-0.17597	-0.17597	-0.17597	-0.17597	-0.17597	-0.17597	-0.17597	-0.17597	-0.17597	-0.17597	-0.17597	-0.17636	-0.17547	-0.17715	-0.17427	-0.17903	-0.17146	-0.18344	-0.16372	-0.20169	-0.01932	0.04013	0.02145	0.02431
-0.73758	-0.24406	-0.23838	-0.23481	0.13149	0.17775	0.29204	0.12924	0.1649	0.12933	0.01839	0.06793	0.05101	0.065	0.07533	0.10369	0.12998	0.09414	0.14918	0.24237	0.25273	0.234	0.17932	0.18014	0.13601	0.13026	0.07841	0.04847	0.02769	0.05268	0.05505	-0.01427	-0.00262	0.02145	0.04111	0.03886	-0.00976	-0.02227	-0.0574	-0.01402	-0.04818	-0.09197	-0.11836	-0.16883	-0.21218	-0.24335	-0.23637	-0.22788	-0.30892	-0.31175
-1.47129	-0.26288	-0.27748	-0.34959	-0.37782	-0.55648	-0.70404	-0.23941	0.02437	0.0155	0.06164	0.05907	0.06175	0.08276	0.05484	0.08472	0.05127	0.02205	-0.00487	0.0237	0.05208	0.04429	0.02672	0.06668	0.11801	0.19849	0.223	0.29902	0.14798	0.02656	0.05649	0.01104	0.02703	0.07896	0.09379	0.02886	-0.01744	-0.06718	-0.12566	-0.16639	-0.20766	-0.2826	-0.28311	-0.25881	-0.26606	-0.20306	-0.11693	-0.06771	-0.07983	0.00112
-0.224	-0.24628	-0.23278	0.62731	0.60459	0.47101	0.57477	0.51802	0.43084	0.35774	0.29735	0.24689	0.20418	0.16779	0.13643	0.13425	0.13782	0.13221	0.14116	0.12708	0.0165	-0.08427	-0.16169	-0.14028	-0.1467	-0.1511	-0.13083	-0.24989	-0.30027	-0.27997	-0.29149	-0.28439	-0.28876	-0.286	-0.28767	-0.28673	-0.2872	-0.28702	-0.28702	-0.28702	-0.28702	-0.28702	-0.28702	-0.28702	-0.28732	-0.28662	-0.28796	-0.28565	-0.2894	-0.28352
-0.64673	-0.64887	-0.64924	0.04841	-0.08718	0.02972	0.03224	-0.0278	-0.04559	0.0828	0.20066	0.1469	0.11052	0.13667	0.14213	0.15019	0.21186	0.19274	0.25991	0.26235	0.26009	0.09526	0.06784	0.13759	0.1058	0.05824	0.04526	0.12607	0.14735	0.12144	0.06756	0.09059	0.04433	-0.03262	-0.14904	-0.13191	-0.08832	-0.13183	-0.17311	-0.09069	-0.13769	-0.16842	-0.11096	-0.16411	-0.17709	-0.23188	-0.22423	-0.26105	-0.21763	-0.22802
-0.90417	-0.92213	-0.88921	-0.64638	-0.68037	-0.56986	-0.41613	-0.34126	-0.2943	-0.31744	-0.35013	-0.24611	-0.16366	-0.17027	-0.14381	-0.13314	-0.09459	-0.07056	0.04961	0.073	0.03986	0.00134	-0.00438	-0.02484	0.03939	0.0707	0.03775	0.17142	0.16985	0.18109	0.15471	0.10466	0.13051	0.10561	0.13533	0.19263	0.11597	0.09631	0.05977	0.08018	0.06603	0.02803	-0.04715	-0.05204	0.01242	0.08452	0.08942	0.00863	0.02257	0.03712
-3.45012	-0.88734	-0.624	-0.46292	-0.61442	-0.38796	-0.21153	-0.25295	-0.20943	-0.15633	-0.1494	-0.19458	-0.23068	-0.24241	-0.2444	-0.14001	-0.10811	-0.13522	-0.13934	-0.13964	-0.04853	-0.05168	-0.01096	0.03943	0.04045	-0.00986	0.08446	0.02092	0.06731	0.09673	0.10062	0.10379	0.05862	0.14612	0.1467	0.16998	0.22985	0.2764	0.26928	0.24006	0.31505	0.2954	0.21901	0.26491	0.27821	0.28767	0.22222	0.26013	0.24928	0.2093
-0.45599	-0.46394	-0.45827	-0.2228	-0.25359	-0.29177	-0.32119	-0.34481	-0.27599	-0.01971	-0.08971	-0.01517	-0.06928	0.14619	0.17066	0.16325	0.16723	0.22667	0.24918	0.21776	0.34596	0.33695	0.28899	0.36043	0.38519	0.37905	0.38206	0.3802	0.38141	0.38048	0.38276	0.32506	0.28648	0.23429	0.23464	0.24759	0.20125	0.22637	0.23983	0.24324	0.14659	0.0146	0.02705	-0.05236	0.02806	0.02002	0.03492	0.00936	0.05143	0.00098
-3.74235	-1.35899	-0.8872	-0.60488	-0.52268	-0.37547	-0.41393	-0.273	-0.07298	-0.03623	0.02825	0.039	0.05413	-0.01527	-0.02279	0.07757	0.10305	0.11202	0.06729	0.10512	0.20535	0.13436	0.10999	0.13705	0.14345	0.14078	0.16715	0.16969	0.14925	0.06	0.07834	-0.04124	-0.0457	-0.08351	-0.14463	-0.18986	-0.16419	-0.10542	-0.12801	-0.1283	-0.10142	-0.14048	-0.19287	-0.15627	-0.10475	-0.12686	-0.15428	-0.08705	-0.10334	-0.14661
-3.99232	-1.67411	-1.33452	-0.94603	-0.86663	-0.71377	-0.60089	-0.60897	-0.53593	-0.38689	-0.427	-0.34486	-0.35398	-0.30615	-0.3436	-0.23975	-0.20002	-0.24349	-0.17835	-0.17731	-0.15418	-0.23233	-0.18744	-0.14787	-0.19557	-0.23666	-0.16879	-0.13415	-0.1397	-0.10332	-0.136	-0.08283	-0.04528	-0.10018	-0.08504	-0.02117	-0.04176	-0.05569	-0.07537	-0.05418	-0.00939	-0.06292	0.00573	0.04104	0.07491	0.02168	0.08859	0.10566	0.07185	0.07715
-3.21975	-1.49887	-1.08538	-0.92488	-0.86947	-0.83281	-0.68378	-0.71041	-0.61044	-0.54811	-0.56535	-0.51623	-0.4773	-0.44328	-0.49868	-0.42624	-0.35482	-0.30342	-0.29209	-0.24823	-0.26493	-0.19933	-0.10206	-0.10543	-0.11824	-0.09223	-0.08563	-0.08344	-0.07387	-0.06109	-0.05758	-0.1164	-0.12197	-0.13196	-0.15165	-0.12793	-0.12484	-0.06228	-0.10301	-0.136	-0.12295	-0.15295	-0.092	-0.06765	-0.04775	-0.12516	-0.20023	-0.17195	-0.24301	-0.18621
-3.29465	-1.6848	-0.96666	-0.82347	-1.00724	-1.09543	-0.88681	-0.84642	-0.82008	-0.70376	-0.62862	-0.53694	-0.42843	-0.45492	-0.47363	-0.34108	-0.32818	-0.32468	-0.31944	-0.33946	-0.32712	-0.29791	-0.22241	-0.17131	-0.11508	-0.04607	0.03016	0.07502	0.09447	0.10957	0.14523	0.14981	0.1255	0.14974	0.11129	0.12653	0.07125	0.07172	0.03154	-0.00539	0.05266	0.06444	0.10495	0.1533	0.16052	0.2317	0.2443	0.27217	0.27177	0.23964
-3.72906	-1.37749	-0.90878	-0.43816	-0.28897	0.0118	0.22087	0.21745	0.15282	0.16528	0.23306	0.22139	0.25625	0.17079	0.10494	0.24609	0.21515	0.20746	0.17093	0.16688	0.18796	0.08102	0.10068	0.0399	0.05566	0.00481	-0.07207	-0.08774	-0.0587	-0.06904	-0.06716	-0.05339	-0.08061	-0.09467	-0.18108	-0.21759	-0.1818	-0.24389	-0.27544	-0.2508	-0.20875	-0.20107	-0.16961	-0.09465	-0.10051	-0.09589	-0.05492	-0.00186	0.00043	0.01315
-2.11099	-1.45956	-1.16086	-1.10239	-1.03639	-0.89734	-0.56432	-0.54461	-0.49622	-0.50542	-0.37672	-0.4069	-0.42433	-0.47721	-0.50081	-0.42141	-0.3817	-0.35176	-0.32193	-0.32472	-0.30959	-0.32169	-0.26875	-0.24199	-0.2481	-0.23916	-0.35871	-0.38978	-0.34974	-0.3731	-0.33403	-0.36223	-0.34688	-0.34205	-0.41752	-0.41229	-0.35999	-0.3835	-0.35479	-0.31539	-0.29693	-0.27471	-0.26738	-0.20803	-0.23735	-0.23906	-0.24447	-0.13251	-0.09609	-0.04006
-3.25519	-1.8839	-1.02243	-0.92232	-0.82655	-0.73421	-0.74581	-0.75435	-0.70634	-0.64506	-0.66861	-0.61434	-0.61195	-0.61078	-0.51704	-0.45361	-0.46645	-0.45335	-0.43893	-0.43994	-0.37714	-0.35971	-0.3968	-0.37528	-0.38261	-0.3734	-0.34394	-0.35519	-0.33379	-0.27213	-0.24908	-0.25867	-0.25046	-0.22995	-0.20534	-0.19354	-0.14608	-0.17102	-0.13681	-0.0753	0.00127	0.04048	0.05893	0.08562	0.20018	0.29986	0.35412	0.37425	0.36369	0.40236
-4.54449	-2.37192	-2.00671	-1.87547	-1.6997	-1.54662	-1.27569	-1.10342	-0.99674	-0.86499	-0.74998	-0.72205	-0.73281	-0.70418	-0.67286	-0.50634	-0.47321	-0.424	-0.40407	-0.36475	-0.28041	-0.23434	-0.14071	-0.11666	-0.09544	-0.07673	-0.06541	-0.07154	-0.00487	-0.0068	0.0476	0.04633	0.0908	0.14341	0.11576	0.10321	0.0558	0.09458	0.09206	0.13775	0.2024	0.19278	0.26578	0.31182	0.25903	0.25274	0.25909	0.2856	0.34917	0.36633
-4.0483	-1.87158	-1.3555	-1.43377	-1.38153	-1.21066	-1.21222	-1.04229	-1.01716	-0.94452	-0.94266	-0.93518	-0.97281	-0.96034	-0.81379	-0.64468	-0.63821	-0.62891	-0.55488	-0.55907	-0.51956	-0.44911	-0.42869	-0.35991	-0.34393	-0.28196	-0.25687	-0.22179	-0.22322	-0.1929	-0.19346	-0.10033	-0.11554	-0.13218	-0.02729	-0.01863	-0.01904	-0.01254	0.04333	0.08737	0.09892	0.12183	0.0658	0.01635	0.0124	0.01519	0.03675	0.00085	0.03634	0.09728
-1.43617	-1.30185	-0.33768	-0.04002	0.13481	0.34108	0.27039	0.23374	0.44926	0.57686	0.61737	0.68022	0.81963	0.83744	0.79889	0.83698	0.87313	0.91609	0.92403	0.87603	0.8744	0.83183	0.76795	0.78608	0.71252	0.68689	0.69032	0.69621	0.65888	0.62316	0.52873	0.43007	0.36069	0.23534	0.15492	0.10711	0.06391	-0.01021	-0.10034	-0.21763	-0.3196	-0.37638	-0.40683	-0.42925	-0.44865	-0.48654	-0.52045	-0.56211	-0.61069	-0.65959
-5.03491	-2.40881	-2.05428	-1.78853	-1.65031	-1.528	-1.35485	-1.2006	-1.11645	-1.0275	-0.90092	-0.86107	-0.8138	-0.7628	-0.72838	-0.51232	-0.49659	-0.42359	-0.34003	-0.34128	-0.32094	-0.30392	-0.2163	-0.20587	-0.11727	-0.08465	-0.09553	-0.08407	-0.04062	0.01319	0.03243	0.05784	0.07817	0.07885	0.08764	0.11491	0.08078	0.07486	0.11744	0.11927	0.20626	0.18997	0.25297	0.27732	0.23163	0.22023	0.1899	0.18323	0.24119	0.28509
-3.79551	-2.55314	-1.90223	-1.6459	-1.37617	-1.2235	-1.14832	-0.97321	-0.8967	-0.72944	-0.67948	-0.61749	-0.67614	-0.65351	-0.57586	-0.42208	-0.36373	-0.28782	-0.26132	-0.21244	-0.08287	-0.08285	-0.02578	-0.05879	-0.04658	-0.00388	0.03539	0.06955	0.12301	0.10657	0.10256	0.10839	0.07725	0.09308	0.08254	0.10365	0.07159	0.06166	0.09654	0.13356	0.17444	0.18136	0.26111	0.26199	0.22742	0.22903	0.22034	0.25099	0.30241	0.26922
-4.44478	-2.53396	-2.07948	-1.86393	-1.67483	-1.5276	-1.37863	-1.25912	-1.11865	-1.08287	-1.04097	-0.95113	-0.91831	-0.9016	-0.85766	-0.7209	-0.65284	-0.58485	-0.52655	-0.47706	-0.42638	-0.4028	-0.39862	-0.39181	-0.31524	-0.35485	-0.29727	-0.26327	-0.21309	-0.16674	-0.17609	-0.10332	-0.07051	0.00902	0.05408	0.08276	0.05869	0.06026	0.10434	0.11895	0.14147	0.17467	0.22715	0.22409	0.23923	0.24958	0.21404	0.21438	0.22815	0.26645
-4.12065	-2.47476	-1.78314	-1.67345	-1.48789	-1.30484	-1.22403	-1.00731	-0.92562	-0.79688	-0.7996	-0.76517	-0.77883	-0.77902	-0.74471	-0.5812	-0.56708	-0.51863	-0.49394	-0.49193	-0.40849	-0.39168	-0.34121	-0.35737	-0.36891	-0.32398	-0.28562	-0.27482	-0.25394	-0.27969	-0.21116	-0.22027	-0.24085	-0.21075	-0.21919	-0.20369	-0.20925	-0.20787	-0.19232	-0.16384	-0.12686	-0.10197	-0.04124	-0.03225	-0.05337	0.00231	-0.01757	-0.00084	0.03364	0.01888
-2.73883	-1.48363	-1.45866	-1.42302	-1.35001	-1.37846	-1.38591	-1.3048	-1.19302	-1.01708	-0.87963	-0.7255	-0.70758	-0.62546	-0.5854	-0.46174	-0.4934	-0.3805	-0.29557	-0.23767	-0.17347	-0.11788	-0.01333	0.03023	0.09804	0.14561	0.19185	0.23236	0.25241	0.31366	0.30804	0.36034	0.36561	0.3836	0.38832	0.4022	0.34815	0.25663	0.36092	0.36198	0.29652	0.31203	0.3266	0.26308	0.21049	0.30366	0.24938	0.20366	0.22559	0.252
-0.92248	-0.1363	-0.30232	-0.15379	-0.16216	-0.26771	-0.2363	-0.24623	-0.30725	-0.3059	-0.28138	-0.16226	-0.18436	-0.1249	-0.12598	-0.13611	-0.12034	-0.17605	-0.1547	-0.14506	-0.1686	-0.18803	-0.17158	-0.20977	-0.17258	-0.1433	-0.12249	-0.12089	-0.12212	-0.13758	-0.11527	-0.10384	-0.11088	-0.12888	-0.10588	-0.1385	-0.1705	-0.23569	-0.25369	-0.26013	-0.24507	-0.27251	-0.30989	-0.25632	-0.22664	-0.24254	-0.2336	-0.2671	-0.27113	-0.24436
-5.09715	-2.00632	-1.59743	-0.82014	-0.79794	-0.73743	-0.61869	-0.45321	-0.40034	-0.45015	-0.42959	-0.43019	-0.47859	-0.42526	-0.37135	-0.21609	-0.14125	-0.09497	-0.07561	-0.05233	-0.12706	-0.16885	-0.12285	-0.08933	-0.07209	-0.03014	0.00688	-0.02409	-0.07441	-0.1361	-0.16184	-0.21495	-0.16629	-0.10898	-0.06748	-0.04757	-0.04627	0.01004	0.01633	0.09097	0.05309	0.05065	0.06082	0.00079	0.01764	-0.00829	-0.0933	-0.08429	-0.05892	-0.08804
-4.07067	-0.88216	-0.68704	-0.4803	-0.32565	-0.32012	-0.1722	-0.05598	0.10224	0.11575	0.08093	0.17168	0.10515	0.1447	0.12654	0.26947	0.28516	0.22791	0.24114	0.27966	0.2704	0.23883	0.21946	0.17799	0.17813	0.24858	0.17228	0.2217	0.14248	0.18556	0.21365	0.13905	0.12142	0.16494	0.2177	0.23811	0.24919	0.15462	0.19466	0.24639	0.2545	0.23547	0.23427	0.23073	0.19162	0.15655	0.16388	0.11615	0.07452	0.10828
-3.06862	0.13269	0.41714	0.57808	0.54629	0.76016	0.82929	0.6893	0.64398	0.70422	0.66952	0.78887	0.7093	0.62336	0.58534	0.70281	0.59833	0.54646	0.47716	0.50192	0.43845	0.39241	0.35372	0.32293	0.23018	0.19315	0.16305	0.09481	0.07991	0.0704	0.04053	0.02428	0.03149	-0.05602	-0.05673	-0.02221	-0.13088	-0.16197	-0.19501	-0.14665	-0.12776	-0.15923	-0.16599	-0.19713	-0.19849	-0.20224	-0.17778	-0.09883	-0.12953	-0.08827
-2.40675	0.49811	0.3083	0.19636	0.30938	0.40559	0.40671	0.37628	0.24375	0.44506	0.43239	0.47294	0.47361	0.37204	0.31222	0.43533	0.4762	0.36201	0.31336	0.29643	0.26193	0.25263	0.18263	0.14729	0.08721	0.10648	0.09446	0.11507	0.12656	0.06669	0.11784	0.13517	0.07427	-0.02915	-0.05869	-0.10716	-0.11542	-0.18181	-0.26114	-0.17424	-0.13844	-0.0538	-0.03302	-0.01183	-0.03923	-0.1521	-0.15594	-0.13631	-0.12177	-0.03624
-2.69065	-1.05051	-0.35272	0.16062	0.09462	0.26901	0.21967	0.11946	0.33834	0.34497	0.35248	0.31374	0.25073	0.15604	0.1141	0.257	0.2288	0.25216	0.17737	0.13176	0.02563	0.00623	0.09453	0.0575	0.04521	-0.04612	-0.03972	-0.02004	0.04277	0.0716	-0.00568	-0.11299	-0.13717	-0.12583	-0.18587	-0.19033	-0.13167	-0.1451	-0.15807	-0.0851	-0.01229	-0.01115	0.03244	0.03765	-0.0357	0.06607	0.11407	0.15844	0.23449	0.25225
-3.70047	-0.47882	0.04038	0.37583	0.49454	0.44915	0.37485	0.50838	0.52442	0.62716	0.65515	0.70132	0.61361	0.54646	0.50621	0.63754	0.60031	0.54277	0.50617	0.45518	0.34735	0.31863	0.23124	0.17698	0.13224	0.16771	0.16134	0.17393	0.08505	0.04491	0.09675	0.01834	-0.08159	-0.14082	-0.1716	-0.22719	-0.21605	-0.29451	-0.2589	-0.2884	-0.27258	-0.26711	-0.3114	-0.32972	-0.32654	-0.29764	-0.24896	-0.27579	-0.24749	-0.22224
-3.20528	-1.03949	-0.9449	-0.95049	-0.79553	-0.43788	-0.21806	-0.16017	-0.24423	-0.09771	-0.07903	-0.10243	-0.14569	-0.18022	-0.16101	0.03678	0.073	0.06696	0.15235	0.18564	0.21598	0.22805	0.21323	0.21089	0.23997	0.16105	0.03976	0.01364	0.00131	0.01994	0.02946	0.11742	0.07955	-0.02954	-0.0382	-0.02872	-0.02816	0.0207	0.01019	0.05164	0.07652	0.17759	0.16011	0.18048	0.0925	0.06067	0.03031	-0.02636	-0.05269	-0.04027
-2.4396	-0.28093	0.25508	0.33715	0.31701	0.35073	0.27223	0.39362	0.32178	0.32496	0.30902	0.36324	0.34498	0.35798	0.33563	0.52608	0.5642	0.51377	0.50911	0.42651	0.39073	0.33973	0.29432	0.31262	0.32598	0.35391	0.38958	0.39379	0.35839	0.41314	0.3705	0.38145	0.38171	0.33267	0.30763	0.29317	0.28439	0.2594	0.23544	0.27783	0.2904	0.36888	0.3406	0.34102	0.22896	0.16836	0.15094	0.12734	0.21505	0.2446
-1.78248	-0.05684	0.05871	0.10823	0.01916	0.04364	0.27296	0.35266	0.32887	0.45354	0.43487	0.40029	0.42353	0.39589	0.4458	0.51062	0.56089	0.49485	0.45963	0.46011	0.43867	0.3906	0.35122	0.40228	0.37333	0.44139	0.35183	0.27913	0.31219	0.24727	0.26007	0.21933	0.20303	0.09059	0.05073	0.02893	0.00611	0.01377	-0.0249	-0.03894	0.01672	0.09093	0.01976	0.01238	0.02341	-0.01595	-7e-05	-0.01864	-0.01399	8e-05
-2.65554	0.23872	0.43175	0.5368	0.52909	0.58392	0.71687	0.68353	0.65639	0.70239	0.64362	0.57654	0.59017	0.54158	0.50864	0.63713	0.64914	0.55944	0.52126	0.48397	0.43555	0.39558	0.35641	0.29817	0.27288	0.30976	0.24324	0.18752	0.19664	0.14099	0.12589	0.10096	0.04048	-0.02304	-0.06069	-0.09061	-0.09755	-0.08153	-0.14669	-0.12363	-0.05976	-0.04691	-0.08321	-0.08791	-0.12648	-0.1775	-0.16801	-0.1644	-0.1578	-0.13405
-0.83368	0.35481	1.15951	0.91208	0.7297	0.58263	0.60339	0.46214	0.38504	0.4172	0.46746	0.40832	0.38741	0.36056	0.46401	0.51921	0.54993	0.44452	0.38312	0.29699	0.25992	0.2822	0.25039	0.22543	0.26427	0.31321	0.25047	0.27949	0.38085	0.32402	0.32404	0.3712	0.38062	0.28861	0.24877	0.1861	0.14902	0.15852	0.14077	0.13342	0.19543	0.22247	0.08967	0.0557	0.01626	-0.03173	-0.02192	-0.06494	-0.08658	-0.11397
-3.08698	-1.0073	-0.97902	-0.79279	-0.59667	-0.55945	-0.41952	-0.29279	-0.31452	-0.23262	-0.31281	-0.35802	-0.32692	-0.28356	-0.30791	-0.21656	-0.14846	-0.14381	-0.10994	-0.09555	-0.08748	-0.07569	-0.12269	-0.11498	-0.12187	-0.02417	-0.05016	-0.04389	0.033	-0.09861	-0.01838	-0.04672	-0.11476	-0.08463	-0.04534	0.0205	0.03144	0.09714	0.05247	0.08088	0.20897	0.20943	0.21509	0.25199	0.26875	0.18383	0.17275	0.17757	0.18169	0.13676
-2.10123	-0.38288	-0.28768	-0.02742	0.02314	-0.01682	0.01292	0.03434	-0.01574	0.10639	0.13086	0.11538	0.09031	-0.02322	0.05663	0.15062	0.17381	0.0916	0.09204	0.07647	0.02869	-0.01412	-0.01952	-0.06287	-0.01595	-0.01081	0.00148	0.01664	0.03009	-0.04071	0.00699	-0.01569	-0.04883	-0.11345	-0.19687	-0.17789	-0.09825	-0.1235	-0.18857	-0.11572	-0.04009	0.03587	-0.00431	-0.07918	-0.14231	-0.077	0.02415	0.02835	0.03301	0.12635
-2.8172	-1.7571	-1.33191	-0.77678	-0.31536	-0.32632	-0.36516	-0.30874	-0.25363	-0.16315	-0.0086	0.04017	-0.06188	-0.02783	-0.01344	0.12423	0.10566	0.11322	0.11103	0.10171	0.07381	0.0696	0.05003	-0.03	0.03367	-0.01171	-0.02309	-0.01042	-0.13921	-0.08285	-0.06347	-0.04848	-0.05283	-0.03201	-0.02064	-0.05099	-0.09464	-0.06793	-0.03618	0.0121	-0.10237	-0.12268	-0.12178	-0.11266	-0.15163	-0.10755	-0.04247	-0.01113	0.06029	0.07425
-2.57252	-0.09138	0.29745	0.55624	0.39279	0.27105	0.22813	0.09747	0.22251	0.2059	0.16666	0.08995	0.11944	0.10325	0.09028	0.19775	0.13847	0.1325	0.12173	0.08775	0.02625	-0.03929	-0.06198	-0.09298	-0.12317	-0.09345	-0.07275	-0.0689	0.05383	0.00244	-0.10702	-0.09021	-0.05174	-0.04732	-0.06363	-0.01741	0.04351	0.0471	0.10934	0.09354	0.11923	0.10544	0.16108	0.20637	0.17742	0.19731	0.17884	0.12966	0.19021	0.20532
-4.17696	-0.99252	-0.5706	-0.51068	-0.28798	-0.07123	0.02716	0.23634	0.11065	0.11564	0.17867	0.16653	0.12851	0.03822	0.01478	0.11712	0.02586	-0.02016	-0.07933	-0.12118	-0.17802	-0.14116	-0.11472	-0.1654	-0.15513	-0.19094	-0.20626	-0.22969	-0.32085	-0.37612	-0.33565	-0.30401	-0.34804	-0.34177	-0.386	-0.39339	-0.39347	-0.38193	-0.36974	-0.31147	-0.28434	-0.19032	-0.1535	-0.07993	0.00438	0.04767	0.1336	0.19656	0.22283	0.3018
-4.35944	-1.52519	-0.57838	-0.15217	-0.06683	0.03198	0.02375	0.03406	-0.01836	-0.07988	-0.11374	-0.2291	-0.23296	-0.22369	-0.23458	-0.05678	-0.00392	-0.0131	-0.06792	-0.07423	-0.08648	-0.03594	-0.10009	-0.08362	-0.05542	-0.0864	-0.08157	-0.13477	-0.12009	-0.15055	-0.17628	-0.13572	-0.07898	-0.05717	-0.00992	0.03098	0.13785	0.16394	0.25527	0.27433	0.19206	0.25983	0.28588	0.27732	0.21579	0.14143	0.15587	0.18449	0.22239	0.18408
-4.43589	-1.06868	-0.42552	-0.63129	-0.41806	-0.24208	0.02336	-0.06658	-0.11787	-0.15561	-0.16	-0.11884	-0.13567	-0.16108	-0.09064	0.04486	-0.0011	-0.07449	-0.13159	-0.16369	-0.19645	-0.11819	-0.10719	-0.17215	-0.18966	-0.22433	-0.2526	-0.35836	-0.3405	-0.33304	-0.23202	-0.23936	-0.25806	-0.25096	-0.27399	-0.23958	-0.27461	-0.29465	-0.28354	-0.23349	-0.18505	-0.12553	-0.11475	-0.13803	-0.12054	-0.10601	-0.07267	-0.0416	-0.00931	0.03719
-4.35958	-1.71095	-1.20457	-1.02555	-1.00867	-0.72601	-0.47665	-0.40622	-0.30925	-0.3266	-0.32988	-0.34809	-0.3814	-0.38822	-0.35622	-0.24288	-0.24132	-0.28768	-0.30036	-0.35096	-0.38383	-0.37094	-0.36359	-0.35685	-0.3197	-0.3683	-0.41464	-0.46115	-0.47021	-0.47928	-0.45158	-0.45261	-0.44202	-0.37124	-0.29223	-0.20982	-0.17584	-0.17989	-0.09601	-0.05318	-0.03809	0.04675	0.0616	0.04579	0.11926	0.16772	0.2187	0.31553	0.33915	0.40698
0.16031	1.22464	1.00956	0.85956	0.8766	0.64553	0.5282	0.37871	0.36778	0.26773	0.21228	0.11389	0.0974	0.0557	0.08219	0.11534	0.01689	-0.00308	-0.1122	-0.11921	-0.14414	-0.17952	-0.20258	-0.18182	-0.2142	-0.20107	-0.24357	-0.15964	-0.15133	-0.09956	-0.03	-0.08289	-0.06588	-0.10354	-0.14103	-0.12934	-0.12049	-0.1133	-0.03954	0.01377	0.03642	0.01746	0.08295	0.04857	0.00907	0.03993	-0.01444	0.03127	0.05182	0.05922
-3.87495	-1.76154	-1.02291	-0.41707	-0.01721	0.05278	0.00782	-0.04247	0.03316	0.12032	0.00124	-0.16603	-0.19815	-0.25217	-0.23947	-0.11739	-0.08405	-0.0835	-0.07053	-0.07944	-0.10034	-0.13901	-0.25927	-0.29986	-0.29727	-0.31526	-0.38474	-0.40929	-0.40102	-0.46821	-0.52136	-0.49755	-0.52391	-0.55208	-0.51655	-0.47277	-0.34723	-0.23095	-0.17333	-0.1955	-0.19232	-0.14458	-0.11011	-0.15955	-0.08741	-0.07392	-0.0526	-0.03334	-0.01542	-0.00787
-1.82781	-1.56019	-1.67696	-1.46193	-1.33766	-1.08849	-0.79009	-0.60093	-0.56383	-0.47314	-0.40167	-0.35259	-0.24662	-0.14415	-0.16945	-0.15018	-0.11574	-0.09631	-0.07019	-0.0196	0.0083	0.03194	0.1321	0.12464	0.1231	0.0626	0.01023	-0.04768	-0.07295	-0.11605	-0.13521	-0.10785	-0.10355	-0.10551	-0.15104	-0.17346	-0.16635	-0.19619	-0.20186	-0.31717	-0.36186	-0.36958	-0.38983	-0.27322	-0.16768	-0.09205	-0.08044	-0.03099	0.00917	0.01527
-1.09021	-0.4199	-0.56769	-0.4798	-0.47505	-0.49718	-0.41852	-0.38998	-0.39847	-0.4006	-0.42635	-0.39539	-0.30042	-0.36026	-0.3287	-0.27697	-0.27778	-0.29991	-0.27584	-0.21535	-0.23322	-0.16342	-0.14359	-0.16159	-0.15378	-0.12647	-0.12679	-0.12438	-0.1244	-0.11902	-0.0518	-0.0158	-0.0588	0.11743	0.2399	0.33584	0.39791	0.34964	0.3154	0.29392	0.33112	0.34448	0.33508	0.27459	0.251	0.26968	0.33559	0.26293	0.31028	0.39869
-2.53536	-1.79729	-1.30564	-1.02358	-0.82752	-0.56005	-0.57442	-0.39747	-0.21749	-0.2249	-0.31028	-0.35748	-0.26355	-0.26151	-0.31799	-0.20102	-0.20282	-0.20442	-0.23603	-0.25891	-0.21222	-0.18411	-0.19569	-0.26073	-0.30217	-0.3066	-0.31069	-0.29303	-0.34785	-0.39065	-0.43185	-0.46601	-0.45869	-0.42483	-0.30587	-0.27932	-0.28495	-0.24042	-0.27816	-0.25612	-0.26852	-0.21987	-0.1582	-0.07364	-0.03691	0.07268	0.15215	0.22324	0.27607	0.19229
-1.53146	-0.97986	-0.97615	-0.79404	-0.75312	-0.67708	-0.55117	-0.35775	-0.30241	-0.36225	-0.28915	-0.32671	-0.26141	-0.25428	-0.27535	-0.1986	-0.16854	-0.14408	-0.10254	-0.10674	-0.06475	-0.0836	-0.05638	-0.05186	-0.03832	-0.07905	-0.12284	-0.12526	-0.21487	-0.24653	-0.29001	-0.29528	-0.25244	-0.20406	-0.11641	-0.16527	-0.17882	-0.14014	-0.17548	-0.16719	-0.21406	-0.15075	-0.10966	-0.03671	0.02278	-0.01529	0.02788	0.07412	0.15752	0.11526
-1.07003	-0.35614	-0.22984	-0.25193	-0.40587	-0.49839	-0.53596	-0.5608	-0.34162	-0.29777	-0.27647	-0.14631	-0.19732	-0.16843	-0.0948	-0.04263	-0.01281	-0.00928	-0.03232	-0.03704	-0.05215	-0.07966	-0.06937	-0.06791	-0.01454	0.01462	-0.00189	0.05493	0.10363	0.11295	0.11554	0.02379	0.01808	-0.01561	-0.00155	0.00895	-0.07786	-0.12353	-0.11706	-0.07963	-0.11959	-0.14534	-0.18649	-0.25285	-0.30421	-0.34044	-0.30288	-0.28144	-0.2711	-0.2007
-1.519	-0.35295	0.09978	0.10004	0.06615	0.20712	0.13592	0.02284	0.16018	0.07396	0.01654	0.05003	0.17616	0.14734	0.10003	0.14375	0.09948	0.06429	0.0077	-0.01361	0.06482	0.04165	0.0029	0.00048	-0.03916	-0.12169	-0.11795	-0.04942	-0.07421	-0.04586	-0.06759	-0.1092	-0.09656	-0.1018	-0.03128	-0.00474	-0.0436	-0.08403	-0.1758	-0.08782	-0.05663	-0.05265	0.03756	0.13302	0.13236	0.10985	0.10172	0.16424	0.16381	0.1235
-0.98815	0.64066	0.66289	0.78177	0.69721	0.5968	0.35729	0.21283	0.1813	0.17753	0.07419	0.09349	0.08471	0.09618	0.13105	0.15446	0.09961	0.04572	0.02172	0.04588	0.02425	0.04111	0.02247	0.09879	0.10634	0.1875	0.34731	0.49827	0.61916	0.74393	0.73314	0.75639	0.75699	0.71576	0.7186	0.72013	0.687	0.66263	0.68386	0.67094	0.62635	0.58316	0.51984	0.49537	0.46819	0.45151	0.43545	0.39725	0.33483	0.2993
-3.9669	-0.90803	-0.01688	-0.0489	-0.06662	0.18643	0.22433	0.28082	0.20907	0.15721	0.14497	0.14929	0.0895	0.16003	0.17397	0.30375	0.31131	0.29798	0.3093	0.2951	0.38388	0.38603	0.37659	0.34372	0.32448	0.23813	0.22703	0.23483	0.19178	0.24815	0.32081	0.29315	0.27824	0.28627	0.33245	0.31386	0.28452	0.26634	0.35278	0.37141	0.35583	0.31965	0.27487	0.24148	0.24324	0.2447	0.23266	0.1507	0.10434	0.03412
-3.34229	-0.83759	-0.95061	-0.88785	-0.81439	-0.68062	-0.54667	-0.48475	-0.44241	-0.40243	-0.48558	-0.45458	-0.37397	-0.34964	-0.31608	-0.21905	-0.21325	-0.19042	-0.17565	-0.20685	-0.19742	-0.16657	-0.18199	-0.157	-0.0859	-0.16633	-0.20918	-0.28316	-0.32291	-0.33974	-0.35852	-0.363	-0.36231	-0.25022	-0.21577	-0.15474	-0.1508	-0.18133	-0.20867	-0.22551	-0.21831	-0.13789	-0.11586	-0.10844	-0.05448	-0.07521	-0.01907	0.09802	0.20598	0.20831
-3.10444	-1.29248	-1.03249	-1.01836	-0.92108	-0.93435	-0.90431	-0.81193	-0.82054	-0.90557	-0.76299	-0.6944	-0.57621	-0.4945	-0.49626	-0.36651	-0.35703	-0.35244	-0.41023	-0.36774	-0.31662	-0.2876	-0.26683	-0.21681	-0.18048	-0.14261	-0.05889	-0.02226	0.07869	0.04117	0.09797	0.17446	0.25489	0.31213	0.26587	0.33811	0.41322	0.38614	0.38051	0.3534	0.34849	0.3629	0.42627	0.45471	0.48618	0.46309	0.45631	0.52871	0.48694	0.47663
-3.26221	-0.71245	-0.44095	-0.5166	-0.49386	-0.52344	-0.43511	-0.27359	-0.28059	-0.07952	-0.10642	-0.10448	-0.05695	0.03223	0.02052	0.12	0.12318	0.10823	0.14542	0.16	0.23205	0.18337	0.15427	0.13431	0.09614	0.10367	-0.00947	0.02733	-0.00818	-0.01594	0.01786	-0.01268	-0.15499	-0.19441	-0.23366	-0.22041	-0.1983	-0.2092	-0.2069	-0.20463	-0.25468	-0.29052	-0.21862	-0.18611	-0.18183	-0.12969	-0.17421	-0.25586	-0.29559	-0.3218
-1.45417	-0.84441	-0.68967	-0.58343	-0.4642	-0.50762	-0.40483	-0.2178	-0.21102	-0.19103	-0.12727	-0.08823	-0.09183	-0.1125	-0.08808	-0.06247	-0.06244	-0.02572	-0.02287	-0.03896	-0.0753	-0.06408	-0.08073	-0.08141	-0.08492	-0.09544	-0.12484	-0.08329	-0.09717	-0.18773	-0.14102	-0.17241	-0.11112	-0.07947	-0.09372	0.05298	0.03894	-0.00233	0.08069	0.12025	0.13201	0.1396	0.13497	0.12637	0.12088	0.10829	0.08554	0.11685	0.12884	0.15763
-4.40013	-1.55769	-1.06901	-0.85012	-0.84527	-0.84419	-0.87241	-0.76616	-0.77131	-0.78452	-0.63871	-0.58962	-0.54553	-0.4457	-0.41754	-0.2391	-0.24297	-0.19634	-0.2336	-0.16319	-0.19456	-0.15177	-0.04254	0.0252	0.03504	0.07631	0.08115	0.14673	0.17163	0.16561	0.17513	0.2335	0.25748	0.23617	0.21041	0.1263	0.09288	0.1111	0.11039	0.10734	0.11406	0.08606	0.10653	0.05572	0.08816	0.09338	0.08208	0.14908	0.04302	0.02408
-3.81644	-1.77482	-1.05139	-1.19168	-1.08914	-0.96366	-0.91097	-0.69481	-0.64161	-0.68601	-0.57161	-0.51457	-0.39476	-0.25573	-0.21727	-0.09325	-0.06754	-0.0418	-0.04817	-0.03234	0.01745	0.09694	0.11699	0.17603	0.17302	0.1816	0.18031	0.19794	0.24346	0.15258	0.15559	0.21454	0.27679	0.27222	0.23244	0.14938	0.18508	0.1863	0.11928	0.09479	0.04847	0.04184	0.09339	0.11219	0.15473	0.11787	0.11945	0.20427	0.11229	0.09238
-2.77398	-0.80196	-0.49748	-0.51522	-0.56808	-0.52591	-0.35898	-0.32534	-0.32532	-0.21262	-0.18905	-0.14174	-0.05798	-0.08771	-0.07868	0.03632	0.01695	-0.01025	0.06286	0.05064	0.09906	0.09523	0.02321	0.07037	0.01566	-0.01078	-0.12012	-0.10185	-0.11752	-0.13797	-0.10745	-0.14903	-0.12044	-0.18585	-0.20041	-0.20244	-0.23539	-0.20939	-0.21028	-0.20103	-0.16139	-0.12045	-0.02099	0.03393	0.0287	0.07597	0.02072	0.03104	0.05686	0.02448
-1.26794	0.18178	-0.12962	-0.37698	-0.49704	-0.6017	-0.5385	-0.35084	-0.3306	-0.26661	-0.28278	-0.19993	-0.02486	-0.01058	0.03732	0.07944	0.0715	-0.00489	0.03354	0.01088	0.05523	0.10521	0.11778	0.14012	0.16029	0.17554	0.13408	0.12719	0.11729	0.00197	-0.00455	-0.0226	-0.04622	-0.06014	-0.03007	-0.03581	-0.07173	-0.09183	-0.11283	-0.16223	-0.15974	-0.17902	-0.13154	-0.05496	-0.07505	-0.09683	-0.07551	-0.06659	-0.04588	-0.04568
-3.14117	-0.86809	-0.51159	-0.18849	-0.23813	-0.27541	-0.11022	-0.08123	0.05488	0.03699	0.08032	0.13317	0.1377	0.10601	0.13936	0.28496	0.23885	0.25019	0.25154	0.24293	0.16266	0.21811	0.24112	0.27406	0.2993	0.28509	0.26907	0.27157	0.25013	0.20426	0.1487	0.12105	0.15778	0.14282	0.15954	0.13267	0.09448	0.10709	0.03597	0.09033	0.14792	0.12498	0.17628	0.11963	0.07778	0.21963	0.17546	0.18954	0.19579	0.16073
-0.34899	-0.41857	-0.02103	-0.09593	-0.17962	-0.22396	-0.2733	-0.16497	-0.21119	-0.18206	-0.20736	-0.23453	-0.25747	-0.27672	-0.29258	-0.3048	-0.30457	-0.14362	-0.05175	-0.00609	0.07459	0.09726	0.1046	0.09034	0.1019	0.11839	0.17113	0.18506	0.14439	0.14221	0.18319	0.24873	0.24881	0.20764	0.19733	0.2002	0.22826	0.27076	0.26312	0.26661	0.27261	0.3075	0.28577	0.35793	0.38475	0.38215	0.2248	0.26275	0.30475	0.20256
-2.06885	-1.07871	-0.84902	-0.69482	-0.56684	-0.46848	-0.35237	-0.19484	-0.17605	-0.19414	-0.27519	-0.28426	-0.24383	-0.15108	-0.2282	-0.10487	-0.04341	0.00822	0.08092	0.09931	0.13942	0.14708	0.16039	0.24193	0.31945	0.33311	0.30128	0.25935	0.28409	0.28311	0.32842	0.31186	0.35087	0.28387	0.26941	0.27499	0.2936	0.28581	0.21304	0.25471	0.20517	0.25337	0.40432	0.41667	0.39241	0.35462	0.29439	0.20101	0.22861	0.23276
-0.76102	-0.48735	-0.38291	-0.51914	-0.41141	-0.41507	-0.39	-0.34683	-0.40331	-0.33141	-0.23727	0.00475	0.13064	0.09852	0.10237	0.14397	0.20924	0.25098	0.22843	0.22487	0.27569	0.30312	0.31616	0.31584	0.2867	0.26541	0.28741	0.36557	0.38001	0.30937	0.33542	0.27795	0.3402	0.34622	0.38822	0.37125	0.249	0.23826	0.2091	0.237	0.16991	0.21916	0.24489	0.27485	0.29525	0.2257	0.17982	0.20113	0.16342	0.10965
-0.85048	0.23052	0.29646	0.422	0.50053	0.46897	0.63264	0.77994	0.8133	0.84228	0.71191	0.63412	0.54305	0.42726	0.41629	0.40337	0.40864	0.32073	0.3022	0.32436	0.3099	0.27674	0.19249	0.12931	0.07041	0.13925	0.00426	-0.01092	-0.00059	-0.02464	-0.14956	-0.14743	-0.13949	-0.24002	-0.27373	-0.25721	-0.28735	-0.27732	-0.25537	-0.27736	-0.24694	-0.19113	-0.22036	-0.23855	-0.21015	-0.23546	-0.22728	-0.23298	-0.24812	-0.27404
-1.00156	-0.02693	0.646	0.50966	0.40306	0.2199	0.36328	0.25732	0.2322	0.18439	0.21569	0.26538	0.3415	0.45367	0.46438	0.48739	0.53098	0.46602	0.36872	0.34	0.37186	0.36196	0.3184	0.31469	0.24819	0.26086	0.17836	0.17483	0.25135	0.2306	0.25427	0.19877	0.25514	0.23912	0.17768	0.20783	0.20277	0.17802	0.15526	0.02781	-0.09068	-0.13292	-0.21034	-0.20422	-0.22617	-0.28503	-0.32126	-0.32156	-0.30836	-0.36997
-0.78672	-0.61061	-0.20838	-0.20551	-0.13461	-0.09241	-0.04368	-0.00328	-0.04748	-0.04391	0.1928	0.33395	0.53455	0.4416	0.37913	0.3755	0.38073	0.43721	0.37753	0.37857	0.40803	0.38118	0.41295	0.44377	0.44055	0.41665	0.41015	0.40032	0.34086	0.30829	0.30101	0.31796	0.37542	0.40794	0.37593	0.30133	0.19995	0.12256	0.09763	-0.01977	0.02324	0.00951	0.02726	0.0152	0.01029	-0.01516	-0.09192	-0.04631	-0.02298	-0.05489
-0.52535	-0.34097	-0.21855	-0.19952	-0.22136	-0.2254	-0.20342	-0.17377	-0.18566	-0.19555	-0.01	0.12461	0.36298	0.49604	0.41758	0.41126	0.41364	0.45181	0.46164	0.48544	0.5976	0.65219	0.63726	0.62662	0.61388	0.61491	0.58823	0.57602	0.59678	0.60342	0.61715	0.62379	0.60494	0.60038	0.55738	0.43901	0.39502	0.30014	0.15539	0.04388	-0.08659	-0.14701	-0.1387	-0.14278	-0.13813	-0.14669	-0.20142	-0.22878	-0.27039	-0.40091
-1.70545	-0.85472	-0.78903	-0.75881	-0.75327	-0.78388	-0.7432	-0.72639	-0.71278	-0.73033	-0.67743	-0.61633	-0.45938	-0.32289	-0.32592	-0.29835	-0.31697	-0.29465	-0.24553	-0.2327	-0.20102	-0.17335	-0.17549	-0.16495	-0.15104	-0.10689	-0.09192	-0.1134	-0.08793	-0.08716	-0.06892	-0.01295	0.09576	0.16621	0.24891	0.2428	0.32538	0.40265	0.40509	0.4349	0.45632	0.4701	0.5287	0.53536	0.59648	0.60545	0.60147	0.59569	0.60635	0.59642
-1.9731	-1.21616	-0.94152	-0.57112	-0.58619	-0.51018	-0.37671	-0.37284	-0.37218	-0.48162	-0.41116	-0.24667	-0.04371	-0.02994	-0.05636	0.03759	0.09686	0.14892	0.19331	0.23648	0.21562	0.20674	0.19187	0.23571	0.19683	0.21815	0.16638	0.1607	0.2286	0.19208	0.24226	0.30445	0.36564	0.38729	0.39865	0.3512	0.30568	0.23955	0.14863	0.07449	0.08812	0.06213	0.08535	0.11836	0.10479	0.0581	0.00188	-0.00818	0.02487	-0.02082
-2.42955	-0.78763	-0.22692	-0.2388	-0.26215	-0.33937	-0.26109	-0.25834	-0.26978	-0.27815	-0.12025	-0.08131	0.01282	0.01613	0.05568	0.18174	0.14867	0.16895	0.17357	0.12318	0.13228	0.08824	0.28004	0.32422	0.30695	0.39279	0.39059	0.44389	0.4187	0.39169	0.39812	0.37906	0.37781	0.37442	0.34434	0.22813	0.15219	0.16145	0.17454	0.17556	0.16279	0.12176	0.14728	0.09967	0.04811	0.06208	0.06897	0.03878	0.0218	0.05727
-2.74351	-1.12383	-0.6632	-0.54891	-0.35827	-0.41935	-0.33772	-0.45633	-0.35089	-0.37655	-0.31361	-0.37593	-0.4322	-0.44854	-0.49535	-0.4412	-0.44524	-0.46635	-0.47338	-0.48559	-0.45415	-0.46595	-0.55551	-0.50243	-0.45966	-0.47776	-0.45111	-0.47597	-0.49136	-0.45735	-0.48972	-0.51773	-0.49147	-0.50816	-0.52584	-0.57037	-0.5855	-0.52903	-0.49851	-0.43309	-0.37716	-0.37204	-0.35182	-0.33533	-0.27158	-0.25958	-0.23002	-0.17004	-0.17092	-0.17243
-2.41881	-0.67267	-0.41584	-0.16849	-0.03246	-0.23945	-0.13179	-0.19146	-0.16807	-0.11682	-0.04622	-0.07498	-0.14945	-0.18539	-0.21539	-0.13053	-0.17007	-0.19761	-0.13291	-0.17277	-0.21411	-0.19806	-0.28837	-0.25768	-0.24503	-0.24048	-0.2223	-0.25722	-0.29294	-0.29452	-0.26935	-0.25287	-0.1921	-0.26806	-0.3247	-0.39373	-0.43767	-0.4106	-0.3676	-0.30461	-0.30386	-0.29045	-0.28229	-0.30828	-0.22083	-0.14225	-0.16206	-0.15661	-0.14696	-0.15269
-2.90005	-0.93497	-0.78488	-0.63459	-0.66314	-0.66097	-0.48246	-0.60389	-0.498	-0.47916	-0.4094	-0.46948	-0.46896	-0.50529	-0.516	-0.46009	-0.5008	-0.51953	-0.49316	-0.51563	-0.49343	-0.48668	-0.51819	-0.4606	-0.36716	-0.37692	-0.32593	-0.37974	-0.355	-0.31883	-0.30562	-0.32505	-0.33375	-0.33001	-0.35328	-0.34444	-0.36237	-0.31962	-0.30994	-0.23782	-0.19426	-0.1732	-0.13887	-0.14692	-0.13725	-0.11356	-0.07206	-0.06775	-0.05577	-0.03412
-0.41676	0.00094	-0.01641	-0.10553	0.42601	0.57521	0.53828	0.56901	0.47302	0.43557	0.3453	0.27012	0.18678	0.1123	0.09616	0.11842	0.07847	0.07345	0.09157	0.03505	0.07887	0.05084	0.03641	-0.06808	-0.20499	-0.1193	-0.12071	-0.17807	-0.20389	-0.26763	-0.25961	-0.26318	-0.20771	-0.23417	-0.18487	-0.15656	-0.11857	-0.10003	-0.0621	0.00638	0.02621	0.06305	0.03941	0.01126	0.00382	0.04831	0.03643	0.00168	0.02521	-0.00883
-5.56415	-1.59807	-1.05189	-0.82396	-0.32242	-0.08894	-0.02055	0.15741	0.08638	0.08641	0.06426	-0.03437	-0.10529	-0.10146	-0.13433	0.02274	0.00762	-0.02311	-0.02639	-0.07094	-0.07615	-0.10686	-0.17937	-0.19319	-0.24757	-0.28543	-0.28027	-0.28112	-0.34697	-0.41049	-0.41923	-0.39717	-0.35837	-0.43626	-0.43841	-0.5017	-0.46179	-0.43434	-0.37823	-0.343	-0.29408	-0.2944	-0.28891	-0.26213	-0.22307	-0.22238	-0.22049	-0.15892	-0.09608	-0.06977
-4.64886	-2.25646	-1.29086	-1.04332	-0.39529	-0.24427	-0.21278	0.00035	-0.01854	0.00065	-0.00133	0.0179	0.06618	-0.00762	-0.02618	0.14004	0.19949	0.18631	0.17477	0.11907	0.14026	0.19686	0.1282	0.05861	0.03987	-0.08297	-0.08284	-0.07376	-0.11751	-0.11294	-0.09645	-0.01867	-0.05253	-0.03574	-0.02011	-0.004	-0.03437	-0.03903	-0.0527	-0.06062	-0.00767	0.0088	0.06683	0.04158	0.05464	0.04235	0.05962	0.10085	0.10665	0.0947
-4.57918	-1.84917	-0.86385	-0.51346	-0.51876	-0.33172	-0.22204	-0.13478	-0.13535	-0.07957	-0.09431	-0.16238	-0.19763	-0.24704	-0.27373	-0.13678	-0.07715	-0.07107	-0.08627	-0.19993	-0.21923	-0.22783	-0.22865	-0.15558	-0.17239	-0.22901	-0.21563	-0.27292	-0.30786	-0.28991	-0.30237	-0.25843	-0.25064	-0.24992	-0.20683	-0.23576	-0.22283	-0.16512	-0.13785	-0.09891	-0.07543	-0.1214	-0.10503	-0.10317	-0.09258	-0.11353	-0.16728	-0.16775	-0.13006	-0.12918
-4.35219	-1.27626	-0.05027	-0.29141	-0.18447	-0.21903	-0.1351	-0.17028	-0.14741	-0.12098	-0.0283	-0.09059	-0.14995	-0.1588	-0.20027	-0.07397	-0.02708	-0.05829	-0.18833	-0.18014	-0.1445	-0.10734	-0.16292	-0.08167	-0.00569	0.0124	0.04537	-0.00776	0.00604	-0.0261	-0.0403	0.0509	0.07724	0.03673	0.0003	-0.05289	-0.06507	0.00471	0.0748	0.12305	0.14847	0.12312	0.11842	0.14626	0.21264	0.1955	0.18092	0.30967	0.21599	0.2276
-0.59061	-0.60423	-0.53221	-0.50437	-0.39288	-0.21064	-0.27835	-0.30818	-0.29617	-0.21726	-0.09425	-0.13355	-0.14747	-0.18646	-0.06033	-0.03269	0.1081	0.08513	0.10074	0.07601	0.04731	0.06657	0.06114	0.06073	0.01428	0.06736	0.10151	0.09137	0.13638	0.15178	0.12589	0.16125	0.22238	0.24268	0.15493	0.12078	0.14412	0.10394	0.16788	0.31047	0.26024	0.37369	0.29221	0.2422	0.25321	0.11826	0.13811	0.12588	0.16654	0.20542
-1.74618	-0.23846	-0.30521	-0.26029	-0.24551	-0.22175	-0.24994	-0.13153	-0.24315	-0.25358	-0.27054	-0.31837	-0.22651	-0.24116	-0.20886	-0.14284	-0.17164	-0.21009	-0.16502	-0.20207	-0.24036	-0.21607	-0.21433	-0.24576	-0.26285	-0.2987	-0.29974	-0.31769	-0.37371	-0.3899	-0.35221	-0.3528	-0.34332	-0.34722	-0.32453	-0.31593	-0.30417	-0.30055	-0.36603	-0.34304	-0.36845	-0.40421	-0.42618	-0.49574	-0.50982	-0.4932	-0.493	-0.52469	-0.48139	-0.45487
-2.6422	-1.46161	-1.39834	-1.10956	-1.04266	-1.00282	-0.80226	-0.65679	-0.52062	-0.54658	-0.43945	-0.46813	-0.38923	-0.42745	-0.4232	-0.3534	-0.27386	-0.26943	-0.24479	-0.24628	-0.25841	-0.26894	-0.19565	-0.15857	-0.11952	-0.08035	-0.11595	-0.08157	-0.16037	-0.13597	-0.09717	-0.15357	-0.12481	-0.10491	-0.16223	-0.19178	-0.18806	-0.16319	-0.17713	-0.17516	-0.07616	0.00199	0.08616	0.10427	0.10536	0.01693	0.04872	0.089	0.14477	0.19886
-1.15883	-0.95438	-0.91543	-0.85101	-0.57425	-0.54364	-0.52612	-0.564	-0.49416	-0.49102	-0.47124	-0.46282	-0.42312	-0.44696	-0.49192	-0.48494	-0.47841	-0.46403	-0.45474	-0.4539	-0.43138	-0.40384	-0.43119	-0.46277	-0.41098	-0.38075	-0.37894	-0.3493	-0.3203	-0.2983	-0.31175	-0.29044	-0.27793	-0.29249	-0.32214	-0.32893	-0.34153	-0.35218	-0.37493	-0.34576	-0.31867	-0.26446	-0.21043	-0.20485	-0.20727	-0.17321	-0.1821	-0.11547	-0.08205	-0.03335
-1.31909	-0.70944	-0.83424	-0.6801	-0.56097	-0.54314	-0.47604	-0.41405	-0.34487	-0.20312	-0.12731	-0.02058	-0.01952	0.04288	0.08119	0.14572	0.13134	0.17777	0.22161	0.26505	0.25681	0.25153	0.31967	0.3161	0.3059	0.35754	0.33511	0.3646	0.37799	0.33453	0.30078	0.32778	0.28986	0.22706	0.18099	0.16478	0.13155	0.07869	0.07531	0.0238	-0.05317	-0.07237	-0.11592	-0.11805	-0.1429	-0.14096	-0.19953	-0.23775	-0.25812	-0.2694
-2.57934	-0.92258	-0.62853	-0.43513	-0.59994	-0.51026	-0.49797	-0.45313	-0.39975	-0.46139	-0.47054	-0.54389	-0.46166	-0.47544	-0.43942	-0.33625	-0.30616	-0.35279	-0.34184	-0.3849	-0.33608	-0.39285	-0.40473	-0.35766	-0.36229	-0.38823	-0.33891	-0.36463	-0.39874	-0.34368	-0.33908	-0.43123	-0.39181	-0.31411	-0.22012	-0.1829	-0.12879	-0.09732	-0.08709	-0.0339	-0.02817	-0.03907	-0.05077	-0.11373	-0.11574	-0.15411	-0.08518	-0.10972	-0.11185	-0.11563
-2.94504	-1.41555	-0.59501	-0.58348	-0.64663	-0.40151	-0.33424	-0.30293	-0.16948	-0.25559	-0.1899	-0.25351	-0.18112	-0.16395	-0.17474	-0.10896	-0.06177	-0.08327	-0.10124	-0.17013	-0.09527	-0.09722	-0.11213	-0.03858	0.02505	-0.04101	0.09349	0.05108	0.01361	0.06323	0.04568	-0.0254	0.07353	0.05933	0.0863	0.0719	0.15305	0.13398	0.15131	0.22776	0.21142	0.19891	0.16702	0.16272	0.18705	0.15617	0.19503	0.1943	0.20872	0.18355
-1.93451	-0.51258	-0.02268	0.13786	0.2662	0.29211	0.29195	0.41046	0.41754	0.32912	0.35112	0.32366	0.34511	0.29841	0.28688	0.3685	0.40563	0.39785	0.38523	0.35497	0.33872	0.3187	0.28913	0.23359	0.20047	0.19218	0.21697	0.20422	0.16055	0.16664	0.17065	0.10149	0.13191	0.15204	0.11891	0.08839	0.07055	0.05374	0.0306	0.04594	0.09579	0.12587	0.12071	0.08575	0.0828	0.05052	0.05767	0.03611	0.02049	0.00459
-1.76726	-0.47346	-0.00499	0.15833	0.12375	0.15189	0.146	0.52747	0.47829	0.46731	0.41839	0.341	0.34922	0.36712	0.27751	0.34733	0.43182	0.47006	0.45749	0.37786	0.3297	0.30051	0.33807	0.31857	0.36813	0.3545	0.38799	0.38425	0.34515	0.18402	0.20853	0.19276	0.16474	0.17728	0.17053	0.17239	0.20987	0.1857	0.14532	0.12341	0.09228	0.05264	0.11381	0.08329	0.08948	-0.01497	-0.06319	-0.04775	-0.03439	-0.01983
-3.27406	-0.76413	-0.39759	-0.16104	-0.055	0.09157	0.08652	0.03789	0.01338	-0.06392	-0.06225	-0.13256	-0.15999	-0.20728	-0.20682	-0.01157	0.00823	-0.02515	0.03639	-0.0239	0.03846	0.00372	-0.03954	-0.03525	-0.04384	-0.12242	-0.09215	-0.15235	-0.14488	-0.19119	-0.20889	-0.21496	-0.14513	-0.16099	-0.19383	-0.23412	-0.19415	-0.12549	-0.13227	-0.06545	-0.01808	-0.04156	-0.05513	-0.0577	-0.15546	-0.14694	-0.13937	-0.17567	-0.20332	-0.23722
-4.14619	-1.18451	-0.67024	-0.45664	-0.39976	-0.3615	-0.28762	-0.32276	-0.20997	-0.24579	-0.28248	-0.1951	-0.20498	-0.20472	-0.17005	0.01011	0.09606	0.04988	0.01975	0.03544	0.08887	0.06599	0.0746	0.10144	0.13537	0.13346	0.02983	0.05333	0.11383	0.14018	0.10688	0.03718	0.04216	0.0496	0.11834	0.09779	0.10723	0.14455	0.12159	0.12284	0.19269	0.2175	0.13221	0.1423	0.10055	0.0124	0.00473	0.01931	-0.01318	-0.0902
-3.17281	-1.07584	-0.12256	-0.12337	-0.12351	-0.07614	-0.24576	-0.13979	-0.08254	-0.1667	-0.21953	-0.1488	-0.19565	-0.1559	-0.14801	-0.01709	0.01301	0.00084	0.03154	-0.01945	0.06204	0.14004	0.13964	0.14276	0.13954	0.11156	0.1397	0.20519	0.21473	0.19057	0.10806	0.09683	0.08253	0.08953	0.16032	0.1146	0.12983	0.13294	0.14233	0.14482	0.14717	0.17995	0.18286	0.18215	0.14732	0.12445	0.10907	0.01975	-0.02003	-0.17063
-3.35124	-0.43682	-0.44375	-0.24844	-0.19206	-0.17647	-0.08108	-0.16168	-0.15051	-0.08442	-0.05142	0.00238	-0.01853	0.04566	0.06555	0.25212	0.25863	0.30938	0.36741	0.34459	0.30673	0.2776	0.2447	0.25473	0.28131	0.28318	0.25173	0.20896	0.22713	0.23691	0.19493	0.18144	0.14138	0.10846	0.09223	0.08745	0.11146	0.08573	0.10839	0.06763	0.05848	0.05421	-0.00373	-0.04323	-0.11962	-0.16651	-0.28648	-0.32515	-0.34779	-0.33736
-5.54623	-1.87284	-1.0417	-0.62824	-0.45618	-0.44646	-0.30818	-0.18739	-0.16634	-0.15013	-0.06182	-0.09998	-0.09061	-0.07776	-0.0673	0.18065	0.21713	0.2176	0.21869	0.18078	0.21657	0.2244	0.25566	0.27574	0.21365	0.24959	0.21563	0.18366	0.1443	0.15177	0.12458	0.09534	0.11036	0.07452	0.05839	0.08293	0.13867	0.15711	0.14182	0.13958	0.14294	0.18769	0.12354	0.14587	0.07724	0.01908	-0.04046	-0.06412	-0.10273	-0.20653
-4.53471	-1.97733	-1.26294	-1.09151	-0.84477	-0.66457	-0.73623	-0.66535	-0.5894	-0.56495	-0.5469	-0.53039	-0.48802	-0.42194	-0.39273	-0.23205	-0.20089	-0.17873	-0.13157	-0.10871	-0.06424	-0.00629	0.01276	0.05182	0.04266	0.01379	0.07518	0.12741	0.09056	0.11824	0.10741	0.10707	0.08506	0.08534	0.0512	0.06331	0.09082	0.10807	0.09803	0.08818	0.1081	0.06451	0.04022	0.00111	-0.02022	-0.06642	-0.10148	-0.20427	-0.23607	-0.29991
-3.47779	-0.84452	-0.38018	-0.36555	-0.24639	-0.17378	-0.08052	-0.04981	0.00251	-0.04984	-0.08499	0.00393	-0.01287	-0.02124	0.04519	0.18341	0.21588	0.22491	0.26991	0.26984	0.25569	0.30719	0.25802	0.26616	0.30126	0.26894	0.24927	0.20898	0.24566	0.22461	0.13106	0.13286	0.11021	0.10402	0.13734	0.10898	0.11215	0.06515	0.04463	0.07222	0.04631	0.00701	-0.08152	-0.08852	-0.12492	-0.19199	-0.25224	-0.34447	-0.38047	-0.37414
-0.65682	-0.3819	-0.41845	-0.55166	-0.18717	-0.22261	-0.10473	-0.18458	-0.23808	-0.25784	-0.26527	-0.26764	-0.30133	-0.23013	-0.26639	-0.22047	-0.28707	-0.17837	-0.10493	-0.12319	-0.12927	-0.06575	-0.10274	-0.0999	-0.05907	-0.01223	0.0046	-0.05055	0.01898	0.04061	0.03973	0.06888	0.10185	0.07883	0.09193	0.20519	0.17924	0.21976	0.22888	0.2286	0.15209	0.17625	0.2074	0.20548	0.15596	0.18245	0.07535	0.00392	-0.00577	0.02706
-1.91278	0.54444	-0.0949	-0.15558	-0.31634	-0.19301	-0.16628	-0.18035	-0.22739	-0.24188	-0.26027	-0.22788	-0.28649	-0.17847	-0.22597	-0.18932	-0.19628	-0.22094	-0.19311	-0.17239	-0.22142	-0.21975	-0.2126	-0.14267	-0.15562	-0.10322	-0.09186	-0.1156	-0.13906	-0.08591	-0.00985	0.05192	0.05584	0.01678	0.01449	0.02232	0.04769	0.10156	0.12608	0.2134	0.2106	0.18022	0.19511	0.18497	0.17578	0.09417	0.03389	0.02569	0.00806	0.02353
-2.12285	-0.515	-0.23045	-0.11376	-0.35572	-0.2524	-0.24555	-0.15941	-0.033	0.04948	0.07395	0.05734	-0.00609	0.01366	0.06963	0.14463	0.15447	0.07635	0.06105	0.0327	-0.02189	-0.03166	-0.03923	0.00862	0.01369	-0.01221	0.0282	0.0516	0.08987	0.11749	0.09949	0.03287	-0.02918	-0.00753	0.03902	-0.06543	-0.09493	-0.12684	-0.19284	-0.1494	-0.1737	-0.20297	-0.154	-0.15049	-0.1227	-0.14233	-0.07439	-0.13517	-0.08181	-0.0302
-1.63532	-0.29785	-0.65015	-0.54707	-0.60253	-0.62037	-0.54587	-0.59544	-0.57548	-0.51467	-0.43044	-0.37312	-0.35058	-0.3884	-0.3224	-0.18359	-0.12715	-0.16565	-0.07853	-0.04885	-0.03954	-0.0249	-0.00529	-0.02933	-0.01706	-0.03488	-0.10929	-0.10929	-0.10152	-0.05902	-0.08134	-0.05336	-0.07845	-0.08021	-0.08234	-0.11456	-0.16757	-0.16876	-0.15468	-0.1149	0.00968	-0.00877	-0.05725	-0.04377	-0.05733	-0.1192	-0.07645	-0.10221	-0.05182	-0.02195
-0.47897	2.34055	2.68486	2.74307	2.60346	2.41221	2.09724	1.84247	1.62292	1.46682	1.3186	1.15722	1.04946	0.93755	0.88225	0.89429	0.73018	0.6229	0.5376	0.38175	0.24851	0.17889	0.13269	0.04618	-0.02339	-0.07644	-0.1242	-0.11391	-0.14302	-0.15071	-0.16881	-0.17095	-0.18413	-0.21364	-0.22467	-0.22658	-0.2252	-0.2186	-0.22056	-0.222	-0.21435	-0.21579	-0.2311	-0.25569	-0.26861	-0.28759	-0.29069	-0.29196	-0.29912	-0.31311
-1.50865	-0.86132	-0.78094	-0.74305	-0.6523	-0.55492	-0.60086	-0.41388	-0.39129	-0.28408	-0.23783	-0.2347	-0.16	-0.18799	-0.16429	-0.1001	-0.13678	-0.13255	-0.11289	-0.09045	-0.07261	-0.03557	0.02744	0.04838	0.03011	0.03359	0.16018	0.27433	0.26078	0.24444	0.27116	0.30368	0.36389	0.45314	0.48491	0.50543	0.48401	0.48421	0.43878	0.41762	0.38497	0.4107	0.47719	0.43986	0.42152	0.5055	0.56621	0.58272	0.58589	0.59803
-1.50285	0.8613	0.80038	0.56516	0.60663	0.80162	0.75137	0.70685	0.57942	0.57186	0.59168	0.5298	0.53854	0.60534	0.59842	0.69228	0.5771	0.50793	0.51253	0.54053	0.55425	0.54643	0.49199	0.51143	0.5253	0.45922	0.43733	0.42935	0.47116	0.43927	0.3813	0.39251	0.39336	0.31402	0.24261	0.3292	0.34217	0.32125	0.26631	0.23805	0.20907	0.16056	0.09712	0.02964	-0.04675	-0.08839	-0.06738	-0.13245	-0.17608	-0.19808
-2.87807	-1.0664	-1.17367	-0.89476	-0.88719	-0.74378	-0.66419	-0.69632	-0.69015	-0.69068	-0.60703	-0.57535	-0.49722	-0.41811	-0.401	-0.27881	-0.25851	-0.21533	-0.16843	-0.12301	-0.13074	-0.17766	-0.17478	-0.14711	-0.12747	-0.13273	-0.23307	-0.19781	-0.14818	-0.14117	-0.18207	-0.13674	-0.15179	-0.08786	-0.05823	-0.06822	-0.02688	-0.03428	-0.09023	-0.05795	0.00286	-0.05373	-0.00539	0.03337	0.03911	-0.01223	-0.10581	-0.16045	-0.10649	-0.0896
-1.77251	0.16515	0.21618	0.19372	0.36821	0.42038	0.57273	0.72591	0.71612	0.77211	0.74423	0.77276	0.7388	0.67754	0.7368	0.83953	0.75434	0.70438	0.73151	0.73912	0.78449	0.85496	0.85203	0.89203	0.89917	0.90385	0.88103	0.8465	0.83334	0.78775	0.79728	0.77111	0.73107	0.68673	0.68202	0.69711	0.6119	0.56072	0.50066	0.52601	0.55932	0.53039	0.51657	0.38998	0.32572	0.32729	0.34646	0.30461	0.24711	0.15424
-1.37792	-1.03722	-0.47565	-0.45299	-0.35768	-0.27379	-0.1494	-0.10134	-0.1767	-0.22171	-0.18648	-0.07515	-0.02014	0.01368	0.01209	0.08031	0.12077	0.14882	0.1827	0.13555	0.17341	0.17198	0.11035	0.10906	0.07747	0.08569	0.10844	-0.00394	-0.05181	-0.02695	-0.01427	0.03681	0.0468	0.02537	0.04487	-0.03879	-0.1136	-0.13712	-0.19734	-0.21853	-0.17758	-0.2266	-0.20393	-0.25718	-0.26514	-0.25827	-0.3209	-0.36798	-0.32377	-0.35079
-3.50845	-1.67785	-1.13201	-0.8468	-0.44844	-0.38743	-0.32969	-0.31624	-0.30576	-0.20674	-0.19872	-0.20822	-0.20428	-0.19995	-0.20748	-0.10622	-0.03663	0.04491	0.05079	0.0165	0.03394	-0.01346	0.0214	-0.10229	-0.15655	-0.18077	-0.11006	-0.08855	-0.09488	-0.08004	-0.10128	-0.11159	-0.18484	-0.26135	-0.28441	-0.2261	-0.16458	-0.23097	-0.1227	-0.11243	-0.13296	-0.13212	-0.144	-0.10034	-0.09259	-0.14563	-0.1439	-0.13589	-0.1197	-0.10159
-3.8766	-0.83713	-0.65346	-0.56789	-0.46505	-0.3797	-0.26152	-0.2608	-0.14091	-0.13482	-0.07169	-0.06233	-0.05078	-0.00275	-0.02245	0.14964	0.15342	0.15706	0.20565	0.21151	0.25253	0.23568	0.27978	0.24324	0.21533	0.2211	0.16909	0.15361	0.14722	0.14916	0.07461	0.02339	-0.02908	-0.01421	-0.00353	-0.03586	0.0061	0.073	0.08268	0.08229	0.09744	0.11404	0.00166	0.04695	0.01884	-0.01182	-0.08473	-0.15817	-0.18495	-0.24591
-5.78097	-2.30316	-1.32922	-1.01916	-0.92441	-0.61129	-0.42079	-0.34412	-0.31744	-0.16995	-0.0544	-0.07915	0.04693	0.16374	0.12368	0.33559	0.42255	0.45038	0.36329	0.33074	0.34128	0.35265	0.33643	0.36793	0.31816	0.28806	0.26039	0.24606	0.22028	0.23717	0.26115	0.23793	0.13337	0.14746	0.12735	0.05114	0.042	0.04672	-0.05362	-0.07257	-0.14393	-0.22023	-0.24428	-0.20656	-0.2064	-0.26092	-0.28896	-0.25187	-0.18991	-0.19205
-4.14955	-1.87354	-1.16549	-0.98209	-1.0292	-0.81243	-0.75754	-0.73304	-0.69811	-0.59698	-0.39652	-0.31271	-0.28804	-0.21205	-0.14566	0.02752	0.10326	0.11146	0.04977	0.0569	0.04238	0.06075	0.10512	0.1246	0.08357	0.0493	0.09838	0.10802	0.1482	0.20556	0.22125	0.15351	0.09393	0.08632	-0.0097	-0.10089	-0.14985	-0.18575	-0.22783	-0.22113	-0.2612	-0.25253	-0.336	-0.34126	-0.3933	-0.43271	-0.4166	-0.40886	-0.34822	-0.30895
-4.72448	-1.64058	-1.0013	-0.74802	-0.73861	-0.52012	-0.53391	-0.61246	-0.54336	-0.44925	-0.37091	-0.22873	-0.16569	-0.04923	-0.09793	0.10709	0.13238	0.11293	0.0924	0.11396	0.09824	0.11796	0.16032	0.14415	0.10056	0.09561	0.18241	0.16991	0.20456	0.25122	0.323	0.30204	0.24776	0.2399	0.16204	0.15039	0.07258	0.04701	0.08745	0.01105	-0.0035	-0.09136	-0.09411	-0.08237	-0.12598	-0.1312	-0.11709	-0.08282	-0.08258	-0.07072
-3.23498	-0.72214	-0.03438	0.25969	0.28063	0.46175	0.54284	0.63164	0.66893	0.45962	0.43765	0.35358	0.35992	0.38657	0.24817	0.37445	0.36037	0.29691	0.2808	0.21441	0.14466	0.11835	0.07816	0.01635	-0.06534	-0.10504	-0.13407	-0.197	-0.27115	-0.28429	-0.29813	-0.36656	-0.39212	-0.35678	-0.37609	-0.42831	-0.38851	-0.40006	-0.44199	-0.4205	-0.46613	-0.46983	-0.40965	-0.32472	-0.34982	-0.31568	-0.2579	-0.22453	-0.15282	-0.06986
-3.06292	-1.33941	-0.65067	-0.64624	-0.49009	-0.56469	-0.42402	-0.51992	-0.42084	-0.27964	-0.22391	-0.18481	-0.1637	-0.1123	-0.10221	0.00297	0.04498	0.0701	0.02998	0.02887	0.00967	0.0508	0.05289	0.00051	0.05105	0.13949	0.18074	0.14935	0.23468	0.31054	0.284	0.23037	0.1388	0.15354	0.12571	0.15231	0.1927	0.16775	0.13678	0.16961	0.16333	0.12956	0.07736	0.0535	0.11179	0.1542	0.12302	0.17111	0.17702	0.20454
-0.96196	0.54713	0.68107	1.13839	0.97109	0.79759	0.7924	0.70639	0.59628	0.75666	0.87423	0.81467	0.81341	0.96456	0.90996	0.93492	0.89141	0.9018	0.82765	0.81254	0.71718	0.61472	0.58865	0.55027	0.53001	0.49428	0.45062	0.39186	0.35798	0.33512	0.34135	0.32007	0.14568	0.11259	0.04057	-0.05533	-0.10189	-0.1225	-0.17152	-0.21067	-0.32194	-0.45859	-0.49347	-0.53168	-0.5507	-0.59637	-0.64367	-0.65721	-0.63064	-0.63421
-1.98751	-1.26198	-1.22719	-1.01216	-0.94662	-0.85855	-0.67775	-0.42929	-0.4189	-0.3455	-0.31218	-0.30846	-0.28083	-0.31367	-0.21282	-0.13086	-0.07836	-0.06725	-0.0559	-0.01816	-0.02691	-0.01168	-0.03101	-0.01693	-0.04174	-0.08125	-0.07401	-0.14086	-0.1931	-0.24452	-0.24428	-0.25119	-0.29888	-0.34426	-0.37	-0.41265	-0.44189	-0.45533	-0.49229	-0.49287	-0.509	-0.49918	-0.56365	-0.62768	-0.65456	-0.65757	-0.6638	-0.66469	-0.65376	-0.63694
-2.0531	0.0918	-0.26273	-0.30499	-0.39374	-0.3343	-0.35043	-0.33607	-0.11871	-0.22973	-0.27967	-0.26898	-0.27718	-0.22116	-0.19771	-0.11414	-0.14076	-0.20672	-0.21685	-0.20708	-0.23926	-0.2594	-0.24324	-0.16304	-0.12392	-0.15903	-0.17563	-0.12187	-0.15192	-0.16406	-0.16488	-0.17998	-0.05891	-0.02175	-0.01475	0.07382	0.0409	0.05866	0.0666	0.084	0.08061	0.04067	0.06918	0.0719	0.04977	0.01864	0.09265	0.19475	0.25674	0.27757
-1.22853	-0.13941	-0.17243	-0.09141	-0.00172	0.0569	0.02596	0.12627	0.01928	-0.05654	-0.12964	-0.17612	-0.21098	-0.24603	-0.29342	-0.2843	-0.32321	-0.37631	-0.37123	-0.42365	-0.36615	-0.3512	-0.36048	-0.39004	-0.39648	-0.33473	-0.36955	-0.3716	-0.40201	-0.45893	-0.44267	-0.45969	-0.43959	-0.3943	-0.38241	-0.28883	-0.25375	-0.20679	-0.11898	-0.10363	-0.077	-0.07262	0.02193	0.01421	0.11161	0.13732	0.19178	0.26893	0.32647	0.27385
-1.20181	-0.8376	-0.68892	-0.37306	-0.45141	-0.32291	-0.40537	-0.40329	-0.37991	-0.33572	-0.19556	-0.21353	-0.28216	-0.27838	-0.22032	-0.19375	-0.1377	-0.14874	-0.18595	-0.19463	-0.1813	-0.1986	-0.16569	-0.18796	-0.24414	-0.19844	-0.1615	-0.1892	-0.16075	-0.13095	-0.16811	-0.12808	-0.10537	-0.17146	-0.20173	-0.30482	-0.30574	-0.28815	-0.26643	-0.22476	-0.23543	-0.22789	-0.2095	-0.3132	-0.26022	-0.25151	-0.21519	-0.18899	-0.1736	-0.14501
-1.10565	0.18195	-0.20688	-0.26587	0.20705	0.23943	0.35586	0.22483	0.15673	0.06697	0.01438	-0.01857	0.0569	0.11325	0.07806	0.11403	0.05178	0.00302	0.01602	0.00753	0.01536	0.01712	-0.09437	-0.15099	-0.19381	-0.20563	-0.28082	-0.26186	-0.19103	-0.23111	-0.2597	-0.23799	-0.19872	-0.1372	-0.11277	-0.14252	-0.13724	0.03242	0.0674	0.02966	-0.07726	-0.0589	0.02042	-0.01942	-0.00217	0.02416	0.08001	0.17054	0.24501	0.3063
-0.79184	0.68104	0.34487	0.19929	0.1841	-0.07188	-0.04375	-0.1224	-0.07432	-0.0301	-0.02756	-0.08824	-0.07174	-0.08344	-0.04957	-0.01304	-0.055	-0.11051	-0.0299	-0.03345	-0.02034	-0.01517	0.02915	-0.0064	-0.03919	0.02233	0.0445	0.07701	0.10382	0.1174	0.06275	0.0184	0.00991	-0.00366	-0.01669	0.01761	0.16625	0.20959	0.27962	0.2589	0.26419	0.2958	0.23758	0.23708	0.18795	0.20453	0.21974	0.07874	0.09063	0.13488
-0.84357	-0.84439	-0.84106	-0.8329	-0.6234	-0.52835	-0.49096	-0.54696	-0.40158	-0.40463	-0.25392	-0.27798	-0.26566	-0.31004	-0.21026	-0.18815	-0.14608	-0.08039	-0.03665	-0.00384	-0.01732	0.00519	0.12263	0.03971	0.04477	0.0427	-0.02867	0.01736	0.06942	0.0829	0.03288	0.00014	0.11127	0.1152	0.10278	-0.0252	-0.05765	0.02376	0.03778	0.02727	0.03212	0.06065	0.09221	0.02295	0.0293	0.01926	0.00938	0.02643	0.09571	0.11823
-0.30676	-0.23036	-0.20018	-0.21253	-0.23691	-0.19208	-0.20071	-0.20214	-0.19824	-0.21324	-0.22527	-0.23563	-0.24198	-0.24867	-0.26105	-0.20854	-0.15299	-0.17413	-0.16262	-0.18095	-0.17989	-0.17515	-0.15921	-0.15118	-0.14492	-0.15447	-0.15652	-0.14685	-0.13355	-0.0956	-0.11103	-0.07444	-0.04743	0.17517	0.34112	0.34308	0.37452	0.35893	0.37077	0.3668	0.36735	0.36836	0.35885	0.37769	0.3295	0.26971	0.29273	0.28359	0.29213	0.28764
-0.50014	-0.49192	-0.36981	-0.11846	-0.18206	-0.20077	-0.23393	-0.23968	-0.25687	-0.29236	-0.31269	-0.33327	-0.27622	-0.24703	-0.27351	-0.2343	-0.23156	-0.24033	-0.23906	-0.27543	-0.27193	-0.14359	-0.05841	0.04025	0.14326	0.19523	0.20103	0.30726	0.41395	0.50393	0.58641	0.66405	0.7674	0.81849	0.79582	0.82906	0.9202	0.92036	0.95681	0.92665	0.88818	0.89246	0.88845	0.89423	0.87628	0.87708	0.88042	0.87905	0.88743	0.81238
-1.05233	0.58581	0.61393	0.46049	0.21661	0.26951	0.14465	0.10621	0.08979	0.00579	-0.05335	0.00753	0.06548	-0.001	-0.06277	-0.06574	-0.08904	-0.1893	-0.15816	-0.17327	-0.2512	-0.15356	-0.14696	-0.1191	-0.10714	-0.14952	-0.10214	-0.01054	-0.07628	0.03242	0.00712	0.01635	-0.01088	0.00289	-0.01107	0.02784	0.00258	-0.06198	-0.02858	-0.0852	0.05441	0.08208	0.0953	0.07533	0.13331	0.126	0.12558	0.10992	0.07264	0.18825
-0.71665	-0.09451	-0.31879	-0.40213	-0.15847	-0.11743	-0.18768	-0.13391	-0.09142	-0.15897	-0.12358	-0.09509	-0.14115	-0.16012	-0.16403	-0.15937	-0.11952	-0.16316	-0.15953	-0.16224	-0.15905	-0.16328	-0.20472	-0.25352	-0.26481	-0.29931	-0.22353	-0.19697	-0.27171	-0.19833	-0.16272	-0.21447	-0.14449	-0.17607	-0.10806	-0.10183	-0.12326	-0.16334	-0.16415	-0.12782	-0.10008	-0.08408	-0.06203	-0.05781	-0.05717	-0.1054	-0.1124	-0.10727	-0.11388	-0.0824
-1.55179	-0.8558	-0.61428	-0.44742	-0.39541	-0.17832	-0.13966	-0.00421	0.12603	0.12328	0.09511	0.11602	0.25771	0.20033	0.24831	0.31204	0.27285	0.29269	0.33643	0.35961	0.36055	0.36177	0.37755	0.39982	0.34707	0.2666	0.2343	0.21491	0.11978	0.11813	0.07577	0.0666	0.07485	0.07523	0.07277	0.08856	0.1568	0.15461	0.18854	0.07869	0.15091	0.19225	0.15654	0.13224	0.15228	0.21145	0.21183	0.16315	0.09973	0.10583
-2.73477	-0.68521	-0.40559	0.14811	0.11426	0.24994	0.37878	0.56263	0.52341	0.55722	0.54178	0.57625	0.60517	0.58561	0.60622	0.75916	0.74694	0.74666	0.76454	0.80314	0.79726	0.75823	0.83894	0.85956	0.85937	0.83495	0.81129	0.8027	0.75859	0.67296	0.62309	0.6205	0.58606	0.52676	0.48638	0.45561	0.40342	0.33806	0.27646	0.21049	0.17815	0.17917	0.12934	0.08361	0.06092	0.05519	-0.00428	-0.07467	-0.12466	-0.18459
-1.70212	-0.21549	0.33389	0.31193	0.3253	0.25568	0.57135	0.4494	0.37478	0.35591	0.33317	0.42871	0.39322	0.38254	0.30483	0.32566	0.32563	0.27154	0.19548	0.13464	0.13588	0.0834	0.0246	-0.03316	-0.08093	-0.11215	-0.27232	-0.27267	-0.20621	-0.18698	-0.17339	-0.20753	-0.19475	-0.21269	-0.22173	-0.21012	-0.29856	-0.35353	-0.38313	-0.37688	-0.35674	-0.37235	-0.32776	-0.25484	-0.20535	-0.17976	-0.16902	-0.10632	-0.04258	-0.0312
-4.17605	-1.29997	-1.02422	-0.94917	-0.79206	-0.50509	-0.25479	-0.32605	-0.19604	-0.05242	0.02867	0.02731	0.11944	0.13781	0.12906	0.27925	0.33056	0.31297	0.32816	0.39791	0.48297	0.54275	0.60756	0.59695	0.5973	0.62214	0.63836	0.64001	0.66297	0.69189	0.66001	0.62868	0.64568	0.5755	0.59038	0.6292	0.60107	0.58352	0.5416	0.46522	0.45975	0.45163	0.4282	0.4416	0.40458	0.37514	0.33944	0.2701	0.2338	0.17289
-1.99116	-1.04156	-0.38599	-0.0466	0.07183	0.41882	0.54003	0.6821	0.60471	0.6617	0.63917	0.62385	0.66686	0.69747	0.72259	0.82991	0.84463	0.88677	0.95737	0.94978	0.96259	0.9646	0.95432	0.97899	0.90091	0.86912	0.8524	0.85663	0.82095	0.73225	0.68695	0.70883	0.67319	0.6064	0.62424	0.57466	0.53571	0.53195	0.48138	0.42205	0.38306	0.35144	0.32274	0.27752	0.22351	0.21116	0.14855	0.04128	-0.01073	-0.08615
-4.25646	-1.25466	-1.06196	-0.64219	-0.56352	-0.501	-0.3461	-0.37237	-0.37891	-0.27525	-0.22064	-0.17148	-0.14803	-0.09596	-0.05644	0.09478	0.10455	0.06448	0.1154	0.18483	0.20763	0.18608	0.21818	0.2636	0.23205	0.22869	0.24917	0.30924	0.36531	0.38021	0.42771	0.39728	0.38343	0.36164	0.28731	0.33658	0.26392	0.26382	0.22564	0.18951	0.17659	0.13828	0.1527	0.1659	0.11745	0.11228	0.11716	0.07725	0.04409	-0.0311
-3.01469	-1.39993	-1.1583	-0.68645	-0.48542	-0.28214	-0.14388	-0.10058	-0.13845	-0.07712	-0.04687	-0.01225	-0.0102	0.02048	0.00523	0.14115	0.19306	0.2109	0.25355	0.28573	0.31812	0.28923	0.30653	0.34703	0.34057	0.4081	0.35485	0.46111	0.49079	0.46829	0.53155	0.48307	0.46128	0.42381	0.33403	0.38938	0.32064	0.33559	0.3104	0.24734	0.24798	0.20092	0.19432	0.19965	0.11526	0.09706	0.05644	0.00168	-0.05897	-0.13181
-0.81423	-0.45531	-0.02668	0.07613	0.00323	-0.15192	-0.07139	0.07838	0.0803	0.16581	0.14539	0.15859	0.15939	0.11466	0.09038	0.12034	0.1299	0.13454	0.17703	0.11677	0.08209	0.0806	0.05735	0.05889	0.0821	0.10509	0.07252	0.0114	-0.07049	-0.11178	-0.15423	-0.173	-0.20113	-0.28635	-0.32353	-0.31866	-0.34926	-0.38926	-0.40601	-0.42823	-0.45771	-0.43438	-0.45459	-0.48674	-0.52612	-0.54743	-0.57206	-0.62672	-0.61729	-0.61728
-3.57282	-1.86325	-1.54795	-0.95975	-0.90322	-0.83876	-0.66146	-0.64503	-0.52414	-0.39131	-0.3286	-0.27376	-0.22285	-0.23376	-0.23338	-0.1207	-0.0458	-0.01353	0.02133	0.10204	0.11679	0.06965	0.13027	0.19483	0.16337	0.21158	0.23568	0.35619	0.4306	0.45841	0.50435	0.41444	0.38115	0.33527	0.28848	0.31588	0.2585	0.21381	0.15155	0.12312	0.1383	0.11333	0.12246	0.19352	0.16766	0.16804	0.09083	0.04488	0.00285	-0.04699
-0.68984	-0.59693	-0.61273	-0.5918	-0.59421	-0.58651	-0.57976	-0.55298	-0.47518	-0.47967	-0.49552	-0.49647	-0.4836	-0.45705	-0.45472	-0.43424	-0.40327	-0.3918	-0.36647	-0.33899	-0.30725	-0.27151	-0.13791	0.02651	0.16696	0.31352	0.46811	0.54682	0.5475	0.55304	0.54698	0.53354	0.5478	0.56044	0.56974	0.58553	0.60194	0.61203	0.61556	0.60843	0.59679	0.59564	0.60042	0.59585	0.59137	0.5749	0.57004	0.55706	0.54275	0.52297
-2.32009	-1.01001	-0.61561	-0.49428	-0.33571	-0.36324	-0.44946	-0.32009	-0.24122	-0.22329	-0.21477	-0.10672	-0.13791	-0.11934	-0.13904	0.01157	0.02269	-0.0254	-0.03212	-0.09392	-0.08264	-0.12243	-0.1675	-0.14026	-0.09002	-0.06187	0.04955	0.14745	0.08452	0.05838	0.01728	0.01044	-0.02245	0.00354	0.05096	0.06011	0.04511	0.01581	0.07605	0.04087	0.03854	0.01126	-0.00145	0.04306	-0.03241	-0.08687	-0.05301	0.01956	0.05915	-0.01192
-1.22358	0.52277	0.87698	1.14233	1.32303	1.16105	1.32971	1.29251	1.17868	1.12109	1.14127	0.99547	0.91248	0.84527	0.79953	0.84222	0.81418	0.72103	0.6233	0.59272	0.58569	0.44524	0.34608	0.28912	0.26819	0.25762	0.13657	0.05743	0.02265	-0.05512	-0.03545	-0.04747	-0.10481	-0.17263	-0.19987	-0.24441	-0.25404	-0.273	-0.28662	-0.31133	-0.36034	-0.38715	-0.4098	-0.41894	-0.47117	-0.47452	-0.46804	-0.48747	-0.47294	-0.46737
-0.96796	0.06217	0.19177	0.13286	0.07599	0.04264	0.03897	0.04479	0.00413	-0.0395	0.23527	0.25744	0.32273	0.30232	0.25873	0.26673	0.23587	0.17542	0.14324	0.10112	0.07212	0.10531	0.10257	0.06355	0.06965	0.01983	-0.01431	-0.03158	-0.04499	-0.06816	-0.09326	-0.09322	-0.08436	-0.11725	-0.29337	-0.34735	-0.38022	-0.41626	-0.51378	-0.54261	-0.59867	-0.59241	-0.5669	-0.56365	-0.55251	-0.4794	-0.41426	-0.38192	-0.34355	-0.2671
-1.78919	-0.86859	-0.48702	-0.32014	-0.22371	0.2109	0.23356	0.23492	0.29401	0.27307	0.28241	0.2929	0.28818	0.23291	0.31209	0.40376	0.41736	0.43513	0.4406	0.42449	0.41085	0.40567	0.43887	0.50214	0.54307	0.60255	0.59706	0.60398	0.63403	0.61329	0.55951	0.5022	0.50318	0.54022	0.50637	0.49786	0.50715	0.4847	0.44075	0.39815	0.37587	0.41759	0.42739	0.34661	0.30076	0.28326	0.26959	0.28861	0.28153	0.29927
-0.75719	0.3046	0.32755	0.23719	0.26854	0.35193	0.22582	0.16685	0.10508	0.03632	0.29807	0.3089	0.33655	0.33794	0.26467	0.26551	0.218	0.1592	0.13041	0.08536	0.04475	0.09386	0.08024	0.02901	0.00142	-0.06266	-0.08051	-0.07843	-0.09268	-0.11199	-0.13841	-0.1359	-0.1322	-0.14655	-0.32777	-0.38675	-0.42655	-0.46305	-0.54483	-0.53872	-0.58704	-0.54477	-0.45413	-0.46402	-0.39504	-0.33456	-0.29243	-0.27375	-0.22254	-0.17156
-1.87563	-0.29751	0.33838	0.23445	0.47617	0.55414	0.43834	0.29299	0.25577	0.36524	0.42718	0.55484	0.58061	0.64851	0.52958	0.57354	0.59442	0.58243	0.47764	0.51423	0.54461	0.5614	0.49318	0.38313	0.30861	0.20234	0.19039	0.21132	0.19827	0.21542	0.19217	0.24483	0.25693	0.18788	0.14571	0.14576	0.11959	0.07167	0.05042	0.06615	0.0349	-0.03534	0.04343	0.11394	0.14221	0.12775	0.07367	0.06979	-0.00079	-0.05002
-1.55112	-0.54353	0.25952	0.29894	0.2975	0.47124	0.53916	0.4191	0.36648	0.31442	0.28773	0.2888	0.32684	0.29496	0.23073	0.26057	0.26392	0.23697	0.18043	0.15734	0.1072	0.17579	0.22197	0.2762	0.2392	0.19651	0.1782	0.1346	0.2889	0.31065	0.28935	0.27704	0.32343	0.35018	0.32876	0.39405	0.44475	0.44439	0.46623	0.42611	0.46109	0.43526	0.46781	0.50443	0.52614	0.52768	0.57081	0.57767	0.52354	0.5425
-0.82602	-0.15169	-0.09115	0.18788	0.38367	0.65244	0.9363	0.99374	1.03736	0.95823	0.89382	0.97048	0.9414	1.01359	0.93669	0.99953	1.02766	0.97133	0.96942	0.97038	0.98286	0.94757	0.95838	0.97852	0.87169	0.82319	0.69765	0.62562	0.59185	0.54979	0.52601	0.46266	0.46637	0.39697	0.37892	0.34682	0.25071	0.18093	0.10863	0.10413	0.00893	-0.07565	-0.09236	-0.09607	-0.16509	-0.17648	-0.15429	-0.19363	-0.19719	-0.23122
-2.07034	-1.36964	-0.87917	-0.36691	-0.36417	-0.3002	-0.17689	-0.16678	-0.06834	0.0165	0.09331	0.08179	0.19037	0.20271	0.17715	0.2234	0.29726	0.29116	0.33224	0.33704	0.32843	0.3232	0.27312	0.29285	0.24728	0.24015	0.23562	0.22164	0.2042	0.21469	0.24243	0.14421	0.04505	0.06907	0.00974	-0.02712	-0.04732	-0.05833	-0.14216	-0.20169	-0.21245	-0.29582	-0.31791	-0.32812	-0.33775	-0.36798	-0.33908	-0.34591	-0.33363	-0.37735
-2.64385	-1.0533	-0.80229	-0.83557	-0.5691	-0.49407	-0.23911	-0.17496	0.01594	0.09774	0.23282	0.27266	0.28577	0.29588	0.33347	0.44655	0.38896	0.41662	0.49378	0.51691	0.559	0.56192	0.50669	0.45017	0.38382	0.38841	0.31445	0.32502	0.30504	0.2604	0.19992	0.06885	0.04016	-0.01042	-0.11823	-0.1118	-0.19385	-0.2273	-0.28259	-0.35957	-0.35644	-0.40436	-0.42517	-0.5104	-0.58641	-0.52797	-0.55136	-0.61059	-0.61483	-0.62316
-1.1784	-0.0577	0.45826	0.23666	0.22842	0.16699	0.0502	0.20665	0.4804	0.56132	0.49378	0.45175	0.41315	0.3583	0.30255	0.3557	0.30526	0.29049	0.38137	0.22675	0.22383	0.25432	0.21008	0.24626	0.25818	0.28192	0.33827	0.31133	0.21881	0.19911	0.19074	0.01801	-0.13186	-0.09714	-0.09839	-0.11419	-0.10371	-0.10509	-0.15101	-0.15054	-0.15187	-0.16413	-0.14201	-0.11359	-0.1086	-0.0931	-0.1118	-0.16055	-0.13781	-0.14376
-2.02196	-1.37142	-0.80005	-0.81928	-0.64826	-0.6038	-0.49411	-0.35924	-0.23999	-0.23758	-0.15183	-0.09254	-0.00423	-0.06559	-0.06055	0.03309	0.11378	0.13654	0.19206	0.20492	0.24801	0.26105	0.27959	0.35442	0.44159	0.58295	0.68569	0.65426	0.64752	0.67941	0.66629	0.62506	0.59847	0.62667	0.61528	0.5787	0.53442	0.47138	0.37584	0.37717	0.38205	0.38567	0.35527	0.39551	0.31806	0.26953	0.25815	0.17613	0.13886	0.09889
-0.80647	-0.09542	-0.23768	-0.0741	0.0742	0.18568	0.58814	0.68384	0.75726	0.95618	1.03829	1.13747	1.08628	1.0973	1.04984	1.0679	1.05551	1.0113	1.00208	0.98357	0.95768	0.90117	0.83386	0.8104	0.75231	0.70385	0.58448	0.49084	0.48463	0.37498	0.30961	0.25215	0.07626	0.03977	-0.05518	-0.13183	-0.23475	-0.2924	-0.33901	-0.38666	-0.46318	-0.52867	-0.56987	-0.57592	-0.59325	-0.60189	-0.58539	-0.5538	-0.53597	-0.51595
-2.49135	-1.30422	-1.17082	-1.13745	-0.35481	-0.30963	-0.13608	-0.09383	0.0596	0.12619	0.20901	0.24646	0.22426	0.13219	0.17016	0.30922	0.4041	0.36578	0.36927	0.42311	0.44127	0.46562	0.33941	0.27495	0.26435	0.29968	0.35803	0.44523	0.49936	0.55087	0.5614	0.49076	0.44795	0.42469	0.36311	0.31352	0.30049	0.31483	0.32426	0.31573	0.35403	0.37122	0.35273	0.34071	0.256	0.18932	0.18526	0.12873	0.13226	0.11281
-1.38207	-1.12349	-1.15139	-1.03287	-0.95387	-0.93857	-0.90929	-0.91111	-0.89873	-0.86193	-0.86096	-0.80397	-0.79861	-0.82297	-0.76879	-0.67263	-0.61386	-0.54428	-0.48984	-0.44316	-0.43792	-0.4437	-0.45391	-0.45983	-0.44706	-0.38834	-0.37325	-0.35105	-0.31272	-0.30906	-0.29816	-0.30098	-0.31136	-0.30584	-0.28942	-0.2837	-0.29114	-0.29233	-0.28996	-0.27817	-0.25324	-0.16707	-0.16298	-0.21571	-0.29141	-0.3282	-0.35378	-0.3728	-0.39415	-0.34786
-2.30728	-1.60169	-1.21553	-1.17027	-0.83545	-0.83838	-0.75695	-0.69229	-0.74712	-0.73893	-0.71401	-0.83138	-0.84017	-0.83577	-0.80209	-0.71157	-0.68241	-0.66695	-0.64963	-0.61305	-0.59397	-0.49685	-0.5656	-0.57594	-0.51763	-0.50279	-0.39436	-0.35733	-0.36823	-0.36625	-0.3142	-0.30885	-0.27503	-0.20964	-0.21355	-0.15283	-0.04205	0.00972	0.04367	0.09046	0.10239	0.1621	0.19152	0.1649	0.15766	0.19593	0.21292	0.17843	0.17619	0.21892
-1.3136	-0.91074	-0.91213	-0.84579	-0.46042	-0.37825	-0.36515	-0.45087	-0.47609	-0.53651	-0.42441	-0.43187	-0.39681	-0.39957	-0.3962	-0.32359	-0.28719	-0.26284	-0.26502	-0.27866	-0.22417	-0.12208	-0.22037	-0.18041	-0.18404	-0.15745	-0.02947	0.00969	0.02364	0.07602	0.08305	0.08294	0.09256	0.09941	0.07183	0.08965	0.11793	0.12908	0.1188	0.08723	0.06936	0.11363	0.14769	0.18637	0.17447	0.15355	0.13162	0.15125	0.15587	0.12833
-2.26543	-1.16943	-0.58099	-0.25955	-0.13592	0.08438	0.22804	0.24988	0.36544	0.43063	0.41396	0.48996	0.56807	0.53387	0.52842	0.54815	0.53367	0.51978	0.4583	0.40902	0.33429	0.27116	0.23321	0.18918	0.11353	0.03959	-0.0437	-0.08508	-0.10152	-0.15741	-0.23682	-0.29829	-0.31379	-0.33607	-0.35128	-0.37531	-0.45596	-0.51118	-0.61716	-0.64279	-0.6608	-0.69299	-0.75085	-0.67981	-0.61541	-0.61311	-0.61741	-0.5771	-0.53835	-0.51585
-2.56654	-0.45908	-0.74996	-0.87315	-0.87841	-0.79648	-0.60666	-0.56255	-0.52843	-0.54994	-0.52194	-0.47987	-0.42502	-0.28264	-0.26809	-0.23732	-0.23085	-0.31414	-0.28305	-0.26138	-0.24358	-0.17787	-0.09765	-0.08747	-0.04717	0.00714	-0.03726	-0.08082	-0.0729	-0.08578	-0.10557	-0.12507	-0.12911	-0.06673	0.00273	0.03984	0.03532	0.08001	0.08458	0.10359	0.09727	-0.00777	-0.0848	-0.07922	-0.011	0.0509	0.02659	0.00718	0.01947	0.02671
-1.54575	-0.42159	-0.13788	-0.00687	-0.07693	-0.15603	-0.18499	-0.29712	-0.28569	-0.34424	-0.32632	-0.26811	-0.20841	-0.20858	-0.1273	-0.00969	0.00145	0.06938	0.09426	0.11537	0.09655	0.09573	0.11449	0.19126	0.30665	0.41903	0.43912	0.49772	0.53691	0.67499	0.72556	0.79791	0.85875	0.86827	0.92276	0.95668	1.02128	1.0068	1.0387	1.03211	1.07051	1.12849	1.08904	1.02379	0.94322	0.9182	0.85835	0.79488	0.74463	0.72409
-2.74459	-0.54599	-0.16572	0.24236	0.36564	0.53524	0.44909	0.65974	0.74995	0.70982	0.7822	0.87646	0.893	0.79747	0.74846	0.81356	0.78122	0.73418	0.66418	0.63627	0.60561	0.53772	0.54149	0.47716	0.37114	0.31437	0.29959	0.29485	0.19723	0.18205	0.1988	0.10438	0.05342	0.04508	-0.01131	-0.09836	-0.15049	-0.22951	-0.31581	-0.34572	-0.38667	-0.40836	-0.42386	-0.40654	-0.40994	-0.43393	-0.45226	-0.43413	-0.42775	-0.43216
-0.50851	-0.50886	-0.50991	-0.51133	-0.51386	-0.52003	-0.36143	-0.23829	-0.2768	-0.30543	-0.33427	-0.25648	-0.18684	-0.21356	-0.23212	-0.24826	-0.2117	-0.10046	-0.05155	-0.02841	-0.03963	-0.03274	-0.03695	-0.03689	0.06654	0.21425	0.23048	0.23565	0.17819	0.16926	0.24486	0.22909	0.24079	0.30386	0.30181	0.30469	0.26578	0.31472	0.24626	0.23092	0.23765	0.23249	0.23767	0.23123	0.24162	0.21343	0.08897	0.06597	0.08439	0.19976
-2.47545	-1.81861	-1.75917	-1.61959	-1.46533	-1.42832	-1.34243	-1.33819	-1.28136	-1.2885	-1.28467	-1.26217	-1.25615	-1.29281	-1.19169	-1.05672	-0.98883	-0.89177	-0.81164	-0.71559	-0.62346	-0.54585	-0.47785	-0.41926	-0.34677	-0.25367	-0.20183	-0.12279	-0.03263	0.03	0.12404	0.19137	0.21905	0.26897	0.30599	0.39492	0.47497	0.51845	0.58407	0.64116	0.74162	0.79056	0.82564	0.75733	0.6814	0.62477	0.56967	0.53669	0.49926	0.46172
-0.8265	-0.43143	-0.3153	-0.36137	-0.31397	-0.22384	-0.22365	-0.16681	-0.16901	-0.16756	-0.16371	-0.13689	-0.10339	-0.14566	-0.14167	-0.13472	-0.15264	-0.16304	-0.17131	-0.13313	-0.13209	-0.11548	-0.11377	-0.12474	-0.13337	-0.11678	0.1643	0.24294	0.19347	0.22906	0.21197	0.22259	0.22513	0.22	0.21439	0.20049	0.20983	0.18457	0.17815	0.12216	0.14446	0.20848	0.22489	0.23128	0.23319	0.26209	0.28572	0.30477	0.2758	0.27367
-0.60658	-0.60344	-0.60593	-0.40807	-0.05571	0.28012	0.80806	0.9586	1.01294	1.19105	1.18535	1.21401	1.15297	1.06503	0.98077	1.04968	1.05577	1.07805	1.1002	1.11509	1.10286	1.06646	1.02027	0.95443	0.87587	0.78685	0.68476	0.52149	0.40565	0.34445	0.27625	0.20464	0.07528	-0.02345	-0.07332	-0.14285	-0.26166	-0.28869	-0.34058	-0.36115	-0.37955	-0.40019	-0.42166	-0.43123	-0.49575	-0.49476	-0.52027	-0.51398	-0.53082	-0.50554
-3.30198	-1.26313	-1.06759	-0.75702	-0.6645	-0.55284	-0.46797	-0.44001	-0.25311	-0.30944	-0.32852	-0.24673	-0.26574	-0.32949	-0.23824	-0.06941	-0.02543	0.04304	0.11214	0.17686	0.22001	0.24118	0.29697	0.32668	0.34495	0.4043	0.40185	0.48026	0.53321	0.60155	0.64674	0.61782	0.65524	0.69634	0.69333	0.71737	0.71839	0.69584	0.72081	0.76381	0.84656	0.84567	0.83052	0.74785	0.64579	0.54435	0.45072	0.39765	0.30169	0.28559
-1.548	0.40437	0.33393	0.19071	0.19401	0.12589	0.43996	0.43826	0.3521	0.49081	0.5172	0.69797	0.68838	0.67463	0.64039	0.67711	0.62623	0.58578	0.57644	0.53023	0.47975	0.44301	0.41915	0.43745	0.43429	0.39427	0.29947	0.25312	0.2676	0.21817	0.19714	0.22463	0.18009	0.1249	0.06587	0.06504	-0.00639	-0.06416	-0.05826	-0.0065	-0.09422	-0.07252	-0.09706	-0.17655	-0.18588	-0.24111	-0.24541	-0.29743	-0.24961	-0.20792
-0.37023	-0.16203	0.02047	-0.08697	0.39967	0.22497	0.11182	0.02968	-0.03421	0.02045	0.1919	0.12345	0.13763	0.08764	0.08198	0.09952	0.14415	0.0988	0.08539	0.04581	0.04235	0.03677	-0.10783	-0.14116	-0.13897	-0.06917	0.11548	0.13143	0.14563	0.221	0.25016	0.27472	0.23205	0.19836	0.10244	0.09416	0.08264	0.09734	0.05378	0.04209	0.07557	0.18091	0.23741	0.17999	0.18073	0.20483	0.27395	0.2677	0.26822	0.27222
-0.77177	0.15431	0.09276	0.05508	0.40267	0.32258	0.31696	0.28605	0.20339	0.18119	0.4199	0.3768	0.29573	0.2459	0.19763	0.22516	0.18644	0.12845	0.10202	0.10629	0.07485	0.0883	-0.02891	-0.03327	-0.06248	-0.00074	0.20586	0.232	0.25712	0.26388	0.24918	0.28045	0.26344	0.23361	0.03683	0.00805	0.03307	0.01714	0.05502	0.05114	0.03321	0.11841	0.14422	0.13663	0.12577	0.13457	0.16888	0.16869	0.18539	0.17697
-1.80715	-1.09735	-0.8084	-0.71145	-0.70108	-0.34577	-0.33755	-0.10155	-0.15817	-0.10378	0.08368	0.06243	0.04919	0.09301	0.20162	0.26377	0.33466	0.38395	0.32957	0.36041	0.44647	0.46469	0.52758	0.55802	0.50281	0.48704	0.45072	0.5513	0.50629	0.44534	0.52395	0.52866	0.5812	0.50132	0.40111	0.33894	0.30699	0.33982	0.34737	0.34523	0.34302	0.35319	0.23615	0.13502	0.0771	-0.01859	-0.07473	-0.07624	-0.10009	-0.12677
-1.39397	-0.11891	-0.02837	-0.12585	-0.23957	-0.23466	-0.1869	-0.1609	-0.06558	-0.06342	-0.03336	0.0888	0.0772	0.10653	0.06635	0.08547	0.02004	0.01644	0.01032	-0.0275	-0.04327	-0.05568	-0.05889	-0.018	-0.05125	-0.08245	-0.06148	-0.07158	-0.08251	-0.13336	-0.15681	-0.22079	-0.23437	-0.25738	-0.29309	-0.35078	-0.39994	-0.4906	-0.54883	-0.53958	-0.5891	-0.61663	-0.64689	-0.604	-0.58023	-0.58131	-0.53096	-0.45103	-0.37517	-0.36254
-2.36204	-1.11656	-0.713	-0.42574	-0.51816	-0.55885	-0.45341	-0.60554	-0.69582	-0.48854	-0.4289	-0.37448	-0.3543	-0.28529	-0.2584	-0.18587	-0.11162	-0.14237	-0.17045	-0.14986	-0.19289	-0.20106	-0.20256	-0.1786	-0.16344	-0.17748	-0.11464	-0.10698	-0.00328	0.06373	0.12894	0.12344	0.02371	-0.02325	-0.07133	-0.08388	-0.0863	-0.1399	-0.13499	-0.12844	-0.12109	-0.19957	-0.26082	-0.24782	-0.27307	-0.2944	-0.2627	-0.26183	-0.23958	-0.2311
-3.61839	-1.54144	-1.34708	-1.08793	-0.72212	-0.52701	-0.48376	-0.32412	-0.19719	-0.15133	-0.13102	-0.06665	-0.07615	-0.00327	-0.0108	0.11636	0.18504	0.24677	0.27773	0.31083	0.35594	0.33623	0.25987	0.24267	0.23678	0.21224	0.25613	0.27791	0.26197	0.2995	0.26286	0.31372	0.35419	0.32088	0.26269	0.27989	0.26059	0.33899	0.31459	0.34438	0.28678	0.1994	0.24141	0.24443	0.22603	0.16434	0.07081	0.10224	0.12475	0.0808
-1.7773	-0.61508	-0.19241	-0.35168	-0.36874	-0.06261	0.03653	0.14785	0.14579	0.05211	0.16988	0.2095	0.16252	0.15894	0.2136	0.31159	0.36768	0.3384	0.30799	0.31961	0.38442	0.38013	0.45958	0.47669	0.47371	0.40086	0.41886	0.40409	0.35162	0.29881	0.31966	0.37694	0.42594	0.47644	0.51117	0.40134	0.42384	0.41743	0.35595	0.33686	0.31015	0.35941	0.29195	0.19806	0.13204	0.08961	0.11039	0.1398	0.16802	0.17358
-1.54944	-0.77107	0.23172	0.0422	-0.1971	0.04444	0.02737	0.12642	0.23515	0.16764	0.13856	0.31259	0.37635	0.33589	0.39808	0.48737	0.51203	0.51911	0.47031	0.40798	0.40904	0.43565	0.44817	0.50035	0.44686	0.38898	0.45694	0.38968	0.35729	0.30923	0.27151	0.24066	0.31462	0.3019	0.318	0.31258	0.23176	0.18394	0.08912	0.06108	0.06074	0.03736	-0.0204	-0.10049	-0.17455	-0.22566	-0.25185	-0.27548	-0.25853	-0.26159
-3.63156	-1.73452	-0.86875	-0.50894	-0.41629	-0.20762	-0.24527	-0.1009	-0.04221	0.00684	-0.10375	-0.05826	0.00013	0.04321	0.03888	0.15554	0.25557	0.25741	0.24916	0.19254	0.2005	0.23256	0.27326	0.2758	0.27022	0.28184	0.26137	0.32844	0.26289	0.25339	0.19507	0.17324	0.17479	0.13205	0.19785	0.25504	0.25033	0.25137	0.29208	0.2634	0.17252	0.14762	0.08491	0.06131	-0.01874	-0.11032	-0.16213	-0.20366	-0.21555	-0.28888
-2.18025	-0.53207	0.23648	0.06135	0.16483	0.50547	0.40606	0.60387	0.74375	0.66284	0.56493	0.51704	0.5903	0.57047	0.50483	0.57376	0.53529	0.57769	0.57419	0.51333	0.55948	0.53801	0.5307	0.48903	0.37663	0.35992	0.42079	0.36734	0.31511	0.20173	0.07071	0.08991	0.04807	0.07172	0.13642	0.19732	0.16973	0.17876	0.13133	0.05408	0.02952	0.03398	0.0252	0.04162	0.01815	0.02646	-0.05865	-0.11133	-0.14038	-0.22704
-0.2043	-0.2043	-0.2043	-0.2043	-0.2043	-0.20455	-0.20514	-0.20631	-0.20858	-0.21518	0.06006	0.02478	0.00405	-0.01233	-0.02596	-0.02617	-0.02617	-0.02617	-0.02617	-0.02617	-0.02617	-0.02617	-0.02617	-0.0265	-0.0257	-0.02717	-0.02498	-0.02821	-0.02355	-0.0304	-0.01953	-0.04051	0.03223	0.19413	0.1014	0.03166	0.17751	0.13933	0.1595	0.14695	0.15518	0.14976	0.15323	0.15103	0.15215	0.15176	0.15176	0.15176	0.15176	0.15176
-1.93621	-1.19402	-0.60619	-0.39588	-0.50273	-0.61759	-0.48286	-0.53758	-0.54427	-0.44128	-0.46625	-0.49988	-0.51759	-0.52592	-0.50975	-0.49034	-0.4271	-0.45728	-0.46423	-0.46885	-0.5252	-0.50187	-0.49615	-0.44332	-0.42307	-0.41456	-0.3853	-0.41474	-0.33662	-0.29986	-0.26431	-0.3044	-0.36509	-0.37894	-0.33079	-0.35606	-0.36342	-0.34535	-0.34171	-0.31172	-0.27256	-0.27404	-0.30213	-0.26762	-0.24487	-0.26915	-0.18768	-0.16209	-0.19215	-0.19702
-4.07408	-2.21405	-0.83853	-0.39675	-0.16318	-0.16533	-0.03891	0.06514	0.05193	0.03465	0.12184	0.08394	0.03273	0.03655	0.02405	0.13374	0.21392	0.17675	0.12376	-0.01579	-0.06389	0.00028	-0.04681	-0.0681	0.01656	-0.06466	-0.10773	-0.12168	-0.12101	-0.14958	-0.11834	-0.12986	-0.137	-0.14596	-0.12778	-0.1186	-0.07394	-0.09028	-0.0827	-0.01765	0.00267	0.04017	0.04975	0.03064	0.07281	0.09404	0.08641	0.12179	0.19057	0.22489
-1.64429	-0.18994	0.29685	0.13551	0.24077	0.32519	0.26291	0.21324	0.31014	0.2554	0.30715	0.44283	0.52065	0.50995	0.47363	0.53442	0.54034	0.51113	0.56074	0.51947	0.48418	0.55761	0.5535	0.52574	0.51918	0.47783	0.51027	0.56125	0.56503	0.55823	0.50774	0.44627	0.42939	0.45525	0.4328	0.37805	0.37963	0.3063	0.20376	0.11245	0.03939	0.01054	-0.04009	-0.0808	-0.13613	-0.21066	-0.21284	-0.30321	-0.35411	-0.36981
-4.53288	-1.49362	-1.23732	-1.14224	-0.66105	-0.54773	-0.38102	-0.36601	-0.25575	-0.28313	-0.16692	-0.14221	-0.07057	-0.0202	-0.0199	0.12208	0.12103	0.07246	0.09581	0.12743	0.09876	0.12942	0.06295	0.02973	0.01941	0.00931	-0.05226	-0.10331	-0.12717	-0.10741	-0.14793	-0.15546	-0.1122	-0.07487	-0.08613	-0.09288	-0.13124	-0.08862	-0.10477	-0.17907	-0.2089	-0.16379	-0.20354	-0.20321	-0.18737	-0.15529	-0.09485	-0.06298	0.01645	0.07395
-2.87668	-0.10155	0.01171	0.04603	0.00919	0.22896	0.43722	0.52977	0.46571	0.41663	0.41997	0.42353	0.41076	0.43285	0.42099	0.51981	0.5677	0.49924	0.45768	0.46227	0.43064	0.44947	0.49555	0.54253	0.40792	0.40152	0.34639	0.32963	0.28332	0.27142	0.24543	0.27897	0.34072	0.2731	0.22015	0.24615	0.23743	0.19815	0.13792	0.10439	0.07366	0.03701	-0.06985	-0.12464	-0.15323	-0.21594	-0.2638	-0.28873	-0.31267	-0.3705
-3.68438	-0.50069	-0.50811	-0.67906	-0.39801	-0.16696	0.02137	0.04665	0.03917	-0.03698	0.0061	-0.03468	0.02659	0.01268	-0.04384	0.08697	0.10408	0.08931	0.18017	0.19776	0.24057	0.25601	0.23439	0.16845	0.09363	0.11137	0.03199	0.01691	0.03322	-0.02529	-0.0352	0.01393	0.05001	0.06773	0.06465	0.06607	0.10018	0.06223	-0.0124	-0.05812	-0.02995	-0.04592	-0.04244	-0.09722	-0.14621	-0.23466	-0.31552	-0.38569	-0.39623	-0.4701
-2.42742	-0.77415	-0.36434	-0.00252	-0.10078	0.01152	0.06475	0.0388	0.04103	0.20721	0.17288	0.19725	0.14662	0.15072	0.16674	0.23237	0.24595	0.20198	0.19152	0.24508	0.24259	0.27019	0.2925	0.33317	0.34032	0.33741	0.35746	0.37644	0.38576	0.38544	0.3847	0.35422	0.25487	0.23586	0.26438	0.27224	0.28065	0.26862	0.28129	0.36734	0.36143	0.29872	0.22357	0.13183	0.07002	0.0013	-0.05321	-0.10875	-0.22717	-0.33769
-1.89292	-1.20339	-0.75489	-0.63122	-0.25986	-0.41512	-0.33843	-0.35961	-0.418	-0.41947	-0.44704	-0.43803	-0.48658	-0.52162	-0.45487	-0.40625	-0.38468	-0.28426	-0.28421	-0.30523	-0.25687	-0.26367	-0.28523	-0.28249	-0.28397	-0.25835	-0.23343	-0.27044	-0.32522	-0.25806	-0.17079	-0.07175	-0.05346	-0.02636	-0.0292	-0.05001	-0.07224	-0.03623	-0.03272	0.05191	0.04674	0.06421	0.07386	-0.02525	-0.01307	0.05491	0.00173	0.1153	0.22483	0.19231
-1.74987	-1.05712	-0.88172	-0.70343	-0.42582	-0.14325	-0.0693	-0.17499	-0.25517	-0.27141	-0.21031	-0.28785	-0.35968	-0.44162	-0.42866	-0.33713	-0.31389	-0.2353	-0.22375	-0.17134	-0.08107	-0.07199	-0.0295	-0.02661	-0.05544	-0.12406	-0.17502	-0.16759	-0.15888	-0.17725	-0.10633	-0.10303	-0.03339	-0.05154	-0.06124	-0.08986	-0.04259	0.03961	0.10769	0.16401	0.20996	0.24307	0.30914	0.29622	0.24745	0.29507	0.23688	0.31699	0.39714	0.38532
-3.20775	-1.31082	-0.95316	-0.63169	-0.64518	-0.58692	-0.49319	-0.43319	-0.49782	-0.37232	-0.29303	-0.21976	-0.17447	-0.19606	-0.17529	0.01454	0.02922	0.00172	0.02512	0.09701	0.15489	0.15265	0.20296	0.22432	0.24496	0.23981	0.23627	0.23473	0.21975	0.19759	0.20644	0.21844	0.25802	0.17475	0.21161	0.17343	0.10961	0.19213	0.16573	0.1755	0.18069	0.23714	0.21993	0.1706	0.13612	0.16117	0.17786	0.1065	0.05928	-0.02319
-1.55171	-1.38525	-0.68966	-0.2675	0.08498	0.17165	0.25415	0.17687	0.0901	0.12301	0.04686	0.03045	-0.02466	-0.10353	-0.15913	-0.08943	-0.05686	-0.03316	-0.05353	-0.02298	-0.00993	-0.09363	-0.15517	-0.13318	-0.13595	-0.23026	-0.26239	-0.25667	-0.23592	-0.23234	-0.16555	-0.12768	-0.15821	-0.17092	-0.14278	-0.15587	-0.16974	-0.10646	-0.10205	0.02423	0.03803	0.06669	0.07157	0.07954	0.13681	0.2368	0.21622	0.2888	0.27044	0.27448
-1.72618	-1.13954	-0.53211	-0.19806	-0.2605	-0.24771	-0.03518	0.13651	0.21052	0.2302	0.21856	0.18593	0.13312	0.06387	0.00011	0.06382	0.06984	0.06924	0.05611	0.01472	-0.03522	0.00617	0.05642	0.15593	0.13887	0.13415	0.08118	0.02246	-0.07543	-0.13824	-0.16503	-0.19302	-0.25152	-0.27342	-0.28188	-0.33405	-0.33486	-0.39137	-0.41939	-0.31833	-0.27611	-0.24949	-0.2204	-0.24322	-0.25125	-0.22652	-0.2506	-0.26869	-0.31062	-0.35932
-1.87132	-0.53902	-0.13886	-0.09245	-0.03231	0.09	0.08059	-0.01986	-0.05807	0.07475	0.0548	0.00655	-0.09433	-0.07739	-0.07555	0.03676	0.14626	0.15809	0.12545	0.15723	0.20204	0.18525	0.19475	0.16895	0.12995	0.05698	0.07808	0.08653	0.06653	0.12223	0.07948	0.17867	0.10139	0.06144	0.11825	0.05808	0.02269	0.15739	0.20509	0.24206	0.22834	0.24224	0.27471	0.22762	0.1661	0.05603	-0.03938	-0.04465	-0.02818	-0.0703
-0.99324	-0.9915	-0.91574	-0.92468	-0.86366	-0.85591	-0.72994	-0.75604	-0.76495	-0.70002	-0.62995	-0.62328	-0.6078	-0.62933	-0.62774	-0.61678	-0.58864	-0.55312	-0.53903	-0.5034	-0.40675	-0.36969	-0.33385	-0.30462	-0.29075	-0.26051	-0.28043	-0.27434	-0.23715	-0.22498	-0.20697	-0.17728	-0.18477	-0.2194	-0.19114	-0.24928	-0.22658	-0.1929	-0.15447	-0.12986	-0.10706	-0.09779	-0.11043	-0.11769	-0.0922	-0.0671	-0.10893	-0.05615	-0.03427	-0.0925
-1.77481	-0.97592	-0.39278	-0.10717	0.00496	-0.1188	-0.23351	-0.18498	-0.21099	-0.21615	-0.2226	-0.13197	-0.15307	-0.16489	-0.16619	-0.10519	-0.0917	-0.11808	-0.0669	-0.15824	-0.2195	-0.29224	-0.35157	-0.38488	-0.26454	-0.18798	-0.19282	-0.18503	-0.20405	-0.1512	-0.06179	-0.05668	-0.01885	-0.03016	0.00514	0.02417	-0.03165	0.0057	0.06388	0.03826	-0.00931	-0.01036	0.01749	-0.00524	-0.02743	0.01058	0.08253	0.04565	0.1035	0.15209
-4.87068	-2.07507	-0.95592	-0.54067	-0.50207	-0.30743	-0.17263	-0.3357	-0.38221	-0.33874	-0.34075	-0.27365	-0.31239	-0.28016	-0.25852	-0.06556	-0.06303	-0.11323	-0.1428	-0.09888	-0.08384	-0.10371	-0.09649	-0.09563	-0.11719	-0.14196	-0.19216	-0.15112	-0.109	-0.06227	-0.06157	-0.00441	-0.03864	0.0156	0.06883	0.03126	0.02343	0.03434	0.10375	0.15546	0.12089	0.1188	0.11089	0.10931	0.04168	0.10558	0.13528	0.07992	0.06485	0.0618
-2.35456	-1.07464	-0.39982	-0.39148	-0.2477	-0.21341	-0.08278	-0.21883	-0.23914	-0.2388	-0.25613	-0.19451	-0.19846	-0.24637	-0.23991	-0.12806	-0.17057	-0.12577	-0.15546	-0.11329	-0.08117	-0.07032	-0.11052	-0.05593	-0.07807	-0.17789	-0.19041	-0.25717	-0.16934	-0.17999	-0.10763	-0.0313	-0.08638	-0.05564	-0.00459	0.03707	-0.03541	0.02398	0.10514	0.13785	0.21151	0.24872	0.21505	0.20274	0.15576	0.16603	0.11974	0.09871	0.10567	0.06452
-2.43714	-0.19302	0.15884	0.03129	-0.00438	0.02422	0.11688	0.07791	0.14116	0.1183	0.17031	0.18807	0.09304	-0.01415	-0.03354	0.02622	-0.00291	0.02943	-0.01127	-0.02043	-0.00227	0.00113	0.0485	0.02099	0.02545	-0.00912	0.01238	-0.01958	0.01059	0.00497	-0.01852	-0.05924	-0.01169	-0.03598	-0.03249	-0.04936	-0.00737	-0.02188	0.01942	0.0973	0.15414	0.24543	0.25007	0.21427	0.25549	0.27877	0.18586	0.20679	0.16841	0.11722
-5.3447	-1.41573	-0.85075	-0.72056	-0.662	-0.52237	-0.37175	-0.22458	-0.14712	-0.11272	-0.2215	-0.1891	-0.19955	-0.30012	-0.32508	-0.18813	-0.17824	-0.19734	-0.25784	-0.20457	-0.1431	-0.16331	-0.1519	-0.11817	-0.13459	-0.10285	-0.14446	-0.14943	-0.17099	-0.20773	-0.19477	-0.23266	-0.18081	-0.23433	-0.21978	-0.06158	0.00334	-0.01765	0.02396	0.00097	0.04946	0.18629	0.19285	0.19622	0.28612	0.28533	0.236	0.1883	0.11771	0.07999
-1.57587	-0.21738	0.19311	-0.20609	-0.08861	0.09946	0.20236	0.09579	0.08188	0.15798	0.10995	0.10129	0.03948	0.02965	0.02878	0.03321	-0.00385	-0.03956	-0.04035	-0.14671	-0.08992	-0.05238	-0.09948	-0.15191	-0.22723	-0.20016	-0.20725	-0.25982	-0.26473	-0.24196	-0.15955	-0.14138	-0.07586	-0.19126	-0.12284	-0.02048	-0.03781	-0.08133	0.00377	0.00878	-0.04726	-0.02893	-0.06892	-0.0586	0.0388	0.06313	0.03107	0.04784	0.05318	0.01189
-0.98209	-0.847	-0.39173	-0.06774	0.28073	0.50323	0.86239	0.75982	0.66766	0.75273	0.63585	0.66068	0.54993	0.44436	0.35116	0.38939	0.45884	0.4553	0.45106	0.44809	0.49491	0.41776	0.33885	0.3149	0.33935	0.21475	0.1151	0.07822	0.11202	0.09499	0.06852	0.13897	0.07288	0.0069	0.01997	-0.02864	-0.12629	-0.09343	0.00346	0.05792	0.08391	0.14488	0.20571	0.23074	0.21474	0.22889	0.26199	0.28742	0.23829	0.17092
-3.7363	-0.51028	-0.10004	-0.08329	-0.21378	-0.05327	0.10008	-0.01482	-0.01039	0.12572	0.14631	0.1344	0.12825	0.17974	0.06043	0.1677	0.19334	0.05585	0.04444	0.02644	0.00031	-0.01643	-0.03528	-0.03369	-0.05551	-0.03521	-0.07044	-0.07979	-0.06354	-0.05778	0.03088	0.03284	-0.03666	-0.03779	-0.09941	-0.16365	-0.18328	-0.12717	-0.03356	-0.08369	-0.10287	-0.09967	-0.04801	0.02893	0.06844	0.04839	0.0856	0.0624	0.12535	0.13968
-2.19162	-1.47539	-0.90481	-0.79001	-0.68111	-0.65394	-0.64042	-0.68483	-0.68699	-0.62452	-0.62974	-0.50638	-0.56944	-0.63682	-0.63649	-0.58687	-0.56831	-0.56318	-0.56538	-0.61244	-0.58907	-0.57366	-0.57794	-0.57904	-0.59101	-0.60173	-0.58183	-0.54823	-0.49697	-0.47949	-0.47553	-0.44849	-0.4563	-0.48376	-0.46795	-0.4623	-0.50623	-0.48963	-0.43142	-0.36825	-0.33803	-0.30749	-0.2915	-0.26355	-0.26945	-0.25358	-0.2441	-0.21074	-0.18855	-0.24927
-2.92373	-0.76137	-0.37325	-0.24581	-0.14968	-0.10724	-0.10506	-0.1599	-0.14166	-0.10354	-0.14965	-0.13512	-0.18007	-0.25386	-0.32998	-0.2459	-0.27891	-0.33852	-0.33295	-0.43569	-0.44944	-0.42185	-0.47785	-0.44842	-0.4981	-0.50081	-0.43529	-0.41692	-0.35066	-0.37977	-0.42602	-0.38222	-0.38472	-0.45921	-0.41817	-0.34753	-0.36948	-0.31825	-0.28632	-0.22702	-0.2206	-0.20545	-0.2336	-0.17181	-0.16522	-0.14686	-0.10239	-0.02731	0.02132	-0.00348
-2.45635	0.58828	0.67553	0.48148	0.56359	0.53066	0.37486	0.21426	0.13583	0.13883	0.03166	0.02465	0.06879	0.02104	-0.04769	0.02408	-0.03699	-0.15499	-0.29268	-0.26102	-0.25824	-0.29259	-0.34446	-0.37924	-0.38392	-0.45243	-0.44301	-0.41572	-0.34039	-0.32949	-0.2483	-0.25596	-0.24655	-0.30302	-0.24073	-0.24404	-0.24769	-0.27655	-0.31765	-0.32161	-0.23353	-0.18724	-0.1971	-0.12759	-0.13002	-0.07813	-0.11466	-0.04625	0.01578	0.0176
-1.88552	-1.0566	-1.31971	-1.15042	-1.18154	-1.21057	-1.29252	-1.35113	-1.36477	-1.3798	-1.41511	-1.43636	-1.46261	-1.47604	-1.39991	-1.30634	-1.27318	-1.2257	-1.16187	-1.0751	-1.00805	-0.99346	-0.9507	-0.89017	-0.8238	-0.76932	-0.67285	-0.5922	-0.50537	-0.45378	-0.39634	-0.33182	-0.27585	-0.19397	-0.09938	-0.0307	0.04467	0.1284	0.21409	0.2934	0.38331	0.46335	0.49716	0.50379	0.49429	0.50969	0.50676	0.53087	0.51376	0.50734
-1.56935	-1.47886	-1.38768	-1.18431	-1.21899	-1.25276	-1.25883	-1.17855	-1.11772	-1.14317	-1.1176	-1.08685	-1.08509	-1.10875	-1.05643	-1.02109	-0.95854	-0.91635	-0.83864	-0.78454	-0.80092	-0.76183	-0.6942	-0.60828	-0.55983	-0.50167	-0.4638	-0.39922	-0.38749	-0.36678	-0.35652	-0.35701	-0.27805	-0.24138	-0.16284	-0.14716	-0.10186	-0.00632	0.07156	0.08927	0.16214	0.21959	0.29818	0.25778	0.29691	0.2723	0.26145	0.23554	0.21341	0.25296
-0.86464	-0.85979	-0.86397	-0.70613	-0.7458	-0.7659	-0.7786	-0.78619	-0.75691	-0.75652	-0.76432	-0.77131	-0.77712	-0.78176	-0.7493	-0.76608	-0.69555	-0.62528	-0.62437	-0.59168	-0.59382	-0.55631	-0.52803	-0.44674	-0.44253	-0.37632	-0.23408	-0.25113	-0.17862	-0.18345	-0.17273	-0.14458	-0.07753	0.00137	0.06213	0.07995	0.14311	0.22222	0.32739	0.33254	0.33193	0.36206	0.36848	0.41333	0.47016	0.49377	0.46037	0.46758	0.50718	0.5129
-2.22856	-0.51173	-0.68286	-0.69945	-0.83742	-0.92619	-1.00381	-1.09312	-1.11648	-1.14695	-1.19971	-1.23854	-1.28826	-1.30544	-1.22457	-1.1173	-1.07137	-1.12816	-1.06606	-0.96846	-0.8515	-0.8378	-0.75976	-0.66258	-0.60083	-0.527	-0.47634	-0.39249	-0.30493	-0.23472	-0.17906	-0.08713	-0.03054	0.05382	0.15369	0.21293	0.29231	0.34332	0.45666	0.56324	0.6448	0.68865	0.70523	0.67728	0.62386	0.58202	0.58075	0.54088	0.50184	0.43689
-1.4688	-0.97996	-1.04919	-1.0215	-1.02025	-1.06452	-1.12222	-1.14885	-1.16889	-1.18368	-1.20963	-1.23048	-1.24662	-1.25695	-1.22735	-1.17088	-1.09019	-0.99379	-0.8919	-0.81713	-0.74178	-0.71569	-0.64214	-0.53859	-0.46369	-0.39828	-0.34292	-0.26461	-0.17209	-0.09994	-0.01204	0.029	0.16355	0.25406	0.32901	0.4098	0.52708	0.59451	0.63306	0.70135	0.77608	0.84649	0.90483	0.95383	0.98558	0.97911	0.89441	0.82148	0.77396	0.79005
-1.32393	-1.12418	-1.15393	-0.88896	-0.90108	-0.95756	-0.91937	-0.95565	-0.96772	-0.99768	-1.02933	-1.03584	-1.04992	-1.028	-0.94737	-0.89829	-0.88378	-0.86066	-0.82417	-0.77057	-0.74283	-0.74586	-0.73581	-0.68244	-0.67816	-0.61702	-0.55452	-0.51993	-0.42342	-0.40324	-0.36628	-0.34638	-0.31185	-0.21417	-0.13335	-0.09709	-0.04027	-0.01555	0.00961	0.1264	0.1524	0.13153	0.13092	0.13704	0.09888	0.13567	0.1466	0.15698	0.15033	0.14567
-2.54468	-1.40702	-1.46933	-1.19077	-1.10755	-1.12557	-1.24829	-1.31514	-1.3261	-1.31875	-1.37717	-1.38866	-1.43748	-1.45402	-1.37652	-1.26692	-1.22427	-1.17433	-1.1019	-1.01596	-0.92002	-0.9441	-0.9217	-0.85129	-0.78049	-0.72787	-0.64557	-0.5787	-0.49042	-0.42794	-0.34618	-0.29675	-0.24552	-0.13648	-0.04606	0.0213	0.08331	0.17915	0.26837	0.37103	0.45712	0.54093	0.577	0.57238	0.55406	0.553	0.53142	0.52058	0.51772	0.48466
-2.04957	-0.89898	-1.04789	-0.94502	-0.98433	-1.08805	-1.17879	-1.19811	-1.2047	-1.22138	-1.2668	-1.30267	-1.33701	-1.34542	-1.2572	-1.15536	-1.1041	-1.0927	-1.01449	-0.91995	-0.79422	-0.78596	-0.74375	-0.61554	-0.54517	-0.48964	-0.41664	-0.34819	-0.26268	-0.20254	-0.12116	-0.04171	0.02873	0.10849	0.16694	0.22678	0.33243	0.40733	0.49698	0.59673	0.68975	0.7613	0.8031	0.8138	0.77903	0.76736	0.75515	0.74152	0.70608	0.64251
-1.38757	-1.04677	-1.02573	-0.96486	-0.97436	-1.03538	-1.06166	-1.09432	-1.1131	-1.1385	-1.16362	-1.18457	-1.20203	-1.21682	-1.1931	-1.13717	-1.06996	-0.95056	-0.87881	-0.79252	-0.72003	-0.67972	-0.57695	-0.49518	-0.4476	-0.39205	-0.35443	-0.27229	-0.18402	-0.14434	-0.0651	-0.00811	0.112	0.18707	0.2585	0.35442	0.45028	0.5173	0.57849	0.65313	0.76095	0.83091	0.89576	0.9487	0.95017	0.94925	0.83351	0.78832	0.72401	0.75323
-1.28813	-1.09607	-1.00176	-0.76511	-0.53636	-0.59751	-0.6427	-0.69463	-0.75194	-0.79932	-0.84857	-0.86583	-0.9113	-0.86722	-0.70729	-0.61778	-0.57261	-0.56366	-0.561	-0.51219	-0.44778	-0.45914	-0.45163	-0.377	-0.23653	-0.14724	-0.08344	-0.02675	0.02382	0.0525	0.08574	0.17204	0.19709	0.23957	0.29066	0.29833	0.36867	0.42605	0.4358	0.53835	0.53213	0.54183	0.44776	0.42329	0.35913	0.35135	0.37887	0.41417	0.41641	0.35876
-2.24266	-0.61049	-0.75658	-0.68327	-0.41469	-0.59297	-0.76804	-0.91562	-1.0184	-1.11443	-1.1995	-1.21631	-1.25054	-1.28475	-1.17888	-1.07239	-1.02824	-1.04797	-1.02969	-0.93048	-0.87714	-0.85349	-0.8515	-0.86947	-0.83171	-0.75276	-0.66314	-0.60936	-0.47629	-0.40954	-0.33612	-0.26039	-0.18204	-0.12266	-0.01697	0.07851	0.11494	0.1767	0.21498	0.30446	0.41637	0.49559	0.52293	0.51966	0.52954	0.52072	0.54656	0.51366	0.49024	0.48387
-1.76842	-0.62462	-0.83031	-0.95356	-0.92183	-1.0224	-1.1029	-1.15231	-1.18998	-1.19129	-1.22345	-1.24965	-1.28128	-1.30002	-1.26339	-1.16713	-1.15276	-1.17041	-1.14025	-1.07421	-0.99602	-0.95237	-0.88808	-0.82075	-0.74092	-0.65978	-0.58367	-0.4926	-0.41553	-0.37656	-0.32356	-0.25697	-0.20013	-0.10025	0.01356	0.07881	0.13584	0.17547	0.26677	0.40747	0.46499	0.53272	0.5879	0.60816	0.55759	0.56141	0.63274	0.67617	0.68612	0.66433
-1.54778	-1.3875	-1.32446	-1.10883	-1.10966	-1.1871	-1.20682	-1.21302	-1.20784	-1.19995	-1.20641	-1.22768	-1.24838	-1.26153	-1.25558	-1.18104	-1.11276	-1.05474	-1.03718	-0.98941	-0.93947	-0.91318	-0.87331	-0.81609	-0.75998	-0.70036	-0.6438	-0.5907	-0.50483	-0.43015	-0.38928	-0.34761	-0.29711	-0.24219	-0.14741	-0.09887	-0.04987	0.01335	0.06206	0.10329	0.1571	0.23258	0.27118	0.3203	0.29726	0.26894	0.20988	0.22907	0.25021	0.22707
-2.04194	-1.28322	-0.9141	-0.75487	-0.5606	-0.62746	-0.7972	-0.85589	-0.85934	-0.89112	-0.92582	-0.90663	-0.97402	-1.01455	-0.93404	-0.84338	-0.79445	-0.78055	-0.79396	-0.75624	-0.72162	-0.74087	-0.76614	-0.77418	-0.77417	-0.74854	-0.70925	-0.67799	-0.5962	-0.59843	-0.60408	-0.57199	-0.53732	-0.49276	-0.47504	-0.42734	-0.41848	-0.3922	-0.33952	-0.25559	-0.20921	-0.17271	-0.19986	-0.16827	-0.17423	-0.18007	-0.14977	-0.1495	-0.15186	-0.12473
-1.73337	-0.98213	-0.9233	-0.66325	-0.60205	-0.71984	-0.82272	-0.92696	-0.99066	-1.053	-1.11431	-1.15965	-1.20153	-1.24035	-1.17209	-1.12055	-1.09555	-1.11044	-1.10593	-1.08721	-1.04083	-1.08074	-1.07604	-1.04291	-1.01994	-0.98163	-0.94782	-0.87397	-0.77385	-0.71653	-0.66302	-0.60121	-0.56555	-0.51795	-0.45134	-0.3801	-0.35864	-0.32144	-0.25385	-0.17016	-0.10951	0.00185	0.08622	0.07068	0.11759	0.15468	0.21311	0.25019	0.29894	0.30679
[truncated: 206 more columns]
