# Supplementary material for: Oxytocin neurons enable social transmission of maternal behaviour
Source: Nature. 2021 Aug 11;596(7873):553–7. doi: 10.1038/s41586-021-03814-7 (PMC8387235; doi:10.1038/s41586-021-03814-7)
Supplement: Supplementary file 22 — Source Data Extended Data Fig. 7 [file 41586_2021_3814_MOESM22_ESM.xlsx]

## Sheet: EDF 7a, left
OT-PVN
1.17651	0.59243	0.97625	0.71163	0.42555	0.38003	0.40279	0.47106	0.35728	0.10696	-0.09785	-0.25715	-0.34817	-0.23439	-0.32542	-0.32542	-0.48471	-0.66676	-0.71228	-0.84882	-0.66676	-0.41644	-0.23439	-0.21164	-0.02958	0.03869	-0.0751	-0.02958	0.06144	0.06144	0.15247	0.0842	-0.02958	0.10696	0.10696	-0.00683	0.26625	0.58484	0.63035	0.58484	0.72138	0.83516	0.81241	0.74414	0.58484	0.67587	0.67587	0.38003	0.03869	0.03869
1.52542	0.76366	0.38278	0.02367	-0.22662	-0.2197	-0.40667	-0.24047	-0.17815	-0.2197	-0.17815	-0.17815	-0.1366	0.07115	0.21658	0.11271	0.19581	0.11271	-0.3028	-0.40667	-0.3859	-0.42745	-0.36512	-0.34435	-0.36512	-0.3028	-0.3028	-0.34435	-0.24047	-0.0535	0.0296	-0.01195	0.23736	0.25813	0.46588	0.54898	0.44511	0.46588	0.48666	0.50743	0.42433	0.44511	0.44511	0.29968	0.29968	0.11271	-0.07427	-0.2197	-0.28202	-0.19892
-0.68833	-0.06258	-0.06258	-0.24136	0.07648	0.0512	0.10808	0.0512	-0.00569	-0.06258	-0.06258	-0.00569	-0.00569	-0.29012	-0.29012	-0.29012	-0.34701	-0.34701	-0.40389	-0.40389	-0.40389	-0.29012	-0.29012	0.04518	0.15895	0.32961	0.44339	0.3865	0.32961	0.3865	0.3865	0.44339	0.27273	0.21584	-0.00569	-0.11946	-0.06257	-0.17635	0.0512	0.10808	0.10808	0.44339	0.67093	0.78471	0.89848	0.78471	0.78471	0.50027	0.50027	0.27273
0.73514	0.25493	0.26058	0.12984	0.22669	0.18817	0.03409	0.21898	0.35765	0.44239	0.36536	0.40388	0.4501	0.42699	0.33454	0.4501	0.40388	0.51173	0.31913	0.11883	0.29602	0.08031	-0.02754	-0.1431	-0.28177	-0.47437	-0.45125	-0.3357	-0.43585	-0.49748	-0.48977	-0.69007	-0.51288	-0.49748	-0.38962	-0.1508	-0.08917	0.10902	0.0628	0.0782	0.05509	0.28621	0.35554	0.28621	0.47881	0.47881	0.16295	-0.01483	-0.39021	-0.5751
-1.42365	-0.46427	-0.14905	-0.16079	-0.39574	-0.24623	-0.17147	-0.3023	-0.19016	-0.07803	-0.09672	-0.05934	-0.17147	-0.00327	-0.07803	-0.07803	-0.20885	-0.00327	-0.02196	-0.07803	-0.07803	-0.00327	0.03411	0.18362	0.18362	0.3892	0.52003	0.46396	0.16493	0.0528	0.16493	0.14624	-0.02196	-0.05934	0.09018	0.07149	-0.02196	-0.24623	-0.1341	0.03411	0.221	0.27707	0.31445	0.52003	0.52003	0.18362	0.18362	0.01542	0.03411	0.0528
-1.11455	-0.32198	-0.28235	0.0743	0.00826	0.02026	0.12834	-0.03377	0.0743	-0.03377	-0.08781	-0.14185	-0.41204	-0.30397	-0.24993	-0.30397	-0.30397	-0.35801	-0.24993	-0.30397	-0.30397	-0.03377	0.02026	0.29046	0.39853	0.29046	0.56065	0.39853	0.39853	0.29046	0.29046	0.39853	0.12834	0.0743	0.0743	-0.19589	-0.24993	-0.46608	-0.19589	-0.19589	-0.14185	-0.08781	0.0743	0.29046	0.45257	0.23642	0.23642	0.3445	0.3445	0.23642
2.69129	1.54904	0.6611	-0.00577	0.16972	0.16384	-0.01837	-0.24172	-0.38867	-0.28875	-0.29462	-0.13005	0.21674	0.20499	-0.01249	0.06392	0.11682	0.01102	0.04629	0.14033	0.15209	0.19323	-0.03012	-0.13005	-0.08302	-0.04188	-0.05951	-0.2476	-0.31813	-0.21821	-0.1947	-0.25936	-0.3005	-0.13005	-0.08302	-0.11829	-0.11829	-0.03012	0.15209	0.34018	0.30491	0.31667	0.32842	0.35781	0.36369	0.45185	0.37544	0.24025	0.14033	0.12858
0.29423	-0.46781	0.02328	-0.14122	-0.44899	-0.60636	-0.68333	-0.62175	-0.45241	-0.52169	-0.55248	-0.45241	-0.31386	-0.01366	0.16338	0.25574	0.3789	0.48666	0.42509	0.49436	0.45588	0.57903	0.48666	0.48666	0.40199	0.33272	0.31732	0.06331	0.07871	0.30193	0.14798	0.27114	-0.01366	-0.02906	-0.08294	-0.09064	0.00173	0.04792	0.44818	0.33272	0.19417	0.15568	0.06331	0.34811	0.3943	0.44818	0.45588	0.31732	0.28653	-0.03675
-0.3056	-0.20112	0.13321	0.00784	-0.41008	-0.3341	-0.36259	-0.44807	-0.27711	-0.16313	-0.16313	0.00784	-0.13464	-0.02066	0.12181	0.06482	0.00784	0.23579	0.23579	0.15031	0.06482	0.15031	0.15031	0.23579	0.32127	0.52073	0.63471	0.72019	0.34977	0.26428	0.32127	0.29278	0.06482	-0.04915	-0.10614	-0.24861	-0.47657	-0.53356	-0.41958	-0.10614	0.00784	-0.07765	0.15031	0.23579	0.23579	0.2073	0.29278	0.26428	0.23579	0.12181
0.14368	0.5658	-0.16804	-0.41296	-0.37585	-0.48507	-0.54706	-0.60905	-0.6976	-0.65332	-0.67989	-0.63561	-0.42308	-0.17512	0.00199	0.15254	0.24995	0.45363	0.47134	0.62189	0.58646	0.85213	0.75472	0.799	0.57761	0.33851	0.32965	0.29423	0.21453	0.17025	-0.02457	0.12597	0.09055	0.07284	-0.11313	0.01085	0.15254	0.3208	0.26766	0.16139	0.05513	0.11712	0.15254	0.11712	0.31194	0.32965	0.25881	0.18796	0.04627	0.13483
-0.24474	-0.87227	-0.09413	0.07799	0.13178	0.18313	0.28581	0.45696	0.76502	0.52542	0.42273	0.23447	0.2687	0.25158	0.23447	0.01198	-0.17628	-0.26185	-0.34742	-0.433	-0.39877	-0.3132	-0.15916	-0.22762	-0.26185	-0.19339	-0.07359	0.20024	0.01198	-0.07359	-0.07359	-0.02225	0.1489	0.01198	-0.09071	-0.05648	-0.12494	-0.02225	-0.12494	0.04621	-0.00513	-0.29608	-0.26185	-0.48434	-0.21051	0.09755	0.06332	0.08044	-0.14205	0.11467
-1.49543	-0.50581	0	0.24819	0.06842	-0.04598	0.12395	-0.12595	-0.04598	-0.18593	-0.42584	-0.61577	-0.70573	-0.74572	-0.76571	-0.75571	-0.5258	-0.56578	-0.36586	-0.19593	-0.09596	0.09396	0.11396	0.2539	0.35387	0.54379	0.55379	0.57378	0.54379	0.42384	0.35387	0.40385	0.23391	0.20392	0.29389	0.11396	-0.19593	-0.18593	-0.36586	-0.29589	-0.35586	-0.33587	-0.41584	-0.29589	-0.2659	-0.28589	-0.20592	0.02399	-0.11596	-0.04598
1.0851	-0.27454	-0.48372	-0.1849	-0.01888	0.02971	-0.19848	-0.14143	-0.12241	0.0107	0.11528	0.14381	0.2579	0.21987	0.05824	0.03922	-0.06537	-0.00832	0.12479	0.07725	0.0107	-0.1034	-0.05586	-0.25553	-0.17946	-0.12241	-0.14143	-0.03684	0.04873	-0.31314	-0.08495	-0.00888	0.18128	-0.0279	0.12423	-0.03741	-0.0279	-0.05642	-0.09445	-0.04691	0.20086	0.09627	0.07725	-0.16045	-0.21749	-0.16995	-0.03684	0.03922	-0.02734	0.10578
-1.08227	-0.66197	0.19651	0.43157	0.35201	0.32049	0.33959	0.47332	0.3587	0.0449	-0.01242	-0.24167	-0.26078	-0.27988	-0.12704	0.14042	0.0449	0.19773	0.21684	0.25504	0.33146	0.21684	0.29325	0.23594	0.14042	0.00669	-0.20346	-0.27988	-0.39451	-0.33719	-0.3563	-0.31809	-0.20346	-0.26078	-0.27988	-0.08884	-0.08884	-0.12704	-0.08884	-0.05063	-0.16525	-0.29898	-0.3563	-0.3754	-0.31809	-0.24167	-0.49003	-0.39451	-0.29898	-0.3563
0.51419	-0.17348	0.02657	0.61243	0.63922	0.51988	0.45168	0.53692	0.45736	0.52556	0.47441	0.22435	-0.18485	-0.38944	-0.42923	-0.51448	-0.59972	-0.57699	-0.53153	-0.45764	-0.63951	-0.67361	-0.58836	-0.42354	-0.28715	-0.3042	-0.21895	-0.03708	0.18456	0.25845	0.30959	0.42326	0.48578	0.40621	0.21866	-0.01435	-0.07118	-0.13938	-0.37808	-0.75886	-1.05438	-1.28171	-1.58414	-1.8001	-1.96491	-1.90808	-1.7319	-1.64097	-1.52162	-1.24314
0.11998	0.22431	0.4121	0.50748	0.15475	0.09152	-0.05074	-0.23095	-0.15507	-0.20249	-0.37321	-0.44909	-0.71465	-0.42063	-0.24043	-0.18352	-0.00332	0.26224	0.26224	0.14843	0.10101	0.28121	0.20534	0.35709	0.15792	0.05359	0.12946	-0.05074	-0.24043	-0.15507	-0.00332	0.07256	-0.11713	-0.04126	0.03462	-0.07919	-0.15507	-0.2594	-0.11713	-0.08868	-0.16455	-0.11713	-0.17404	-0.20249	-0.18352	-0.28785	-0.11713	-0.0128	-0.11713	-0.2594
-0.2617	-0.45967	0.03526	0.16253	-0.26995	-0.36968	-0.37643	-0.28194	-0.14696	-0.36293	-0.47767	-0.53841	-0.67339	-0.53166	-0.15371	-0.17396	-0.12671	0.01502	-0.11322	-0.13346	0.05551	0.07576	0.123	0.123	0.1095	-0.14696	0.02177	0.05551	0.04876	0.28498	0.25124	0.19724	0.1365	0.37947	0.44696	0.41996	0.44021	0.41996	0.47396	0.31198	0.21074	0.1365	0.01502	0.1365	-0.16721	-0.2347	-0.17396	-0.27519	-0.35618	-0.43717
-1.0133	-1.1883	-0.61428	-0.42827	-0.38327	-0.54555	-0.45009	-0.19235	-0.05871	-0.00143	-0.09689	0.03675	0.0463	0.28494	0.26585	0.32313	0.3804	0.47586	0.35177	0.33267	0.17994	0.38995	0.32313	0.31358	0.29449	0.21812	0.24676	0.17039	0.24676	0.25631	0.13221	0.17994	-0.0778	-0.05871	-0.08734	-0.27826	-0.22099	-0.03007	0.1513	-0.03007	-0.08734	-0.03962	0.00811	0.20858	0.11312	0.00811	0.07494	0.07494	-0.14462	-0.39281
-0.6503	-0.6503	-0.09595	0.20255	-0.01066	0.04749	0.20255	0.30916	0.39638	0.2607	0.2607	0.2607	0.23163	0.32854	0.41577	0.30916	-0.00097	-0.13665	0.0378	-0.05912	-0.03004	-0.08819	-0.11727	-0.15603	-0.16572	-0.0785	-0.06881	0.28978	0.30916	-0.11727	-0.00097	-0.03974	0.04749	-0.04943	-0.20449	-0.20449	-0.27233	-0.08819	-0.26264	-0.28202	-0.03974	-0.24326	-0.23357	-0.3111	-0.27233	-0.29171	-0.47585	-0.39832	-0.58246	-0.54369
-0.25473	-0.07043	0.34557	0.26433	0.02611	-0.16139	-0.21165	-0.28346	-0.34808	-0.44861	-0.5635	-0.66403	-0.61377	-0.4917	-0.37681	-0.24755	-0.21165	-0.29782	-0.28346	-0.32654	-0.18293	-0.01777	0.05403	0.06122	-0.03931	-0.11112	-0.16139	-0.19729	-0.16857	-0.16139	0.07558	0.11148	0.24221	0.31402	0.37864	0.38582	0.38582	0.38582	0.43609	0.51508	0.50071	0.28529	-0.00193	-0.31936	-0.41989	-0.61377	-0.59941	-0.67121	-0.80047	-0.85791
-0.79261	-1.02235	-1.20614	-0.79261	-0.40971	-0.29135	-0.13471	-0.0094	0.14724	0.2099	0.4292	0.46053	0.4292	0.36654	0.11592	-0.07206	0.08459	0.17857	0.27256	0.2099	0.24123	0.33521	0.36654	0.4292	0.49186	0.55451	0.6485	0.4292	0.14724	0.08459	-0.07206	-0.0094	-0.13471	-0.32268	-0.35401	-0.35401	-0.38534	-0.38534	-0.38534	-0.41667	-0.448	-0.38534	-0.47932	-0.38534	-0.16604	-0.16604	-0.29135	-0.10338	-0.16604	-0.16604
PVN
-0.21714	-0.1916	-0.12591	-0.08941	-0.34487	-0.37971	-0.41455	-0.41455	-0.55389	-0.6584	-0.83258	-0.79774	-0.7629	-0.83258	-0.7629	-0.72807	-0.7629	-0.72807	-0.62356	-0.48422	-0.1707	0.07316	0.14283	0.14283	0.31701	0.38668	0.63053	0.7002	0.94405	0.97889	1.04856	0.83954	0.87438	0.73503	0.80471	0.93461	1.10879	1.07395	1.10879	0.93461	0.72559	0.58625	0.58625	0.44691	0.65592	0.58625	0.35184	0.00348	-0.10102	-0.1707
0	0	0	0	0	0	0	0	0	0	0	0	0	0	0	0	0	0	0	0	0	0	0	0	0	0	0	0	0	0	0	0	0	0	0	0	0	0	0	3	3	3	0	0	0	0	0	0	0	0
-0.8882	-0.51957	-0.77016	-0.82464	-0.63397	-0.47797	-0.3913	-0.46064	-0.4433	-0.26997	0.00737	0.1807	0.5447	0.56204	0.4927	0.4927	0.5447	0.57937	0.71804	0.85671	0.61404	0.42337	0.35404	0.1287	0.14603	0.1287	0.0247	0.0247	0.0247	-0.00997	-0.11397	-0.11397	0.04203	-0.04463	0.0767	0.37137	0.7364	0.97907	1.1004	1.3084	1.4124	1.44707	1.4124	1.4124	1.48174	1.3604	0.97907	0.61404	0.35404	0.0247
-0.05539	0.16617	0.1707	0.17321	0.11726	0.18919	0.23236	0.08848	-0.06978	-0.41508	-0.44385	-0.54456	-0.6165	-0.57334	-0.5014	-0.57334	-0.55895	-0.58772	-0.44385	-0.24243	0.08848	0.17481	0.11726	0.07409	-0.05539	-0.1561	-0.22804	-0.24243	-0.02662	-0.08417	-0.11294	-0.06978	0.11726	0.31868	0.62081	0.82224	0.90856	0.99489	1.03805	0.8654	0.93734	1.0956	0.9805	0.77908	0.80785	0.67836	0.49133	0.49133	0.59204	0.60643
0.49885	0.45077	0.5332	0.1783	0.0836	-0.17867	-0.17867	-0.24423	-0.24423	-0.37537	-0.37537	-0.63763	-0.44093	-0.3098	-0.37537	-0.44093	-0.37537	-0.24423	-0.1131	-0.17867	-0.04754	-0.17867	0.01803	-0.1131	-0.1131	0.14916	0.14916	0.0836	0.0836	0.01803	0.34586	0.2803	0.34586	0.2803	0.477	0.67369	0.60813	0.73926	0.73926	0.80483	0.93596	0.87039	0.87039	0.80483	0.87039	0.60813	0.41143	0.34586	0.2803	0.34586
-1.19339	-1.25539	-1.17568	-0.98674	-0.8327	-0.76507	-0.57908	-0.51145	-0.25784	-0.05495	0.16485	0.24939	0.23248	0.45228	0.58754	0.7228	0.87497	0.92569	0.92569	0.79043	0.79043	0.58754	0.63826	0.73971	0.7228	0.63826	0.46919	0.33392	0.16485	0.11413	0.16485	0.08031	0.0465	-0.13949	-0.12258	-0.19021	-0.05495	-0.00423	0.09722	0.36774	0.62135	0.60445	0.67208	0.84115	1.06095	0.99332	0.85806	0.67208	0.65517	0.58754
0.47376	0.16399	-0.12495	-0.03239	-0.34621	-0.52843	-0.57812	-0.66923	-0.67751	-0.6858	-0.50358	-0.40419	-0.33793	-0.24682	-0.1143	0.05963	0.11761	0.34952	0.58972	0.63941	0.73052	0.43235	0.44063	0.29155	0.11761	0.01822	0.10105	0.05135	-0.08945	-0.07289	-0.1143	-0.00663	0.10933	0.04307	0.00994	0.16731	0.44891	0.49033	0.53174	0.51518	0.55659	0.63941	0.51518	0.73052	0.89617	1.07011	1.02869	0.95415	0.95415	0.98728
0.00829	-0.61396	-0.79321	-0.58676	-0.6084	-0.62231	-0.82401	-0.71968	-0.58058	-0.48321	-0.44148	-0.17023	-0.05199	-0.14936	-0.10068	0.05234	0.06625	0.23317	0.19144	0.14971	0.1358	0.24013	0.04538	-0.01721	0.03147	0.0732	-0.11459	-0.19109	-0.0033	0.19144	0.39314	0.49051	0.50442	0.62961	0.63657	0.72003	0.71308	0.7409	0.87304	0.7409	0.80349	0.71308	0.67134	0.74785	0.7409	0.78958	0.66439	0.66439	0.72003	0.63657
0.07217	0.0433	-0.03093	-0.07217	-0.25587	-0.21651	-0.25587	-0.4527	-0.57079	-0.41333	-0.4527	-0.53142	-0.53142	-0.49206	-0.41333	-0.37397	-0.41333	-0.21651	-0.09841	-0.05905	0.09841	0.37397	0.57079	0.53142	0.64952	0.80698	0.88571	0.84634	0.64952	0.57079	0.49206	0.41333	0.13778	-0.01968	0.01968	0.05905	-0.01968	0.13778	0.41333	0.76761	0.76761	0.84634	0.68888	0.76761	0.84634	0.76761	0.57079	0.41333	0.25587	-0.01968
0.86637	0.77886	0.49906	0.13803	-0.07771	-0.4037	-0.51584	-0.51584	-0.59994	-0.54387	-0.4037	-0.4878	-0.50182	-0.50182	-0.33361	-0.23549	-0.34763	-0.29156	-0.19344	-0.20746	-0.23549	-0.17942	-0.02523	-0.01121	0.10092	0.03084	0.14298	0.29717	0.29717	0.33922	0.25512	0.31118	0.21306	0.18503	0.49341	0.57751	0.57751	0.66162	0.67563	0.77376	0.54948	0.54948	0.36725	0.29717	0.26913	-0.0813	-0.34763	-0.31959	-0.57191	-0.45977
-1.36236	-0.66372	-0.16468	-0.19795	-0.28264	-0.21912	-0.21912	-0.09209	-0.09209	-0.21912	-0.47318	-0.53669	-0.47318	-0.34615	-0.28264	-0.28264	-0.28264	-0.02858	-0.15561	0.03493	-0.02858	0.16196	0.28899	0.22547	0.28899	0.3525	0.3525	0.41601	0.28899	0.54304	0.41601	0.41601	0.3525	0.3525	0.41601	0.22547	0.03493	0.28899	0.41601	0.60655	0.67007	0.54304	0.54304	0.54304	0.60655	0.54304	0.73358	0.79709	0.67007	0.67007
1.15199	0.49371	0.21159	0.32914	0.40394	0.40394	0.17953	-0.04488	0.17953	0.17953	0.40394	0.40394	0.40394	0.17953	-0.04488	-0.04488	-0.04488	-0.04488	-0.04488	-0.2693	-0.2693	-0.49371	-0.49371	-0.49371	-0.49371	-0.49371	-0.49371	-0.49371	-0.49371	-0.49371	-0.2693	-0.2693	-0.2693	-0.04488	-0.04488	0.17953	0.17953	0.17953	0.17953	0.49714	0.72155	0.49714	0.49714	0.72155	0.49714	0.49714	0.27273	0.49714	0.72155	0.72155
-0.58095	-0.58095	-0.58095	-0.36578	-0.22886	-0.22886	-0.22886	0.09668	0.09668	0.09668	0.09668	0.09668	0.27273	0.09668	0.09668	0.09668	0.27273	0.27273	0.12323	0.12323	0.12323	0.12323	0.29928	0.29928	0.29928	0.29928	0.12323	-0.05281	-0.05281	-0.22886	-0.22886	-0.05281	-0.05281	-0.05281	-0.05281	0.27273	0.27273	0.27273	0.27273	0.44877	0.62482	0.62482	0.44877	0.44877	0.44877	0.44877	0.29928	0.29928	0.62482	0.62482
-1.16706	-1.16706	-0.98309	-0.94051	-0.70853	-0.62073	-0.40609	-0.32805	-0.30853	-0.22073	-0.14268	-0.04512	0.00366	0.07195	0.25731	0.21829	0.26707	0.22805	0.30609	0.47195	0.49146	0.61829	0.73536	0.99877	1.0378	0.76463	0.7256	0.75487	0.7256	0.49146	0.29634	0.22805	0.08171	-0.06463	-0.35731	-0.4939	-0.52317	-0.51341	-0.60121	-0.56219	-0.4939	-0.30853	-0.14268	-0.0939	0.11097	0.15975	0.34512	0.45243	0.54999	0.6378
-0.41061	-0.50629	-0.31949	-0.26887	-0.12068	-0.13518	-0.01921	0.24173	0.25622	0.41568	0.56065	0.43018	0.58964	0.56065	0.54615	0.31421	0.16924	0.03878	0.00979	0.03878	-0.0627	-0.14967	-0.33813	-0.39611	-0.46859	-0.42511	-0.38162	-0.10619	-0.28014	-0.38162	-0.26565	-0.28014	-0.20766	0.11126	0.11126	0.25622	0.18374	0.15475	0.02428	0.16924	0.18374	0.03878	0.08227	0.16924	0.14025	0.19824	0.12576	0.12576	0.45917	0.60414
-0.22653	-0.22653	-0.22653	-0.22653	-0.22653	-0.22653	-0.22653	0.06679	0.06679	0.36011	0.36011	0.36011	0.36011	0.36011	0.36011	0.36011	0.36011	0.36011	0.06679	0.06679	-0.22653	-0.22653	-0.22653	-0.22653	-0.22653	-0.22653	-0.22653	-0.22653	-0.22653	-0.22653	-0.22653	-0.22653	-0.22653	-0.22653	-0.22653	-0.22653	-0.22653	-0.22653	-0.22653	-0.22653	-0.22653	-0.22653	-0.22653	-0.22653	-0.22653	-0.22653	-0.22653	-0.22653	0.06679	0.36011
-0.09295	-0.32176	-0.41982	-0.18829	-0.04095	0.03705	0.19305	0.19305	0.19305	0.19305	0.19305	0.19305	0.27106	0.11505	0.27106	0.11505	0.11505	0.19305	0.11505	0.27106	0.42706	0.42706	0.34906	0.11505	0.11505	0.03705	0.03705	-0.04095	-0.11895	-0.27496	-0.27496	-0.35296	-0.35296	-0.27496	-0.19695	-0.04095	-0.11895	-0.11895	-0.19695	-0.11895	0.03705	-0.11895	-0.11895	0.03705	0.11505	0.11505	0.34906	0.42706	0.27106	0.42706
0.71408	0.24293	0.16721	0.12515	0.01807	-0.06224	-0.30317	-0.30317	-0.30317	-0.30317	-0.38347	-0.38347	-0.46378	-0.38347	-0.22286	-0.22286	-0.22286	-0.14255	-0.06224	-0.06224	-0.06224	-0.06224	0.01807	0.01807	-0.06224	-0.22286	-0.22286	0.09203	0.09203	0.17234	0.17234	0.17234	0.17234	0.09203	0.09203	0.09203	0.17234	0.17234	-0.14255	-0.22286	-0.30317	-0.30317	-0.30317	-0.30317	-0.22286	-0.06224	-0.06224	-0.06224	0.01807	0.01807
0.76799	0.32914	0.14106	0.03657	-0.02992	-0.32914	-0.32914	-0.32914	-0.32914	-0.32914	-0.32914	-0.02992	-0.02992	-0.02992	-0.02992	-0.02992	-0.02992	-0.02992	-0.02992	-0.02992	-0.02992	0.2693	-0.02992	-0.02992	-0.02992	-0.02992	-0.02992	-0.02992	-0.02992	-0.02992	-0.02992	0.2693	-0.02992	-0.02992	-0.02992	-0.02992	-0.02992	-0.02992	-0.02992	-0.02992	-0.02992	-0.02992	-0.32914	-0.32914	-0.32914	-0.02992	-0.02992	0.2693	0.2693	0.2693
-0.16628	-0.11565	-0.15313	-0.42712	-0.36296	-0.38807	-0.33158	-0.28764	-0.28136	-0.37551	-0.5136	-0.36924	-0.33158	-0.30647	-0.21231	-0.4069	-0.49477	-0.5701	-0.65169	-0.45711	-0.52616	-0.3253	-0.30647	-0.18721	-0.09933	0.05759	0.30239	0.45931	0.47186	0.59112	0.44048	0.62251	0.72921	0.77315	0.77315	0.89241	0.82337	0.64134	0.53463	0.66017	0.47186	0.45931	0.36516	0.30239	0.14547	0.22707	0.13291	0.08897	0.12036	0.20823
-0.05628	-0.23638	0.07236	-0.05628	-0.01535	0.10745	0.10745	0.10745	0.10745	0.23024	-0.01535	-0.01535	-0.01535	-0.01535	0.10745	0.23024	0.10745	-0.01535	-0.01535	-0.01535	-0.13815	-0.13815	-0.13815	-0.13815	-0.13815	-0.06496	-0.18776	0.05783	0.05783	0.05783	0.05783	0.05783	0.05783	0.05783	0.05783	0.18063	-0.13815	-0.13815	-0.38374	-0.38374	-0.38374	-0.38374	-0.38374	-0.38374	-0.38374	-0.38374	-0.50654	-0.50654	-0.50654	-0.50654
-0.53204	0.17735	0.22802	0.05912	-0.04837	-0.04837	0.11286	0.11286	-0.04837	-0.20959	-0.37081	-0.37081	-0.04972	0.1115	0.27273	0.27273	0.27273	0.27273	0.27273	0.27273	0.27273	0.43395	0.43395	0.43395	0.27273	0.1115	0.1115	0.1115	-0.04972	-0.04972	-0.04972	-0.04972	-0.21094	-0.21094	-0.37081	-0.37081	-0.20959	-0.20959	-0.20959	-0.20959	-0.20959	-0.20959	-0.20959	-0.20959	-0.04837	-0.20959	-0.20959	-0.20959	-0.04837	-0.04837
-0.33832	-0.47035	-0.59766	-0.61338	-0.53336	-0.48835	-0.48835	-0.35332	-0.08327	-0.08327	-0.03826	0.00675	0.00675	0.27681	0.36683	0.41184	0.68189	0.59188	0.50186	0.18679	0.36683	0.32182	0.36683	0.32182	0.32182	0.2318	0.09677	-0.2183	-0.12828	-0.08327	0.05176	0.09677	0.05176	0.00675	0.2318	0.2318	0.32182	0.50186	0.54687	0.59188	0.59188	0.59188	0.54687	0.59188	0.81692	0.54687	0.36683	0.32182	0.2318	0.36683
-0.19852	0.06077	0.07929	0.08958	-0.03646	-0.02173	0.00773	-0.03646	-0.11013	-0.09539	-0.0512	-0.0512	-0.11013	0.0372	0.22872	0.30239	0.53811	0.6707	0.70017	0.7149	0.55284	0.43498	0.46445	0.6707	0.46445	0.40552	0.24346	-0.08066	-0.41951	-0.56684	-0.6847	-0.61104	-0.41951	-0.46371	-0.47844	-0.36058	-0.39005	-0.31638	-0.03646	0.18453	0.24346	0.27292	0.44971	0.28765	0.34658	0.18453	0.05193	0.0372	0.18453	0.19926
0.08958	0	-0.23035	-0.35832	-0.3176	0.02842	-0.21589	-0.21589	-0.33805	-0.21589	-0.21589	-0.09374	-0.09374	-0.09374	-0.09374	0.02842	-0.19545	-0.07329	0.04886	0.17102	0.17102	0.17102	0.29317	0.29317	0.29317	0.17102	0.17102	0.04886	0.17102	0.04886	0.04886	0.04886	0.17102	-0.07329	0.27273	0.39488	0.63919	0.63919	0.63919	0.39488	0.39488	0.27273	0.27273	0.39488	0.39488	0.17102	0.17102	-0.07329	0.04886	0.04886
0	0	-0.17496	0	-0.11134	0	0.11134	0.11134	0.22268	0.22268	0.22268	0.22268	0.11134	0.11134	0.11134	0.44536	0.44536	0.22268	0.22268	0.22268	0.11134	0.11134	0.11134	0	0	0.11134	-0.11134	-0.11134	-0.11134	-0.33402	-0.44536	-0.33402	-0.33402	-0.22268	0	-0.11134	-0.33402	-0.33402	-0.44536	-0.33402	-0.11134	-0.11134	-0.22268	-0.11134	-0.11134	-0.22268	0	0	-0.11134	0
-0.49371	-0.49371	-0.49371	-0.49371	-0.2693	-0.2693	-0.2693	-0.2693	-0.2693	-0.2693	-0.04488	-0.04488	-0.04488	-0.04488	-0.2693	-0.2693	-0.2693	-0.2693	-0.04488	-0.04488	0.17953	0.17953	0.40394	0.40394	0.40394	0.62836	0.62836	0.62836	0.62836	0.40394	0.40394	0.17953	-0.04488	-0.04488	-0.04488	0.17953	-0.04488	0.17953	0.40394	0.40394	0.40394	0.40394	0.40394	0.40394	0.17953	0.17953	-0.04488	-0.04488	-0.04488	-0.2693
0.01354	1.09666	0.86456	0.5551	0.35817	0.35817	0.35817	0.21047	-0.08493	-0.38032	-0.52802	-0.52802	-0.52802	-0.38032	-0.38032	-0.38032	-0.08493	-0.08493	-0.08493	-0.08493	-0.08493	-0.08493	-0.08493	-0.08493	-0.23263	-0.23263	-0.08493	-0.23263	-0.23263	-0.08493	-0.08493	0.06277	0.06277	0.06277	0.06277	0.06277	0.06277	0.06277	0.06277	0.06277	-0.08493	-0.08493	-0.23263	-0.23263	-0.23263	-0.08493	0.06277	0.06277	0.06277	-0.08493
-0.49286	0.07782	-0.01112	-0.23346	-0.23346	-0.23346	-0.23346	-0.23346	-0.51644	-0.44569	-0.44569	-0.44569	-0.3042	-0.16271	-0.09197	-0.09197	-0.02122	0.12027	0.04952	0.12027	0.12027	0.3325	0.54474	0.47399	0.54474	0.40325	0.3325	0.19101	0.26176	0.47399	0.3325	0.26176	-0.02122	-0.09197	0.04952	-0.02122	-0.02122	-0.02122	0.04952	-0.09197	-0.02122	0.12027	0.12027	0.19101	-0.02122	-0.23346	-0.37495	-0.3042	-0.23346	-0.09197
0.15489	-0.11617	-0.06638	-0.23233	-0.12673	-0.17953	-0.23233	-0.39074	-0.39074	-0.33794	-0.49635	-0.49635	-0.28514	-0.12673	-0.07392	-0.12673	-0.02112	0.13729	0.19009	0.19009	0.24289	0.4013	0.61252	0.45411	0.3485	0.24289	0.19009	0.3485	0.03168	0.03168	0.03168	-0.02112	0.13729	-0.07392	-0.12673	-0.02112	0.08449	0.13729	0.08449	0.13729	0.03168	-0.02112	0.13729	-0.02112	0.13729	0.13729	-0.07392	-0.02112	0.03168	-0.02112
-0.55434	-0.58094	-0.35013	-0.3438	-0.33977	-0.3579	-0.43043	-0.5211	-0.4667	-0.25817	-0.3851	-0.56643	-0.40324	-0.34884	-0.39417	-0.44857	-0.3579	-0.36697	-0.25817	-0.33977	-0.39417	-0.07684	0.13169	0.09543	0.04103	0.06823	0.25862	0.28582	0.43089	0.68475	0.79355	0.84795	0.68475	0.65755	0.63035	0.66662	0.66662	0.62129	0.74822	0.62129	0.47622	0.51249	0.64849	0.59409	0.60315	0.60315	0.46715	0.49435	0.43089	0.24956
0.37805	0.27099	0.33981	0.60108	0.40238	0.36588	0.36588	0.21989	0.1104	0.1469	0.25639	0.1104	-0.14507	-0.10858	-0.14507	-0.25456	-0.32756	-0.32756	-0.40055	-0.51004	-0.47355	-0.54654	-0.43705	-0.21807	-0.36406	-0.21807	-0.03558	0.07391	0.03741	0.03741	0.21989	0.21989	0.1469	0.1104	-0.10858	-0.14507	-0.07208	-0.18157	-0.14507	-0.07208	-0.07208	-0.14507	-0.25456	-0.29106	-0.36406	-0.32756	-0.07208	-0.03558	0.00091	-0.18157
-0.18435	0.01229	-0.04389	-0.02048	-0.00559	-0.09497	-0.05028	-0.05028	-0.13966	-0.09497	0.21787	0.21787	0.26256	0.53071	0.53071	0.44133	0.48602	0.53071	0.39663	0.35194	0.39663	0.0391	-0.00559	-0.05028	-0.36312	-0.4525	-0.40781	-0.18435	-0.22904	-0.27373	-0.27373	-0.36312	-0.09497	-0.18435	-0.22904	-0.36312	-0.4525	-0.27373	-0.54188	-0.36312	-0.18435	-0.05028	-0.09497	-0.18435	-0.18435	-0.31842	-0.13966	0.12849	0.17318	0.17318
-0.07299	0.16058	0.01043	-0.00811	-0.01991	0.13935	0.13935	0.03318	0.08626	0.03318	-0.07299	0.03318	0.19243	0.13935	0.24552	0.24552	-0.01991	0.24552	0.24552	0.03318	0.08626	0.2986	0.2986	0.13935	0.03318	-0.07299	-0.12608	-0.01991	-0.07299	-0.12608	-0.01991	-0.01991	-0.17916	-0.33842	-0.23225	0.13935	0.19243	0.19243	0.24552	0.13935	0.51095	0.35169	0.40478	0.51095	0.51095	0.40478	0.19243	0.13935	0.19243	-0.01991
-1.78616	-0.80172	-0.44374	-0.22829	-0.21323	-0.02339	-0.06407	0.08509	0.05797	0.04441	0.01729	0.09865	0.11221	-0.02339	-0.02339	-0.15899	-0.18611	0.09865	0.05797	0.11221	0.01729	0.05797	-0.00983	0.08509	0.16645	0.12577	0.28848	0.27492	0.32916	0.42408	0.32916	0.26136	0.26136	0.19357	-0.03695	-0.07763	-0.02339	-0.10475	-0.03695	-0.11831	-0.21323	-0.19967	-0.24035	-0.29459	-0.30815	-0.33526	-0.22679	-0.26747	-0.28103	-0.22679
-1.18153	-0.83511	-0.5806	-0.43921	-0.34923	-0.07929	-0.14678	0.12316	0.12316	0.19064	0.05567	0.12316	0.12316	-0.01181	-0.01181	0.12316	-0.07929	-0.01181	-0.07929	-0.07929	0.12316	0.25813	0.46058	0.59554	0.59554	0.59554	0.46058	0.59554	0.66303	0.46058	0.46058	0.19064	0.05567	-0.21426	-0.28174	-0.14678	-0.07929	-0.14678	-0.28175	-0.34923	-0.28175	-0.41671	-0.41671	-0.41671	-0.34923	-0.4842	-0.34923	-0.4842	-0.28175	-0.28175
-1.25562	-1.0756	-0.59984	-0.42554	-0.21643	-0.1346	-0.15097	-0.05278	-0.15097	-0.1346	-0.23279	-0.20825	-0.21643	-0.27371	-0.29826	-0.36372	-0.41281	-0.27371	-0.29007	-0.27371	-0.10187	-0.00368	-0.03641	-0.08551	0.07814	0.30726	0.26634	0.33999	0.38908	0.38908	0.60183	0.49546	0.47909	0.62638	0.63456	0.49546	0.20907	0.12724	0.18452	0.13542	0.25816	0.29907	0.29907	0.27453	-0.03641	-0.15097	-0.19188	-0.09369	0.02905	-0.11006
-0.15811	-0.15811	-0.15811	-0.15811	-0.15811	-0.15811	-0.15811	-0.15811	-0.15811	-0.15811	-0.15811	-0.15811	-0.15811	-0.15811	-0.15811	-0.15811	-0.15811	-0.15811	-0.15811	-0.15811	-0.15811	-0.15811	-0.15811	-0.15811	-0.15811	-0.15811	-0.15811	-0.15811	0.12899	0.12899	0.12899	0.12899	0.12899	0.12899	0.12899	0.12899	0.12899	0.12899	0.12899	-0.15811	-0.15811	-0.15811	-0.15811	-0.15811	-0.15811	-0.15811	-0.15811	-0.15811	-0.15811	-0.15811
0.23431	0.19443	-0.20724	-0.33069	-0.40924	-0.49082	-0.40924	-0.49082	-0.54521	-0.54521	-0.38205	-0.16451	0.18899	0.1346	0.21618	0.18899	0.37933	0.40653	0.46091	0.56968	0.59687	0.56968	0.40653	0.37933	0.37933	0.37933	0.40653	0.35214	0.10741	-0.05574	-0.02855	-0.24609	-0.16451	-0.11013	-0.2189	-0.27328	-0.30048	-0.32767	-0.46363	-0.35486	-0.30048	-0.24609	0.05303	-0.13732	-0.11013	-0.2189	-0.35486	-0.2189	-0.24609	-0.11013
-0.3039	-0.16089	0.05363	-0.18472	-0.14139	-0.14139	-0.14139	0.05363	0.15114	0.05363	0.05363	0.05363	0.05363	0.15114	0.15114	-0.04388	0.15114	0.15114	-0.14139	-0.23889	0.12647	0.12647	0.02896	0.12647	0.02896	0.22397	0.32148	0.22397	0.12647	0.22397	0.22397	-0.14139	-0.04388	-0.14139	-0.23889	-0.14139	-0.3364	-0.43391	-0.53142	-0.53142	-0.62893	-0.62893	-0.43391	-0.62893	-0.62893	-0.53142	-0.62893	-0.62893	-0.62893	-0.53142
0.95521	0.60693	0.54547	0.23816	0.23816	0.01467	0.12641	-0.01327	-0.06914	0.07054	-0.04121	-0.2647	-0.18089	-0.15295	-0.23676	-0.20883	-0.18089	-0.32058	-0.37645	-0.46026	-0.4882	-0.37645	-0.23676	-0.15295	-0.15295	-0.09708	-0.2647	-0.2647	-0.12502	-0.18089	0.09848	0.12641	0.12641	0.15435	0.09848	0.09848	0.29404	0.46166	0.40578	0.48959	0.46166	0.29404	0.29404	0.34991	0.29404	0.23816	0.2661	0.18229	-0.01327	0.2661
0.31977	0.09924	0.09924	0.17275	-0.0812	-0.14134	-0.26163	-0.38192	-0.56236	-0.26163	-0.38192	-0.26163	-0.38192	-0.20149	-0.14134	-0.0812	-0.0812	0.09924	0.09924	0.15938	0.03909	0.21953	0.15938	0.27967	0.09924	0.09924	0.09924	0.33982	0.27967	0.52026	0.39997	0.27968	0.09924	0.03909	0.09924	0.15938	0.33982	0.33982	0.15938	0.27968	0.03909	0.09924	0.21953	0.27967	0.39997	0.21953	0.39997	0.33982	0.39996	0.46011
-0.02351	0.52898	0.36273	0.34873	0.09938	0.03527	0.08335	0.24365	-0.109	0.00321	0.13144	0.24365	0.21159	0.27571	0.37189	0.3238	0.19556	0.25968	0.09938	0.27571	0.17953	-0.01282	-0.28533	-0.36547	-0.52577	-0.49371	-0.3815	-0.18915	-0.31739	-0.30136	-0.31739	-0.36547	-0.41356	-0.18915	0.21159	0.37189	0.30777	0.27571	0.37189	0.30777	0.53218	0.56424	0.7566	0.82071	0.77262	0.37189	0.24365	0.37189	0.35586	0.29174
-1.02235	-1.20614	-0.79261	-0.40971	-0.29135	-0.13471	-0.0094	0.14724	0.2099	0.4292	0.46053	0.4292	0.36654	0.11592	-0.07206	0.08459	0.17857	0.27256	0.2099	0.24123	0.33521	0.36654	0.4292	0.49186	0.55451	0.6485	0.4292	0.14724	0.08459	-0.07206	-0.0094	-0.13471	-0.32268	-0.35401	-0.35401	-0.38534	-0.38534	-0.38534	-0.41667	-0.448	-0.38534	-0.47932	-0.38534	-0.16604	-0.16604	-0.29135	-0.10338	-0.16604	-0.16604	-0.07206
-0.98859	-0.68441	-0.72786	-0.54922	-0.35257	-0.18666	-0.18666	-0.1037	-0.1037	-0.1037	-0.26962	-0.07605	0.14518	0.14518	0.06222	0.06222	-0.02074	0.20048	0.20048	0.25579	0.17283	0.39405	0.33875	0.08987	-0.02074	0.03457	-0.07605	0.06222	-0.02074	-0.26962	-0.21431	0.00691	0.11753	0.20048	0.25579	0.20048	0.08987	0.08987	0.06222	0.03457	0.22814	0.11752	-0.159	-0.38023	-0.5738	-0.49084	-0.51849	-0.49084	-0.46319	-0.60145
-0.37321	-0.37321	0.05332	-0.04147	-0.10178	-0.10178	-0.10178	-0.10178	-0.10178	-0.10178	-0.10178	-0.37321	-0.37321	-0.10178	-0.10178	0.16964	0.44107	0.44107	0.44107	0.44107	0.44107	0.44107	0.44107	0.44107	0.16964	0.16964	-0.10178	-0.37321	-0.37321	-0.37321	-0.37321	-0.10178	-0.10178	-0.10178	-0.10178	-0.10178	-0.10178	-0.10178	-0.10178	-0.10178	-0.10178	-0.10178	-0.37321	-0.37321	-0.37321	-0.37321	-0.37321	-0.37321	-0.37321	-0.10178
-0.30081	0.02439	0.16376	0.02439	0.02439	0.20177	0.02439	0.29046	0.29046	0.11308	0.29046	0.11308	0.11308	0.11308	0.11308	0.02439	0.02439	0.02439	-0.15299	-0.15299	-0.15299	-0.24168	-0.33037	-0.0643	-0.15299	-0.0643	-0.15299	-0.33037	-0.24168	-0.15299	-0.24168	-0.24168	-0.15299	0.11308	-0.15299	0.11308	0.11308	0.20177	0.46785	0.46785	0.29046	0.29046	0.37915	0.20177	0.02439	0.02439	-0.0643	0.02439	-0.0643	-0.33037
-0.4148	-0.4148	-0.4148	-0.10754	-0.16341	-0.16341	-0.16341	-0.16341	-0.16341	-0.16341	-0.16341	0.08799	0.08799	0.08799	0.08799	0.08799	0.08799	0.08799	0.08799	0.08799	0.08799	0.08799	0.08799	0.08799	0.08799	0.08799	0.08799	0.08799	0.08799	0.08799	0.08799	0.08799	0.33938	0.08799	0.33938	0.08799	0.08799	0.08799	0.08799	0.33938	0.33938	0.33938	0.33938	0.08799	0.08799	-0.16341	-0.16341	-0.16341	-0.16341	-0.16341
-0.14695	-0.05922	-0.17202	-0.14695	-0.37028	-0.25064	-0.08315	-0.22671	-0.17886	-0.08315	0.10827	-0.03529	0.01256	-0.10708	-0.10708	-0.10708	-0.15493	-0.25064	-0.05922	0.01256	-0.15493	-0.29849	-0.32242	-0.29849	-0.25064	-0.15493	-0.05922	0.06042	-0.05922	-0.05922	-0.01137	0.20398	0.32362	0.46718	0.53896	0.51504	0.49111	0.56289	0.34755	0.34755	0.20398	-0.05922	-0.15493	-0.22671	-0.27457	-0.29849	-0.22671	-0.22671	-0.15493	-0.01137
-0.70373	-0.5278	-0.4524	-0.31277	-0.06398	0.01599	0.01599	0.33587	0.2559	0.2559	0.33587	0.2559	0.49581	0.2559	0.2559	0.01599	0.01599	0.17593	-0.06398	0.17593	0.33587	0.41584	0.49581	0.2559	0.33587	0.33587	0.33587	0.33587	0.01599	0.09596	-0.22391	-0.30388	-0.46382	-0.46382	-0.30388	-0.14394	-0.30388	-0.30388	-0.38385	-0.22391	-0.14395	-0.06398	-0.06398	-0.06398	0.01599	-0.06398	0.01599	0.09596	0.33587	0.41584
-1.09136	-0.96275	-0.72392	-0.33719	-0.221	-0.07161	-0.18203	-0.16254	-0.14955	0.06479	0.24666	0.38306	0.23367	0.1817	0.15572	0.15572	0.00633	0.1817	0.21418	0.21418	0.12325	0.09727	-0.11708	-0.17553	-0.01315	0.1817	0.1882	0.34408	0.3181	0.27264	0.35707	0.21418	0.0518	0.19469	0.20768	0.06479	-0.18203	-0.38338	-0.36389	-0.14955	-0.00666	-0.11708	-0.0781	-0.03264	-0.13656	-0.29245	-0.38338	-0.37039	-0.2145	-0.25348
-0.82715	-0.90365	-0.77251	-0.41278	-0.10562	0.10301	0.28557	0.28557	0.44204	0.57244	0.70284	0.70284	0.70284	0.4942	0.36381	0.31165	0.12909	0.15517	0.28557	0.23341	0.25949	0.41597	0.41597	0.38989	0.36381	0.44204	0.23341	0.15517	0.10301	-0.0013	0.05085	-0.1317	-0.52289	-0.62721	-0.65329	-0.57505	-0.70545	-0.70545	-0.67937	-0.80976	-0.86192	-0.94016	-0.70545	-0.41857	-0.20994	-0.15778	-0.05346	-0.0013	0.05085	0.07693
-0.71152	-0.33703	-0.25679	-0.39945	-0.28597	-0.3881	-0.33703	-0.33703	-0.28597	-0.3881	-0.49023	-0.3881	-0.33703	-0.28597	-0.28597	-0.18384	0.02043	0.17362	0.12256	0.12256	0.22469	0.32682	0.17362	0.17362	0.42895	0.32682	0.48002	0.48002	0.53108	0.53108	0.32682	0.37789	0.37789	0.37789	0.48002	0.27576	0.17362	-0.18384	-0.18384	-0.33703	-0.33703	-0.08171	-0.18384	-0.33703	-0.2349	-0.43917	-0.43917	-0.33703	0.02043	-0.13277
-0.34251	-0.29358	0.04194	0.30989	-0.05338	-0.1201	0.01334	0.08007	0.01334	-0.05338	0.01334	-0.05338	-0.32027	-0.25354	-0.18682	-0.1201	-0.25354	-0.32027	-0.18682	-0.1201	0.08007	0.01334	0.08007	0.01334	-0.1201	0.08007	0.21351	0.34696	0.41368	0.28023	0.34696	0.14679	0.08007	-0.05338	-0.05338	0.27273	0.39867	0.59883	0.66555	0.59883	0.59883	0.33194	0.46539	0.33194	0.26522	0.53211	0.20601	0.20601	-0.06088	-0.32777
-0.15811	-0.15811	-0.15811	-0.15811	-0.15811	-0.15811	-0.15811	-0.15811	-0.15811	-0.15811	-0.15811	-0.15811	-0.15811	-0.15811	-0.15811	-0.15811	-0.15811	-0.15811	-0.15811	-0.15811	-0.15811	-0.15811	-0.15811	-0.15811	-0.15811	-0.15811	-0.15811	-0.15811	-0.15811	-0.15811	-0.15811	-0.15811	-0.15811	0.12899	0.12899	0.12899	0.12899	0.12899	0.12899	0.12899	0.12899	0.12899	0.12899	0.41609	0.12899	0.12899	0.12899	0.12899	0.12899	0.12899
-0.31849	0.0455	-0.0585	-0.11627	-0.15304	-0.15304	-0.15304	-0.15304	-0.31849	-0.31849	-0.31849	-0.31849	-0.31849	-0.31849	-0.31849	-0.31849	-0.31849	-0.31849	-0.31849	-0.31849	-0.31849	-0.31849	-0.31849	-0.31849	-0.31849	-0.15304	0.01241	0.17786	0.17786	0.47954	0.47954	0.47954	0.47954	0.47954	0.47954	0.47954	0.31409	0.14864	-0.01681	-0.01681	-0.31849	-0.31849	-0.31849	-0.31849	-0.31849	-0.31849	-0.31849	-0.15304	-0.15304	-0.15304
-1.08255	-0.7776	-0.97364	-0.93008	-0.69444	-0.52811	-0.27861	-0.15386	-0.15386	-0.15386	0.01248	0.05406	0.17881	0.34514	0.26197	0.22039	0.17881	-0.15386	-0.07069	-0.11227	0.01247	0.05406	0.22039	0.17881	0.09564	0.30356	0.30356	0.17881	0.38672	0.46989	0.51147	0.59464	0.46989	0.34514	0.46989	0.38672	0.05406	-0.02911	0.26197	0.13722	-0.07069	0.01248	-0.11227	-0.11227	0.09564	-0.02911	0.01248	0.13722	0.46989	0.30356
0.41051	0.5278	0.20107	0.50825	0.38385	0.38385	0.30388	0.22391	-0.09596	-0.09596	0.14395	0.06398	-0.01599	-0.33587	-0.41584	-0.33587	-0.17593	-0.17593	-0.01599	0.06398	0.06398	-0.17593	-0.09596	-0.09596	0.06398	0.06398	0.06398	-0.17593	-0.17593	-0.41584	-0.49581	-0.2559	-0.17593	-0.09596	-0.09596	-0.09596	-0.17593	-0.2559	-0.09596	-0.01599	0.06398	0.14395	-0.09596	-0.17593	-0.2559	-0.33587	-0.33587	-0.33587	-0.2559	-0.41584
-0.50159	-0.39599	-0.35073	-0.26693	-0.21359	-0.21359	-0.26159	-0.21359	-0.30959	-0.35759	-0.35759	-0.03927	0.15273	0.05673	0.20073	0.24873	0.29673	0.29673	0.39272	0.39272	0.53672	0.48872	0.21839	0.0264	0.0744	-0.1656	-0.1176	0.0744	0.0744	-0.0696	-0.0216	-0.1656	-0.0216	-0.0216	-0.0216	-0.1176	-0.1176	-0.26159	-0.54959	-0.40559	-0.35759	-0.1176	-0.0696	-0.26159	-0.26159	-0.26159	-0.30959	-0.21359	-0.21359	0.0744
-0.85612	-0.66587	-0.31255	-0.3805	-0.3805	-0.29402	-0.20754	0.05189	-0.07783	0.00865	-0.12107	-0.12107	-0.07783	0.13836	0.05189	0.05189	-0.07783	-0.07783	-0.07783	0.05189	0.26808	0.39779	0.22484	0.09512	0.09512	0.1816	0.35456	0.44103	0.35456	0.1816	0.22484	0.00865	0.00865	0.09512	0.09512	-0.12107	-0.16431	-0.29402	-0.29402	-0.29402	-0.3805	-0.3805	-0.29402	-0.42374	-0.55345	-0.55345	-0.3805	-0.33726	-0.46698	-0.42374
1.16786	0.662	0.35672	0.16991	0.14957	0.16365	0.06511	-0.27275	-0.41353	-0.498	-0.58246	-0.59654	-0.62469	-0.58246	-0.66693	-0.73732	-0.86401	-0.8077	-0.69508	-0.59654	-0.20943	-0.12497	0.01581	0.0862	0.10028	0.14251	0.19882	0.31144	0.55076	0.62115	0.70561	0.41705	0.45928	0.33258	0.36074	0.4452	0.52967	0.64229	0.5719	0.37482	0.37482	0.33258	0.29035	0.17773	0.37482	0.36074	0.23404	0.09326	0.03695	-0.06159
0.59243	0.97625	0.71163	0.42555	0.38003	0.40279	0.47106	0.35728	0.10696	-0.09785	-0.25715	-0.34817	-0.23439	-0.32542	-0.32542	-0.48471	-0.66676	-0.71228	-0.84882	-0.66676	-0.41644	-0.23439	-0.21164	-0.02958	0.03869	-0.0751	-0.02958	0.06144	0.06144	0.15247	0.0842	-0.02958	0.10696	0.10696	-0.00683	0.26625	0.58484	0.63035	0.58484	0.72138	0.83516	0.81241	0.74414	0.58484	0.67587	0.67587	0.38003	0.03869	0.03869	0.03869
-0.32914	-0.32914	-0.32914	-0.32914	-0.32914	-0.32914	-0.32914	-0.32914	-0.32914	-0.32914	-0.32914	-0.02992	-0.02992	-0.02992	-0.02992	-0.02992	0.2693	0.2693	0.2693	0.56852	0.56852	0.56852	0.2693	0.2693	0.2693	0.56852	0.56852	0.2693	0.2693	0.2693	-0.02992	-0.02992	-0.02992	-0.02992	-0.02992	-0.02992	-0.32914	-0.32914	-0.32914	-0.32914	-0.32914	-0.32914	-0.32914	-0.32914	-0.32914	-0.32914	-0.32914	-0.32914	-0.32914	-0.32914
-0.21993	-0.29991	0.00857	0.04665	0.39806	0.289	0.289	0.17994	0.07089	0.17994	0.289	0.289	0.289	0.17994	0.07089	-0.14723	-0.03817	0.17994	0.289	0.39806	0.289	0.07089	-0.14723	-0.14723	-0.14723	-0.03817	-0.14723	-0.03817	-0.25628	-0.36534	-0.36534	-0.36534	-0.36534	-0.14723	-0.14723	-0.14723	-0.36534	-0.25628	-0.4744	-0.36534	-0.36534	-0.25628	-0.25628	-0.03817	-0.14723	-0.25628	-0.25628	-0.14723	-0.25628	-0.14723
1.03259	1.09311	0.79484	0.59552	0.44116	0.50993	0.49618	0.16608	-0.109	-0.23279	-0.24654	-0.35658	-0.35658	-0.35658	-0.32907	-0.27405	-0.56289	-0.63166	-0.57664	-0.46661	-0.28781	-0.37033	-0.30156	-0.09525	-0.12276	-0.24654	-0.39784	-0.35658	-0.21903	-0.04023	-0.06774	-0.109	0.04229	0.15233	0.02854	0.30362	0.34489	0.63372	0.68874	0.71625	0.73	0.70249	0.57871	0.50993	0.59246	0.50993	0.15233	0.15233	-0.05399	-0.16402
-0.32183	-0.08777	-0.15465	-0.06177	-0.05586	-0.10905	-0.10905	-0.16225	-0.21544	-0.32183	-0.32183	0.03335	-0.07305	-0.01985	-0.01985	-0.01985	0.13974	0.13974	0.19293	0.24613	0.45891	0.40572	0.10373	0.15693	-0.00266	0.05054	-0.00266	0.19293	0.13974	0.08654	0.13974	-0.07305	-0.12624	-0.12624	-0.07305	-0.01985	-0.12624	-0.17944	-0.48142	-0.48142	-0.42823	-0.32183	-0.21544	-0.16225	-0.16225	-0.21544	-0.26864	-0.21544	-0.16225	-0.16225
-0.34251	0	0.04194	-0.17941	-0.05338	-0.18682	-0.18682	-0.18682	-0.32027	-0.38699	-0.45371	-0.25354	-0.25354	-0.18682	-0.18682	-0.18682	0.01334	0.08007	0.14679	0.21351	0.28023	0.34696	0.34696	0.41368	0.41368	0.34696	0.28023	0.34696	0.21351	0.28023	0.08007	0.01334	0.01334	-0.1201	-0.1201	-0.18682	-0.18682	-0.25354	-0.45371	-0.38699	-0.45371	-0.32027	-0.25354	-0.45371	-0.58716	-0.65388	-0.65388	-0.7206	-0.78732	-0.78732
-0.15691	-0.09415	-0.20174	0.15691	0.35832	0.52949	0.52949	0.4439	0.35832	0.35832	0.52949	0.52949	0.35832	0.18714	-0.12838	-0.12838	-0.29956	-0.29956	-0.29956	-0.29956	-0.29956	-0.47073	-0.47073	-0.47073	-0.47073	-0.47073	-0.47073	-0.47073	-0.47073	-0.21397	-0.21397	-0.21397	-0.12838	-0.04279	0.04279	0.04279	0.04279	0.04279	0.04279	0.21397	0.12838	0.21397	0.21397	0.12838	0.04279	-0.04279	-0.04279	0.04279	0.04279	0.04279
0.45605	0.14555	0.12337	-0.04708	0.06792	-0.13202	-0.33197	-0.24964	-0.15555	-0.07322	0.11497	0.0444	0.16202	0.13849	0.20906	-0.06145	0.10321	0.18554	0.12673	0.00912	-0.1085	-0.2614	-0.33197	-0.20259	-0.06145	-0.09674	0.15025	0.03264	-0.06145	0.09145	0.06792	0.25611	0.23258	0.20906	-0.03793	-0.21435	-0.42606	-0.69658	-0.73186	-0.5672	-0.63777	-0.50839	-0.50839	-0.5672	-0.46135	-0.54368	-0.40254	-0.09674	-0.04969	0.00912
-0.38247	-0.09651	-0.09651	-0.23949	-0.19399	-0.19399	-0.25249	-0.29148	-0.42796	-0.60343	-0.72041	-0.72041	-0.60343	-0.54494	-0.56444	-0.64243	-0.62293	-0.44746	-0.34997	-0.23299	0.18499	0.37996	0.36046	0.28248	0.22398	0.28248	0.30197	0.37996	0.43845	0.47745	0.41895	0.31293	0.29343	0.39091	0.58588	0.74186	0.99532	1.09281	0.97582	0.93683	0.78085	0.81985	0.66387	0.58588	0.56639	0.4689	0.41041	0.19594	0.00097	-0.01852
0.98906	0.26974	-0.03853	-0.08991	-0.02452	-0.12261	-0.12261	-0.41688	-0.12261	-0.02452	-0.02452	0.07357	0.07357	0.07357	0.07357	-0.02452	-0.02452	-0.02452	0.17165	0.07357	-0.02452	0.07357	-0.02452	0.07357	-0.02452	0.26974	0.17165	0.17165	0.17165	0.17165	-0.02452	-0.02452	-0.12261	-0.02452	-0.12261	-0.12261	-0.41688	-0.41688	-0.41688	-0.51496	-0.71114	-0.71114	-0.71114	-0.71114	-0.80923	-0.80923	-0.80923	-0.80923	-0.80923	-0.80923
0.62922	0.34492	0.13349	0.02996	-0.17274	-0.19555	-0.30957	-0.435	-0.50341	-0.50341	-0.57183	-0.58323	-0.64024	-0.59463	-0.54902	-0.51481	-0.57183	-0.52622	-0.4692	-0.38939	-0.4236	-0.41219	-0.4578	-0.49201	-0.51481	-0.36658	-0.30957	-0.18415	-0.17274	0.0439	0.28335	0.5228	0.65962	0.95608	1.18413	1.18413	1.0359	0.97889	0.87627	0.71663	0.35176	0.0667	-0.22976	-0.4692	-0.67445	-0.81127	-0.89109	-1.02792	-1.15334	-1.31298
0.76366	0.38278	0.02367	-0.22662	-0.2197	-0.40667	-0.24047	-0.17815	-0.2197	-0.17815	-0.17815	-0.1366	0.07115	0.21658	0.11271	0.19581	0.11271	-0.3028	-0.40667	-0.3859	-0.42745	-0.36512	-0.34435	-0.36512	-0.3028	-0.3028	-0.34435	-0.24047	-0.0535	0.0296	-0.01195	0.23736	0.25813	0.46588	0.54898	0.44511	0.46588	0.48666	0.50743	0.42433	0.44511	0.44511	0.29968	0.29968	0.11271	-0.07427	-0.2197	-0.28202	-0.19892	-0.09505
-0.31142	0.14474	0.34024	0.03948	0.03948	-0.05622	-0.00837	-0.00837	-0.24762	-0.29547	-0.53472	-0.48687	-0.43902	-0.34332	-0.29547	-0.43902	-0.39117	-0.53472	-0.48687	-0.34332	-0.34332	-0.10407	-0.10407	-0.00837	-0.00837	0.03948	-0.00837	0.18302	0.27872	0.23087	0.37442	0.47012	0.32657	0.37442	0.32657	0.27872	0.18302	0.18302	0.03948	0.08733	0.03948	-0.24762	-0.29547	-0.43902	-0.48687	-0.34332	-0.48687	-0.39117	-0.39117	-0.34332
0.10012	0.01112	-0.09058	-0.0482	-0.14259	0.26192	0.14057	0.14057	0.18102	0.22147	0.18102	0.22147	0.34283	0.30237	0.30237	0.26192	-0.18304	-0.34485	-0.3853	-0.26395	-0.18304	-0.18304	-0.10214	-0.18304	-0.22349	-0.34485	-0.26395	0.05967	0.26192	0.34283	0.10012	0.01921	0.01921	-0.06169	0.10012	0.14057	0.50463	0.38328	0.34283	0.46418	0.34283	0.42373	0.50463	0.42373	0.38328	0.22147	0.22147	-0.06169	0.10012	0.14057
1.80606	1.48932	1.0403	0.62842	0.46598	0.23341	0.00083	-0.13207	-0.13207	-0.33142	-0.2982	-0.23175	-0.06562	-0.03239	0.00083	-0.03239	0.13373	0.13373	0.10051	0.06728	0.10051	-0.03239	-0.09884	-0.09884	-0.16529	-0.13207	-0.2982	-0.564	-0.53077	-0.564	-0.49755	-0.53077	-0.46432	-0.33142	-0.49755	-0.564	-0.49755	-0.4311	-0.46432	-0.49755	-0.53077	-0.66367	-0.79657	-0.89625	-0.99592	-0.99592	-0.99592	-1.06237	-1.12882	-1.02915
-0.37321	-0.37321	-0.37321	-0.37321	-0.10178	-0.10178	-0.10178	-0.10178	-0.10178	-0.10178	-0.10178	-0.10178	-0.10178	0.16964	-0.10178	-0.10178	-0.10178	-0.10178	-0.10178	0.16964	0.16964	0.16964	0.16964	0.44107	0.44107	0.44107	0.44107	0.44107	0.44107	0.44107	0.16964	0.16964	0.16964	0.16964	-0.10178	-0.37321	-0.37321	-0.37321	-0.10178	-0.10178	-0.10178	-0.10178	-0.10178	-0.10178	-0.10178	-0.10178	-0.10178	-0.10178	-0.10178	-0.37321
-0.35126	-0.10422	-0.3292	-0.40272	-0.49162	-0.32318	-0.1758	-0.34424	-0.47057	-0.57584	-0.49162	-0.42846	-0.32318	-0.19686	-0.02842	-0.09159	-0.1337	-0.26002	-0.26002	-0.04948	0.0979	0.22423	0.07685	0.03474	0.20317	0.28739	0.47688	0.58215	0.5611	0.81375	0.70848	0.5611	0.43477	0.5611	0.5611	0.20317	-0.02842	-0.21791	-0.4074	-0.32318	-0.53373	-0.59689	-0.53373	-0.44951	-0.38635	-0.30213	-0.23897	-0.32318	-0.26002	-0.15475
-0.32914	0.32914	0.14106	0.03657	-0.02992	-0.02992	-0.02992	-0.02992	-0.32914	-0.32914	-0.32914	-0.02992	-0.02992	-0.02992	-0.02992	-0.02992	-0.02992	-0.02992	-0.02992	-0.02992	-0.02992	-0.02992	-0.32914	-0.32914	-0.32914	-0.02992	-0.02992	-0.02992	-0.02992	-0.02992	-0.02992	0.2693	0.2693	0.2693	0.2693	0.2693	-0.02992	-0.02992	-0.02992	-0.02992	0.2693	0.2693	-0.02992	-0.02992	-0.02992	-0.02992	-0.02992	-0.02992	-0.02992	-0.02992
1.06372	0.53761	0.34032	0.42801	0.26858	0.34032	0.25065	0.33102	0.36689	0.34895	0.18753	0.29515	0.31308	0.13373	0.24134	0.31308	0.15166	0.15166	-0.21567	-0.16187	-0.10806	-0.03632	-0.10806	-0.10806	-0.01838	0.01749	-0.10806	-0.09013	-0.25154	-0.26948	-0.41296	-0.55645	-0.55645	-0.41296	-0.46677	-0.53851	-0.66406	-0.52058	-0.57438	-0.41296	-0.23361	-0.34122	-0.26948	-0.28741	-0.44883	-0.52058	-0.53851	-0.55645	-0.71786	-0.64612
0.45445	0.31047	0.17162	-0.20548	-0.20002	0.0454	-0.15094	-0.10185	-0.10185	-0.24911	-0.29819	-0.15094	-0.10185	-0.00368	-0.00368	-0.05277	-0.29819	-0.20002	-0.44545	-0.29819	-0.29819	-0.29819	-0.15094	-0.05277	-0.05277	-0.10185	0.0454	0.19266	0.24175	0.29083	0.29083	0.33992	0.389	0.19266	0.14357	0.09449	0.0454	-0.10185	-0.24911	-0.39636	-0.44545	-0.39636	-0.39636	-0.39636	-0.44545	-0.49454	-0.29819	-0.24911	-0.10185	-0.05277
-0.15811	-0.15811	-0.15811	-0.15811	-0.15811	-0.15811	-0.15811	-0.15811	-0.15811	-0.15811	-0.15811	-0.15811	-0.15811	-0.15811	-0.15811	-0.15811	-0.15811	-0.15811	-0.15811	-0.15811	-0.15811	0.12899	0.12899	0.12899	0.12899	0.12899	0.12899	0.12899	0.12899	0.12899	0.12899	0.12899	-0.15811	-0.15811	-0.15811	-0.15811	-0.15811	-0.15811	-0.15811	-0.15811	-0.15811	-0.15811	-0.15811	-0.15811	-0.15811	-0.15811	-0.15811	-0.15811	-0.15811	-0.15811
-0.83036	-0.56367	-0.60523	-0.56771	-0.54384	-0.44466	-0.42813	-0.13059	0.05124	0.00165	0.00165	0.26613	0.2496	0.2496	0.48102	0.44796	0.49755	0.71244	0.59673	0.36531	0.34878	0.26613	0.0843	0.01818	0.03471	-0.19671	-0.2463	-0.31242	-0.51078	-0.52731	-0.52731	-0.36201	-0.081	0.03471	0.06777	-0.01488	0.03471	0.00165	-0.11406	-0.21324	-0.31242	-0.22977	-0.36201	-0.46119	-0.47772	-0.39507	-0.18018	-0.11406	-0.18018	-0.19671
0.81256	0.37507	0.18757	0.08341	0.31541	0.01712	0.01712	0.01712	0.01712	0.01712	0.01712	0.01712	0.01712	0.01712	-0.28117	-0.28117	-0.28117	-0.28117	0.01712	0.01712	0.01712	0.01712	0.01712	0.01712	0.01712	0.01712	0.01712	0.01712	0.01712	-0.28117	-0.28117	-0.28117	-0.28117	-0.28117	0.01712	0.01712	0.01712	0.01712	0.01712	0.01712	0.01712	0.01712	0.01712	0.01712	0.01712	-0.28117	-0.28117	-0.28117	-0.28117	-0.28117
-0.11166	0.15632	0.33498	0.08685	-0.03045	0.01015	-0.07106	-0.15226	-0.19287	-0.03045	-0.07106	-0.35528	-0.03045	-0.03045	0.21317	0.13196	0.09136	0.17257	0.21317	0.05075	-0.23347	-0.19287	0.05075	-0.03045	-0.03045	-0.19287	-0.15226	-0.19287	-0.19287	-0.27408	-0.11166	0.09136	0.09136	0.09136	0.01015	0.01015	-0.03045	-0.03045	0.13196	0.09136	0.17257	0.01015	-0.11166	-0.07106	-0.35528	-0.5583	-0.59891	-0.72072	-0.68011	-0.88313
0.86613	0.27642	0.33961	0.129	0.19601	0.19601	-0.00503	-0.00503	-0.00503	-0.00503	-0.00503	0.19601	0.19601	0.39705	0.59808	0.59808	0.39705	0.39705	0.39705	0.39705	0.39705	0.19601	-0.00503	-0.00503	-0.00503	-0.20606	-0.4071	-0.4071	-0.4071	-0.4071	-0.4071	-0.4071	-0.4071	-0.4071	-0.20606	-0.4071	-0.4071	-0.4071	-0.4071	-0.4071	-0.4071	-0.4071	-0.4071	-0.4071	-0.4071	-0.60813	-0.4071	-0.4071	-0.4071	-0.4071
-0.68135	-0.68135	-0.68135	-0.28637	-0.25046	-0.14273	-0.14273	-0.03501	0.18044	0.28816	0.62283	0.73055	0.62283	0.51511	0.51511	0.62283	0.51511	0.51511	0.40738	0.29966	0.19193	-0.03501	-0.14273	-0.14273	-0.14273	-0.14273	-0.35818	-0.25046	-0.25046	-0.25046	-0.35818	-0.25046	-0.35818	-0.25046	-0.25046	-0.25046	-0.25046	-0.25046	-0.25046	-0.25046	-0.25046	-0.25046	-0.25046	-0.25046	-0.35818	-0.46591	-0.46591	-0.46591	-0.46591	-0.57363
-0.25534	-0.43296	-0.12846	-0.25534	-0.33608	-0.45719	-0.21497	-0.21497	-0.09386	0.02725	0.14836	0.02725	0.02725	0.02725	0.02725	0.14836	0.14836	-0.09386	-0.09386	-0.21497	-0.21497	0.00023	-0.12088	0.12134	0.12134	0.12134	0.12134	0.24245	0.24245	0.36356	0.36356	0.24245	0.02725	0.14836	-0.09386	-0.09386	0.02725	-0.09386	0.02725	0.02725	-0.09386	-0.09386	0.02725	-0.09386	-0.21497	-0.21497	0.02725	-0.09386	-0.09386	-0.33608
-0.25534	-0.43296	-0.50909	-0.55138	-0.33608	-0.45719	-0.33608	-0.33608	-0.33608	-0.33608	-0.33608	-0.21497	-0.21497	-0.21497	-0.09386	-0.21497	-0.21497	-0.33608	-0.33608	-0.33608	-0.21497	0.12134	0.12134	0.12134	0.36356	0.24245	0.36356	0.36356	0.48467	0.60578	0.60578	0.72688	0.51168	0.39058	0.51168	0.26947	0.14836	0.14836	0.14836	0.14836	0.14836	0.14836	-0.09386	-0.09386	-0.09386	-0.21497	-0.21497	-0.21497	-0.33608	-0.21497
0.42572	0.68312	0.39036	0.16171	0.15121	0.1377	-0.0378	-0.24031	-0.38881	-0.68582	-0.80733	-0.83433	-0.68582	-0.65882	-0.72633	-0.76683	-0.88833	-0.75333	-0.56432	-0.36181	-0.1323	0.0972	0.20521	0.23221	0.20521	0.24571	0.32671	0.39421	0.69124	0.63724	0.55624	0.47523	0.38073	0.36723	0.36723	0.54274	0.52924	0.51574	0.62374	0.38071	0.44822	0.38071	0.31321	0.25921	0.19171	0.0432	-0.1053	-0.21331	-0.21331	0.0027
0.38122	0.10397	-0.13367	-0.17328	-0.12287	-0.12287	-0.2741	-0.2741	-0.2741	-0.19848	-0.19848	-0.19848	-0.12287	-0.04726	0.02835	0.21602	0.29163	0.44286	0.29163	0.29163	0.29163	0.63052	0.70613	0.63052	0.55491	0.47929	0.1404	0.06479	-0.08643	-0.08643	-0.16205	-0.16205	-0.42532	-0.50094	-0.50094	-0.42532	-0.42532	-0.42532	-0.2741	-0.04726	0.10397	0.10397	0.10397	0.02835	0.02835	-0.04726	-0.12287	-0.12287	-0.12287	-0.2741
0.74487	0.43358	0.32399	0.11488	0.04245	-0.04851	-0.10915	-0.18495	-0.33656	-0.50332	-0.50332	-0.57912	-0.30624	-0.23043	-0.18495	-0.00303	0.10309	-0.01819	-0.09399	0.07277	0.37597	0.36081	0.54273	0.43661	0.36081	0.34565	0.13341	0.01213	0.19405	0.17889	0.28501	0.16373	0.05761	-0.16979	-0.30624	-0.38204	-0.42752	-0.26075	-0.24559	-0.30624	-0.41236	-0.473	-0.48816	-0.53364	-0.473	-0.473	-0.3214	-0.3972	-0.50332	-0.27591
0.25247	0.02805	-0.06813	-0.12156	-0.15556	-0.15556	-0.35958	-0.25757	-0.15556	-0.15556	0.04845	0.25247	0.45649	0.45649	0.55849	0.76251	0.6605	0.76251	0.6605	0.6605	0.55849	0.25247	0.25247	-0.05355	0.04845	-0.05355	-0.25757	-0.15556	-0.25757	-0.25757	-0.35958	-0.25757	-0.25757	-0.46159	-0.46159	-0.56359	-0.35958	-0.46159	-0.56359	-0.56359	-0.46159	-0.46159	-0.35958	-0.35958	-0.35958	-0.35958	-0.35958	-0.56359	-0.56359	-0.56359
1.58901	1.07302	0.75137	0.57267	0.33102	0.20309	0.01119	-0.30863	-0.3726	-0.50053	-0.50053	-0.5645	-0.50053	-0.50053	-0.50053	-0.30863	-0.3726	-0.1807	-0.05277	0.07516	0.33102	0.39499	0.45895	0.26706	0.33102	0.52292	0.26706	0.39499	0.20309	0.13913	0.01119	-0.1807	-0.30863	-0.3726	-0.43656	-0.1807	-0.3726	-0.30863	-0.3726	-0.30863	-0.30863	-0.05277	-0.1807	-0.05277	-0.11674	-0.05277	-0.24467	-0.11674	-0.11674	-0.11674
0.28235	-0.39529	0.03496	-0.27817	-0.11465	-0.08043	-0.00513	-0.03936	0.19337	0.26181	0.2755	0.16599	0.29604	0.4124	0.39871	0.16599	0.04278	0.08385	0.04278	0.10438	0.077	-0.06674	-0.29946	-0.29946	-0.27893	-0.31999	-0.1831	-0.18994	-0.46374	-0.34053	-0.36791	-0.23786	-0.1215	0.11123	-0.00513	-0.07358	-0.03251	-0.1215	-0.13518	-0.05305	-0.23101	-0.20363	-0.40213	-0.43636	-0.53218	-0.47743	-0.28577	-0.39529	-0.41582	-0.3816
-0.41229	-0.53675	-0.37339	-0.28264	-0.45825	-0.47947	-0.34157	-0.46886	-0.37339	-0.19306	0.00849	0.0297	0.04031	0.06152	0.22064	0.26307	0.25246	0.24186	0.36915	0.61313	0.32672	0.06152	-0.1082	-0.20367	-0.2461	-0.14002	-0.11881	0.01909	-0.04455	-0.01273	-0.18245	0.07213	0.21003	0.31611	0.45401	0.47523	0.41158	0.31611	0.23125	0.31611	0.31611	0.27368	0.01909	-0.08698	-0.01273	-0.11881	-0.22488	-0.34157	-0.25671	-0.22488
0.73141	0.17118	0.48687	0.52392	0.57579	0.40603	0.42017	0.5192	0.74556	0.77386	0.42017	0.5475	0.47676	0.46262	0.2787	0.12308	0.23626	0.25041	0.19382	0.10893	0.05234	0.20796	0.02405	-0.13157	-0.2306	-0.13157	-0.08913	-0.27304	-0.41452	-0.52769	-0.62672	-0.72576	-0.86723	-0.88138	-0.85308	-0.4994	-0.44281	-0.30134	-0.17401	-0.07498	0.05234	0.10893	0.15138	0.20796	0.22211	0.25041	-0.17401	-0.32963	-0.57014	-0.7682
[truncated: 70 more columns]

## Sheet: EDF 7a, middle
OT-PVN
-0.68567	-0.71285	-0.29968	-0.07213	0.03919	-0.1445	-0.19145	-0.17168	-0.28288	-0.44597	-0.4781	-0.4262	-0.3323	-0.26558	-0.27794	-0.13461	0.0779	0.15945	0.22617	0.44857	0.57707	0.63143	0.53753	0.45104	0.42139	0.46339	0.45845	0.38679	0.40162	0.42386	0.34231	0.3176	0.2237	0.18416	0.09273	0.02354	-0.15685	-0.40149	-0.52505	-0.62389	-0.6659	-0.61154	-0.63872	-0.58683	-0.60412	-0.60659	-0.62389	-0.56212	-0.47068	-0.32489
-1.37888	-1.17905	-0.83932	-0.73655	-0.413	-0.28886	-0.12535	-0.07085	-0.07085	-0.0436	0.0654	-0.12535	0.0654	0.14715	-0.01635	0.1744	0.14715	0.0654	0.0654	0.1744	0.1744	0.1744	0.41966	0.44691	0.39241	0.44691	0.0654	0.03815	0.14715	0.1199	0.1199	0.1199	0.0654	0.0109	-0.12535	-0.17985	-0.17985	0.1199	0.03815	-0.07085	-0.2071	-0.17985	-0.28886	-0.17985	-0.23436	-0.01635	-0.07085	-0.0436	-0.28886	-0.07085
1.48031	1.16202	1.33221	1.17965	1.00179	0.90632	0.68841	0.7079	0.48468	0.39965	0.30044	0.1782	0.10734	0.10025	0.25615	0.43508	0.42268	0.51126	0.47405	0.53606	0.31461	0.35713	0.3217	0.44394	0.25792	0.08962	0.03647	-0.11588	-0.06628	-0.04856	-0.16017	-0.00959	0.01521	0.01876	-0.19383	-0.10348	-0.14777	-0.29836	-0.20446	-0.45248	-0.55701	-0.62078	-0.84046	-0.82097	-0.75897	-0.72176	-0.70582	-0.56764	-0.37276	-0.45957
-0.00407	0.05017	0.32135	0.36784	0.06825	0.06989	0.08468	0.15864	0.18823	0.08468	-0.06324	-0.24074	-0.25553	-0.28511	-0.18157	-0.15199	-0.07803	0.02552	-0.00407	-0.16678	-0.19636	-0.03365	0.12906	0.2326	0.32135	0.41011	0.32135	0.39531	0.33615	0.46927	0.58761	0.54323	0.54323	0.46927	0.43969	0.35094	0.21781	0.14385	0.01072	-0.15199	-0.24074	-0.06324	-0.04844	-0.1224	-0.19636	-0.34428	-0.25553	0.0551	0.26219	0.45448
0.32748	-0.24205	-0.01424	0.00203	-0.02057	0.0686	0.01683	-0.03495	0.01683	0.01683	-0.08672	-0.26794	-0.39738	-0.55271	-0.57859	-0.73392	-0.75981	-0.68215	-0.55271	-0.73392	-0.83747	-0.75981	-0.75981	-0.44916	-0.37149	-0.39738	-0.50093	-0.39738	-0.3456	-0.21616	-0.03495	-0.11261	-0.08672	-0.06084	-0.21616	-0.00906	0.14627	0.37926	0.43103	0.19804	0.0686	-0.00906	0.12038	0.04272	0.0686	0.0686	-0.1385	-0.1385	-0.26794	-0.31972
-1.3335	-0.28419	-0.14428	-0.32583	-0.30362	-0.27359	-0.24179	-0.31599	-0.29479	-0.26299	-0.23119	-0.1782	-0.21529	-0.33188	-0.24179	-0.1358	-0.1782	-0.1146	0.03378	-0.02981	-0.05631	-0.21	-0.02451	0.00729	0.18747	0.02319	-0.05101	0.01789	0.07088	-0.1093	0.07088	-0.01921	0.01789	-0.22589	-0.21529	-0.28949	-0.2047	-0.1305	-0.38488	-0.48557	-0.33718	-0.42198	-0.30539	-0.22059	-0.23649	-0.1305	-0.0934	-0.1199	-0.01391	0.21927
0.18605	0.33414	0.00833	0.24951	-0.06078	0.00429	0.10527	0.18604	0.00429	0.12546	0.28702	0.10527	-0.07649	-0.09668	0.08507	0.04468	-0.11688	-0.19766	-0.31883	-0.11688	-0.33902	-0.44	-0.37941	-0.19766	-0.11688	-0.17746	-0.17746	0.18604	0.38799	0.54955	0.65053	0.95345	0.99384	1.1352	1.1352	1.21598	1.33715	1.27657	0.99384	0.79189	0.61014	0.30721	0.24663	0.14566	-0.09668	-0.19766	-0.21785	-0.21785	-0.0361	-0.05629
0.04822	0.3386	0.3303	0.0423	0.08971	0.03691	0.00297	-0.26855	-0.48351	-0.55516	-0.42694	-0.39677	-0.40808	-0.50991	-0.60041	-0.55139	-0.46842	-0.56647	-0.21953	-0.01589	0.08216	0.10102	0.10102	0.35369	0.19153	0.38008	0.29335	0.28581	0.51962	0.47813	0.39894	0.44419	0.47436	0.40648	0.3914	0.56487	0.4178	0.43665	0.61767	0.47436	0.39517	0.43665	0.37254	0.09725	0.21038	0.24055	0.23301	0.39517	0.41402	0.11988
1.55184	0.90568	0.35504	0.52842	0.55919	0.59409	0.57877	0.36423	0.2493	0.15736	0.16502	0.05775	-0.01887	0.0884	-0.06484	0.12671	-0.06484	-0.33301	-0.27938	-0.38664	-0.27938	-0.22574	-0.24873	-0.36366	-0.67014	-0.59352	-0.76974	-0.76208	-0.6165	-0.55521	-0.44028	-0.49391	-0.52456	-0.58585	-0.52456	-0.31002	-0.31769	-0.34833	-0.44028	-0.41729	-0.27938	-0.11081	0.08074	0.10372	0.18801	0.4102	0.30294	0.2493	0.47916	0.60175
0.53086	0.43747	0.5869	0.38791	0.13504	0.00323	-0.02952	-0.10957	-0.21874	-0.20055	-0.12413	-0.15688	-0.22238	-0.12777	-0.18963	-0.19327	-0.28424	-0.33518	-0.28788	-0.24057	-0.30243	-0.58626	-0.45527	-0.44435	-0.48074	-0.38249	-0.28788	-0.18235	-0.16416	-0.09502	-0.09138	-0.04771	0.01779	-0.0841	-0.07319	-0.07683	-0.20419	-0.20419	0.01051	0.17426	0.31617	0.41078	0.46172	0.47628	0.67642	0.69825	0.87655	1.01847	0.93841	0.77831
-1.35804	-0.18983	-0.42348	-0.27328	-0.18983	-0.18983	-0.13673	-0.18983	-0.40224	-0.18983	-0.18983	-0.18983	-0.29604	-0.24293	-0.18983	-0.29604	-0.29604	-0.13673	-0.13673	-0.13673	-0.29604	-0.24293	-0.29604	-0.24293	-0.34914	-0.56154	-0.50844	-0.56154	-0.50844	-0.50844	-0.45534	-0.50844	-0.50844	-0.45534	-0.61464	-0.40224	-0.40224	-0.40224	-0.29604	-0.29604	-0.08363	-0.08363	0.02257	-0.08363	0.12877	0.23497	0.18187	0.23497	0.28807	0.18187
1.94551	0.89234	0.48938	0.17932	0.09101	0.14096	0.00983	-0.04012	-0.18998	-0.25866	-0.44599	-0.4335	-0.37106	-0.31486	-0.33984	-0.3211	-0.32735	-0.41477	-0.24617	-0.17124	-0.07134	0.26584	0.18467	0.04106	-0.12754	-0.09632	0.03481	-0.07134	-0.02763	-0.37106	-0.26491	-0.24617	-0.5334	-0.30862	-0.19622	0.00983	0.07852	-0.02763	-0.04636	0.03481	0.39073	0.34702	0.30955	0.39073	0.38448	0.42819	0.44692	0.19716	0.25336	0.27209
-0.36619	-0.20529	0.03481	-0.2548	0.02161	0.13675	0.06249	0.15025	0.00848	-0.01515	0.10299	0.08274	0.22788	0.08949	-0.10628	-0.15354	-0.30543	-0.18054	-0.22105	-0.09616	0.01186	-0.08603	0.06249	0.05911	0.01523	-0.12653	-0.08603	0.12324	0.24476	0.1705	0.20763	0.15025	0.23463	0.26839	0.21438	0.28189	0.57892	0.64643	0.50129	0.38315	0.55529	0.41015	0.31226	-0.02527	-0.08265	-0.14004	-0.2953	-0.32231	-0.44044	-0.58559
-0.95548	-0.38291	-0.49742	-0.30111	-0.44653	-0.14867	-0.01854	-0.01854	-0.01854	0.18966	0.29377	0.13761	0.16364	0.11159	0.24172	-0.01854	-0.22675	-0.2788	-0.2788	-0.22675	-0.35688	-0.51304	-0.48701	-0.38291	-0.2788	-0.2788	0.03351	0.26774	0.4239	0.47595	0.63211	0.89237	0.97045	1.04852	1.04852	1.20468	1.43891	1.30878	1.1266	1.07455	1.07455	0.86634	0.81429	0.78826	0.71018	0.55403	0.44992	0.31979	0.34582	0.39787
1.64169	0.02637	-0.13846	0.11585	0.03736	0.13126	-0.12947	-0.12947	-0.17442	-0.13846	-0.0935	-0.03057	-0.01259	0.26612	0.22117	0.22117	-0.03057	0.03237	0.04136	0.18521	0.23016	0.26612	0.15824	0.0953	-0.18341	-0.05754	0.21878	0.29071	0.37162	0.38961	0.41658	0.31768	0.18282	0.04796	0.04796	0.15585	-0.00598	-0.12047	0.07732	0.07732	0.05934	0.11328	0.26612	0.25713	0.29309	0.23915	0.0953	0.07732	-0.08451	-0.15644
1.10222	0.59268	0.36204	0.55054	0.46753	0.59755	0.72921	0.60487	0.4147	0.37813	0.34156	0.37082	0.40008	0.45127	0.44396	0.64144	0.39276	0.12946	0.17334	0.2538	0.34888	0.39276	0.2026	-0.05339	-0.33864	-0.45566	-0.66046	-0.55806	-0.5288	-0.46298	-0.36058	-0.44103	-0.5288	-0.4776	-0.4776	-0.18504	0.01243	-0.02414	-0.07533	-0.14847	-0.17773	-0.17042	-0.13385	-0.08996	-0.06802	0.04169	-0.14847	-0.39715	-0.34595	-0.22893
0.40928	-0.16779	0.49961	0.86091	0.84418	0.73774	0.88143	0.85406	0.81985	0.60088	0.35454	0.2519	0.27243	0.19031	0.23137	0.19716	-0.04234	-0.36395	-0.34342	-0.31605	-0.19288	-0.00128	-0.06971	-0.25447	-0.36395	-0.48028	-0.37764	-0.14498	0.05346	0.02609	-0.04918	-0.06971	-0.15182	-0.19972	-0.24762	-0.15867	-0.13814	0.00556	-0.10392	-0.10392	-0.16551	-0.15182	-0.05603	-0.19288	-0.19972	-0.28868	-0.39132	-0.36395	-0.52818	-0.46659
-2.09562	-0.77285	-0.13595	-0.54888	-0.31015	-0.26066	-0.16268	-0.18049	-0.30965	-0.53679	-0.4878	-0.34083	-0.2473	-0.39873	-0.61251	-0.55461	-0.56352	-0.50116	-0.32301	-0.15822	-0.00679	0.00212	0.06002	0.2159	0.30052	0.37623	0.18918	0.13128	0.25153	0.12682	0.16691	0.18918	0.29161	0.30052	0.30943	0.26489	0.39405	0.54548	0.71918	0.69691	0.54548	0.43413	0.54993	0.32724	0.27825	0.22035	0.31388	0.29161	0.32724	0.2159
-1.18786	-0.78597	0.24798	0.45624	0.38317	0.15731	0.18222	0.25695	0.16229	0.07261	0.09753	0.14735	0.08756	0.09752	0.0776	0.08258	0.33168	0.49609	0.6057	0.73524	0.78007	0.66549	0.6057	0.4662	0.35659	0.37652	0.39645	0.15731	-0.04197	-0.0918	-0.14162	-0.36581	-0.41065	-0.50033	-0.47044	-0.36083	-0.3957	-0.30104	-0.13663	0.05767	-0.00212	0.01283	0.17226	0.05269	0.03774	0.13738	-0.04197	0.04272	0.15233	0.11247
-1.21005	-1.0483	-1.08874	-1.01075	-0.76525	-0.31127	-0.16239	-0.10725	0.08023	0.28425	0.54892	0.87424	1.06723	1.27677	1.29882	1.2492	1.2106	1.22163	1.19406	1.02864	0.84116	0.6206	0.36144	0.26219	0.11883	0.0306	-0.14585	-0.2837	-0.39397	-0.43257	-0.4436	-0.43257	-0.41052	-0.33884	-0.36089	-0.46566	-0.57594	-0.63659	-0.63659	-0.6421	-0.67519	-0.63108	-0.50425	-0.39949	-0.36089	-0.31127	-0.15136	-0.07416	0.01406	0.01406
-2.09166	-0.8783	-0.63563	-0.42133	-0.16745	-0.34683	-0.13625	-0.26661	-0.38694	-0.30672	-0.34683	-0.21647	-0.1162	-0.20645	-0.18639	-0.1162	0.16458	0.0643	0.15455	0.43533	0.61583	0.79633	0.75621	0.50552	0.50552	0.56569	0.58574	0.47544	0.59577	0.55566	0.49549	0.44536	0.28491	0.32502	0.55566	0.49549	0.2448	0.20469	0.25483	0.38519	0.61583	0.56569	0.40525	0.44536	0.44536	0.43533	0.38519	0.45538	0.56569	0.54563
PVN
-0.77997	-0.77996	-0.13999	0.02	0.02	0.09272	0.09272	0.09272	0.16545	0.02	0.02	0.02	0.20181	0.38362	0.20181	0.12908	0.02	0.09272	0.12908	0.20181	0.23817	0.05636	0.02	-0.19817	-0.19817	-0.19817	-0.12545	-0.08909	-0.08909	-0.08909	-0.23453	-0.23453	-0.16181	-0.19817	-0.2709	-0.30726	-0.27089	-0.34362	-0.27089	-0.16181	-0.23453	-0.19817	-0.23453	-0.23453	-0.16181	-0.16181	-0.30726	-0.30726	-0.30726	-0.2709
0	0	0	0	0	0	0	0	0	0	0	0	0	0	0	0	0	0	0	0	0	0	0	0	0	0	0	0	0	0	0	0	0	0	0	0	0	0	0	0	0	0	0	0	0	0	0	0	0	0
0.93178	0.19737	0.67474	0.53835	0.25857	0.11392	0.03046	-0.05299	0.01377	-0.01961	-0.20321	-0.2199	-0.11976	0.21406	0.19737	0.23075	0.23075	0.29752	0.23075	0.21406	0.21406	0.13061	0.11392	-0.00292	-0.18652	-0.16983	-0.16983	-0.0363	-0.18652	0.08053	0.13061	0.06384	0.09723	0.08053	0.03046	-0.06969	-0.00292	-0.06969	-0.18652	-0.13645	-0.33674	-0.53704	-0.58711	-0.70395	-0.77071	-0.80409	-0.87086	-0.83747	-0.77071	-0.65387
-0.32107	0.78095	0.64532	0.40554	0.47013	0.46499	0.62682	0.46499	0.41875	0.32627	0.55747	0.60371	0.78866	0.67306	0.53435	0.37251	0.25691	0.07196	0.09508	0.02572	0.0026	-0.27483	-0.48291	-0.45979	-0.41355	-0.29795	-0.04364	-0.04364	0.04884	0.07196	0.16444	0.14132	0.25691	0.41875	0.21068	0.1182	-0.02052	-0.15923	-0.13612	-0.32107	-0.27483	-0.45979	-0.43667	-0.45979	-0.64474	-0.50603	-0.48291	-0.27483	-0.32107	-0.27483
0.56377	0.81643	0.33636	0.50962	0.64798	0.63267	0.4604	0.42594	0.66712	0.83939	0.87385	0.94276	0.77049	0.70158	0.52931	0.35703	0.32258	0.49485	0.25367	0.01249	0.01249	-0.09087	-0.05642	0.04694	-0.02197	-0.02197	0.01249	-0.02196	0.04694	0.15031	0.18476	-0.02196	-0.09087	-0.09087	-0.26314	-0.2976	-0.26315	-0.12533	-0.05642	-0.12533	-0.19424	-0.22869	-0.22869	-0.15978	-0.22869	-0.19424	-0.19424	-0.2976	-0.46987	-0.53878
1.34498	-0.00846	-0.03553	-0.48216	-0.39193	-0.31606	-0.40834	-0.33452	-0.20532	-0.1315	-0.14995	0.12689	0.25608	0.21917	0.18225	0.25608	0.23762	0.12689	-0.00231	-0.02076	-0.1315	-0.03922	-0.11304	-0.26069	-0.20532	-0.11304	-0.05767	-0.05767	0.12689	0.36681	0.36681	0.36681	0.31145	0.29299	0.34836	0.23762	0.01615	0.07152	-0.05768	-0.35297	-0.48216	-0.68518	-0.66672	-0.48216	-0.27915	-0.22378	-0.02076	0.25608	0.18225	0.14534
1.63296	0.98032	0.67576	0.34322	0.19473	0.16946	-0.03819	0.00136	-0.08764	-0.18652	-0.2953	-0.21619	-0.35463	-0.41396	-0.22608	-0.19641	-0.26563	-0.17663	-0.12719	-0.12719	-0.00853	0.12002	0.16946	0.25846	0.3079	0.19913	0.24857	0.43645	0.4859	0.44634	0.53534	0.55512	0.42657	0.35735	0.43645	0.47601	0.66389	0.68367	0.69355	0.60456	0.565	0.69355	0.78255	0.95066	0.93088	0.90121	0.69355	0.64411	0.45623	0.3079
-0.16204	0.9055	0.47849	0.05583	-0.17898	-0.50864	-0.41159	-0.41159	-0.61955	-0.57796	-0.64728	-0.5641	-0.60569	-0.45318	-0.34227	-0.05112	0.10138	-0.06499	-0.20363	-0.20363	-0.27295	-0.24522	-0.21749	-0.24522	-0.35614	-0.27295	-0.39773	-0.39773	-0.38386	-0.38386	-0.45318	-0.50864	-0.53637	-0.53637	-0.45318	-0.48091	-0.63342	-0.61955	-0.63342	-0.50864	-0.24522	0.0182	0.10138	0.1707	0.04592	0.14297	0.28162	0.54503	0.753	0.76686
-0.00407	0.05017	0.32135	0.36784	0.06825	0.06989	0.08468	0.15864	0.18823	0.08468	-0.06324	-0.24074	-0.25553	-0.28511	-0.18157	-0.15199	-0.07803	0.02552	-0.00407	-0.16678	-0.19636	-0.03365	0.12906	0.2326	0.32135	0.41011	0.32135	0.39531	0.33615	0.46927	0.58761	0.54323	0.54323	0.46927	0.43969	0.35094	0.21781	0.14385	0.01072	-0.15199	-0.24074	-0.06324	-0.04844	-0.1224	-0.19636	-0.34428	-0.25553	0.0551	0.26219	0.45448
-0.40393	-0.15343	-0.10333	-0.08186	-0.32043	-0.33561	-0.26729	-0.26729	-0.26729	-0.06234	-0.19897	-0.13066	-0.33561	-0.06234	-0.06234	-0.06234	-0.06234	-0.13066	-0.13066	0.00598	-0.06234	-0.13066	0.00598	0.14261	-0.13066	0.14261	0.14261	0.14261	0.14261	0.0743	-0.19897	-0.13066	0.00598	-0.13066	-0.26729	-0.19897	-0.13066	-0.13066	-0.06234	-0.06234	0.00598	0.00598	-0.13066	-0.13066	-0.13066	0.14261	0.14261	0.00598	0.00598	-0.06234
-0.26297	0.27328	0.45478	0.12596	-0.08422	-0.09422	-0.06047	-0.01547	-0.07172	-0.15047	-0.26297	-0.09422	-0.18422	-0.07172	0.04078	0.32203	0.31078	0.43453	0.45703	0.35578	0.35578	0.43453	0.38953	0.49078	0.31078	0.27703	0.05203	-0.16172	-0.21797	-0.37547	-0.34172	-0.47671	-0.47671	-0.38672	-0.46546	-0.43171	-0.27422	-0.17297	0.13078	0.04078	0.19828	0.34453	0.51328	0.43453	0.22078	0.24328	0.25453	0.44991	0.35991	0.32616
0.6239	0.29445	-0.16679	-0.15267	0.23954	0.12972	-0.04998	-0.18476	-0.22968	-0.18476	-0.13983	-0.18476	-0.18476	-0.36446	-0.45431	-0.45431	-0.27461	-0.18476	-0.13983	-0.18476	-0.27461	-0.04998	-0.00505	0.0848	0.12972	-0.04998	-0.0949	-0.27461	-0.00505	-0.0949	-0.0949	0.0848	-0.18476	-0.22968	-0.31953	-0.31953	-0.13983	-0.00505	-0.04998	-0.13983	0.0848	0.39928	0.2645	0.35435	0.39928	0.35435	0.48913	0.35435	0.2645	0.39928
0.32748	-0.24205	-0.01424	0.00203	-0.02057	0.0686	0.01683	-0.03495	0.01683	0.01683	-0.08672	-0.26794	-0.39738	-0.55271	-0.57859	-0.73392	-0.75981	-0.68215	-0.55271	-0.73392	-0.83747	-0.75981	-0.75981	-0.44916	-0.37149	-0.39738	-0.50093	-0.39738	-0.3456	-0.21616	-0.03495	-0.11261	-0.08672	-0.06084	-0.21616	-0.00906	0.14627	0.37926	0.43103	0.19804	0.0686	-0.00906	0.12038	0.04272	0.0686	0.0686	-0.1385	-0.1385	-0.26794	-0.31972
-0.74692	0.30139	0.19656	0.15163	0.12667	0.11079	0.25374	0.11079	-0.03216	-0.03216	-0.17511	-0.03216	-0.17511	-0.03216	-0.17511	-0.31806	-0.17511	-0.03216	0.11079	0.11079	0.25374	0.39669	0.25374	0.39669	0.25374	0.25374	0.25374	0.11079	-0.03216	-0.03216	-0.03216	-0.17511	-0.17511	-0.17511	-0.17511	-0.17511	-0.17511	-0.17511	0.11079	0.25374	0.11079	0.39669	0.39669	0.25374	0.39669	0.25374	0.25374	0.25374	0.25374	-0.03216
-0.87923	-0.73813	-0.30072	-0.30475	-0.07966	-0.15449	-0.10318	-0.07111	-0.13525	-0.27635	-0.302	-0.37255	-0.57779	-0.62269	-0.62269	-0.71248	-0.61627	-0.73172	-0.78303	-0.77662	-0.78303	-0.77662	-0.65476	-0.52648	-0.60986	-0.70606	-0.674	-0.64193	-0.488	-0.38538	-0.28276	-0.24428	-0.28276	-0.29559	-0.05187	0.22392	0.23674	0.16619	0.11488	-0.0198	0.01227	-0.00697	0.05716	0.03792	0.17261	0.24957	0.12771	-0.00697	0.04433	-0.00056
-0.34774	-0.48214	-0.54934	-0.60693	-0.63893	-0.58599	-0.62264	-0.54934	-0.51268	-0.51268	-0.51268	-0.51268	-0.47603	-0.47603	-0.4577	-0.49436	-0.54934	-0.54934	-0.65929	-0.69595	-0.65929	-0.65929	-0.67762	-0.69595	-0.65929	-0.65929	-0.65929	-0.64097	-0.64097	-0.64097	-0.64097	-0.69595	-0.67762	-0.65929	-0.64097	-0.69595	-0.7326	-0.7326	-0.71427	-0.56766	-0.49436	-0.25611	0.07376	0.31201	0.653	0.78129	0.9279	1.01953	1.20279	1.38606
-1.97843	-0.94142	-0.53957	-0.33958	-0.10964	-0.13125	0.05435	0.07203	-0.12241	-0.23731	-0.30801	-0.38756	-0.49361	-0.72341	-0.59967	-0.59083	-0.47594	-0.52897	-0.51129	-0.41407	-0.38756	-0.27266	-0.24614	-0.15776	-0.1666	-0.21079	-0.30801	-0.25498	-0.14009	-0.02519	0.09855	0.09855	0.12506	-0.00751	0.19577	0.29299	0.35485	0.30183	0.29299	0.16041	0.26647	0.3195	0.51394	0.40788	0.54046	0.61116	0.60232	0.5051	0.55813	0.35485
3	1.12687	1.25973	0.95418	0.55888	0.49187	0.0865	-0.07497	-0.19031	-0.32871	-0.49018	-0.51325	-0.65165	-0.58245	-0.53632	-0.51325	-0.55938	-0.42098	-0.32871	-0.37485	-0.37485	-0.42098	-0.37485	-0.30564	-0.44405	-0.39791	-0.42098	-0.39791	-0.44405	-0.25951	-0.0519	0.0173	0.13264	0.1557	0.10957	0.20184	0.17877	0.24797	0.24797	0.50172	0.47865	0.54785	0.57092	0.68626	0.70932	0.75546	0.50172	0.64012	0.57092	0.50172
-0.65247	-0.65247	-0.65247	-0.65247	-0.65247	-0.65247	-0.65247	-0.65247	-0.65247	-0.65247	-0.65247	-0.65247	-0.65247	-0.65247	-0.60894	-0.60894	-0.60894	-0.60894	-0.60894	-0.60894	-0.60894	-0.60894	-0.60894	-0.60894	-0.60894	-0.65247	-0.65247	-0.65247	-0.65247	-0.65247	-0.65247	-0.65247	-0.56541	-0.56541	-0.56541	-0.56541	-0.56541	-0.56541	-0.56541	-0.34773	-0.08652	0.17468	0.39236	0.61003	0.91477	1.13244	1.21951	1.35012	1.61132	1.78546
0.65093	-0.09299	-0.53934	-0.51809	-0.58894	-0.56639	-0.70165	-0.63402	-0.49876	-0.49876	-0.22825	-0.36351	-0.43113	-0.29588	-0.22825	-0.29588	-0.43113	-0.43113	-0.29588	-0.36351	-0.16062	-0.36351	-0.22825	-0.16062	-0.22825	-0.09299	-0.09299	0.1099	0.04227	-0.16062	-0.29588	-0.36351	-0.22825	-0.16062	-0.02536	-0.22825	-0.29588	-0.29588	-0.43114	-0.29588	-0.16062	0.1099	0.04227	-0.02536	-0.09299	-0.02536	0.38041	0.51567	0.5833	0.65093
-0.58642	0.55385	0.24434	0.25132	0.33665	0.27988	0.32431	0.23546	0.10218	0.27988	0.45759	0.4798	0.65751	0.63529	0.52423	0.72415	0.65751	0.76857	0.83521	0.813	0.59087	0.4798	0.32431	0.14661	0.10218	0.43538	0.25767	0.3021	0.12439	0.01333	-0.0311	-0.0311	-0.07552	0.05775	0.10218	-0.00889	-0.31987	-0.29765	-0.34208	-0.25323	-0.34208	-0.18659	-0.2088	0.03554	0.03554	-0.07552	0.16882	0.16882	0.14661	0.12439
1.20685	0.541	0.541	0.35076	0.39304	0.29887	0.17781	0.23834	0.29887	0.41994	0.41994	0.35941	0.29887	0.29887	0.23834	0.23834	0.17781	0.29887	0.41994	0.17781	0.17781	0.17781	0.29888	0.35941	0.23834	0.17781	0.17781	0.17781	0.05675	-0.06432	-0.00378	-0.18538	-0.24591	-0.4275	-0.36697	-0.30644	0.05675	-0.06431	-0.00378	-0.06431	0.17781	0.23834	0.35941	0.541	0.7226	0.541	0.48047	0.23834	0.35941	0.35941
-0.63007	-0.05609	-0.56745	-0.27226	-0.19524	-0.16045	-0.20314	-0.20314	-0.4593	-0.40237	-0.37391	-0.4593	-0.55891	-0.6443	-0.6443	-0.43083	-0.50199	-0.43083	-0.28853	-0.28853	-0.18891	-0.07507	0.08147	0.10993	-0.00391	-0.06084	-0.21737	-0.28853	-0.20314	-0.10353	0.0957	0.03878	0.05301	0.05301	0.03878	0.0957	0.18109	0.39455	0.55108	0.60801	0.47993	0.40878	0.52262	0.29493	0.32339	0.32339	0.36609	0.53685	0.40878	0.35185
-0.19615	0.86923	0.44308	0.26044	0.15898	0.09441	0.09441	-0.19615	-0.19615	-0.19615	-0.19615	-0.19615	-0.19615	-0.19615	-0.19615	-0.19615	-0.19615	-0.19615	-0.19615	-0.19615	-0.19615	-0.19615	-0.19615	-0.19615	-0.19615	-0.19615	-0.19615	-0.19615	-0.19615	-0.19615	-0.19615	-0.19615	-0.19615	-0.19615	-0.19615	-0.19615	-0.19615	-0.19615	-0.19615	0.09441	0.09441	0.09441	0.09441	0.09441	0.38497	0.38497	0.38497	0.38497	0.38497	0.38497
0	-0.33244	-0.21034	-0.28474	0.15406	0.31622	0.21476	0.10029	0.00663	0.09249	0.05086	-0.11824	0.06647	-0.18588	-0.48767	-0.59173	-0.68539	-0.5449	-0.32377	-0.14946	-0.08702	0.06907	0.31362	0.18875	0.28761	0.30322	0.39427	0.45151	0.40728	0.2798	0.18094	0.14192	-0.0506	-0.12084	-0.16767	-0.14426	-0.05841	-0.13645	-0.15466	-0.02458	0.10289	0.1107	0.1211	0.17834	0.32403	0.48272	0.53996	0.54776	0.51655	0.51655
-1.43399	-0.63316	-0.47299	-0.57596	-0.36621	-0.28734	-0.17814	-0.23274	-0.28734	-0.34195	-0.28734	-0.34195	-0.28734	-0.34195	-0.45115	-0.50575	-0.45115	-0.50575	-0.56036	-0.61496	-0.61496	-0.56036	-0.45115	-0.45115	-0.23274	-0.12354	-0.28734	-0.28734	-0.34195	-0.17814	-0.06894	-0.12354	-0.06894	-0.12354	-0.17814	-0.28734	-0.39655	-0.28734	-0.34195	-0.17814	-0.12354	-0.23274	0.04027	-0.12354	0.20408	0.31328	0.42249	0.53169	0.47709	0.58629
-0.1118	-0.1118	-0.1118	-0.1118	-0.1118	0.17109	0.17109	0.17109	0.17109	0.17109	0.17109	0.17109	0.17109	0.17109	0.17109	-0.1118	-0.1118	-0.1118	-0.1118	-0.1118	-0.1118	-0.1118	-0.1118	-0.1118	-0.1118	-0.1118	-0.1118	-0.1118	-0.1118	-0.1118	-0.1118	-0.1118	-0.1118	-0.1118	-0.1118	-0.1118	-0.1118	-0.1118	-0.1118	-0.1118	-0.1118	-0.1118	-0.1118	-0.1118	-0.1118	-0.1118	-0.1118	-0.1118	-0.1118	-0.1118
-0.54474	-0.39499	0.44366	0.28962	0.45364	0.27212	0.27212	0.23127	0.19043	0.31296	0.14959	0.02706	0.02706	0.02706	0.02706	0.0679	0.14959	0.10874	0.02706	0.23127	-0.05463	0.10874	0.31296	0.27212	0.31296	0.3538	0.23127	0.10874	0.0679	0.10874	-0.01378	-0.01378	-0.17716	-0.34053	-0.34053	-0.5039	-0.5039	-0.38137	-0.34053	-0.17716	-0.13631	-0.17716	-0.218	-0.25884	-0.29969	-0.13631	-0.05463	-0.38137	-0.5039	-0.5039
0.35913	0.03388	0.22903	-0.07454	-0.11067	-0.19281	-0.37021	-0.25194	-0.36036	-0.43921	-0.49834	-0.49834	-0.44906	-0.61661	-0.61661	-0.38007	-0.52791	-0.37021	-0.38007	-0.27165	-0.21252	-0.11396	-0.00554	0.18172	0.26057	0.27042	0.05359	0.22114	0.19157	0.33941	0.29013	0.231	0.24085	0.40841	0.24085	0.29013	0.52668	0.66466	0.73365	0.63509	0.32956	0.32956	0.41826	0.44783	0.20143	0.30985	0.45769	0.40841	0.29999	0.10287
-0.63971	-0.08942	0.68098	0.53947	0.27743	0.11068	0.26076	0.11068	0.26076	-0.0394	-0.18947	-0.18947	-0.0394	-0.0394	-0.0394	0.11068	0.11068	0.11068	0.11068	-0.0394	0.11068	0.11068	-0.0394	-0.18947	-0.18947	-0.18947	-0.18947	-0.18947	-0.33955	-0.18947	-0.18947	-0.33955	-0.33955	-0.33955	-0.33955	-0.33955	-0.0394	-0.18947	-0.18947	-0.0394	-0.18947	-0.0394	-0.0394	0.11068	0.11068	0.11068	0.11068	-0.18947	-0.18947	-0.18947
-0.61298	-0.22379	-0.14595	-0.27939	-0.22379	-0.29455	-0.18841	-0.18841	-0.29455	-0.29455	-0.29455	-0.29455	-0.29455	-0.29455	-0.40069	-0.40069	-0.40069	-0.40069	-0.40069	-0.29455	-0.18841	-0.08226	0.02388	0.13003	0.44846	0.66074	0.76689	1.09534	0.9892	1.20148	1.09534	0.9892	0.77691	0.67077	0.77691	0.56462	0.45848	0.35234	0.13003	0.23617	0.02388	0.13003	0.13003	0.13003	0.13003	-0.08226	-0.18841	-0.08226	-0.08226	-0.18841
-0.35786	0.98412	0.62626	0.40898	0.38768	0.37413	0.61812	0.53679	0.33346	0.41479	0.25213	0.33346	0.45546	0.41479	0.37413	0.41479	0.45546	0.33346	0.33346	0.41479	0.53679	0.65879	0.45546	0.37413	0.33346	0.33346	0.2928	0.08947	-0.03253	-0.0732	-0.1952	-0.39853	-0.1952	-0.0732	-0.11387	0.13013	0.2928	0.33346	0.61812	0.65879	0.65879	0.74012	0.86212	0.61812	0.49613	0.41479	0.0488	-0.11387	-0.1952	-0.47986
1.55184	0.90568	0.35504	0.52842	0.55919	0.59409	0.57877	0.36423	0.2493	0.15736	0.16502	0.05775	-0.01887	0.0884	-0.06484	0.12671	-0.06484	-0.33301	-0.27938	-0.38664	-0.27938	-0.22574	-0.24873	-0.36366	-0.67014	-0.59352	-0.76974	-0.76208	-0.6165	-0.55521	-0.44028	-0.49391	-0.52456	-0.58585	-0.52456	-0.31002	-0.31769	-0.34833	-0.44028	-0.41729	-0.27938	-0.11081	0.08074	0.10372	0.18801	0.4102	0.30294	0.2493	0.47916	0.60175
-0.40177	-0.51851	-0.59633	-0.75198	-0.98546	-0.97131	-1.03144	-0.98899	-1.08097	-1.12696	-1.15172	-1.13757	-1.13049	-1.11634	-1.07389	-1.06682	-1.10573	-0.99253	-0.95716	-0.85457	-0.76967	-0.72015	-0.67416	-0.64232	-0.51497	-0.39823	-0.37347	-0.32395	-0.2249	-0.13646	0.0015	0.08994	0.24559	0.34818	0.63471	0.8505	0.97078	1.25024	1.26085	1.31391	1.22901	1.10874	0.96724	0.9354	0.78683	0.59934	0.35879	0.18192	0.12178	0.18545
-0.74263	1.1619	0.34378	0.31494	0.36149	0.03276	-0.01844	-0.25629	-0.25629	-0.30748	-0.25629	-0.40987	-0.30748	-0.28188	-0.38427	-0.28188	-0.33308	-0.25629	-0.1283	-0.25629	-0.23069	-0.10271	-0.10271	-0.02592	0.07647	0.07647	0.12766	0.20445	0.28124	0.07647	0.20445	0.28124	0.15326	0.15326	-0.02592	-0.1283	-0.07711	-0.02592	-0.02592	-0.07711	-0.02592	-0.1795	-0.23069	-0.07711	-0.05151	-0.02592	-0.07711	-0.28188	-0.33308	-0.25629
1.96741	1.80664	1.87095	1.80664	1.75305	1.55818	1.30972	1.11972	1.01741	0.87126	0.66664	0.46203	0.30126	0.08203	-0.03489	-0.23951	-0.3272	-0.34182	-0.34182	-0.44412	-0.41489	-0.35643	-0.37105	-0.34182	-0.31259	-0.22489	-0.09336	0.12587	0.27203	0.5351	0.66664	0.79818	0.87126	1.0028	1.09049	1.11972	1.03203	0.9151	0.69587	0.57895	0.31587	0.14049	-0.16643	-0.37105	-0.5172	-0.69259	-0.79489	-0.86797	-0.88259	-0.8972
0.1443	0.96667	1.187	1.12848	0.71323	0.79599	0.80022	0.56324	0.30511	0.37281	0.18662	0.07659	0.02158	0.16969	0.2374	0.39821	0.28395	0.22047	0.37281	0.43206	0.32627	0.40244	0.46168	0.46591	0.25856	0.29241	0.18239	0.11045	0.05967	0.01735	0.00889	-0.0292	-0.07998	-0.08844	-0.22809	-0.13076	-0.19	-0.21539	-0.17308	-0.19847	-0.07152	0.00042	-0.08844	-0.23232	-0.21539	-0.17731	-0.1223	-0.00381	-0.05036	-0.11383
-0.24578	-0.71394	0.03511	0.35613	0.37843	0.58413	0.52029	0.52029	0.64797	0.71181	0.58413	0.64797	0.58413	0.52029	0.45645	0.45645	0.32877	0.52029	0.71181	0.64797	0.52029	0.81536	0.68768	0.75152	0.8792	1.00688	0.94304	0.75152	0.56001	0.49617	0.49617	0.49617	0.13725	-0.05426	-0.05426	-0.05426	-0.18194	-0.1181	-0.1181	0.00958	-0.05426	-0.05426	-0.05426	-0.05426	0.00958	-0.1181	-0.24578	-0.37346	-0.50114	-0.50114
-0.60903	0.091	0.56703	0.77104	0.6977	0.4983	0.4983	0.38375	0.61285	0.65103	0.34556	0.15464	-0.03627	0.04009	-0.11264	-0.18901	-0.22719	-0.07446	0.04009	0.00191	-0.03627	-0.07446	0.11646	0.07828	-0.03627	0.04009	0.11646	0.19283	0.11646	-0.11264	-0.34174	-0.37993	-0.34174	-0.53266	-0.4563	-0.26538	-0.41811	-0.4563	-0.4563	-0.4563	-0.30356	-0.34174	-0.26538	-0.22719	-0.03627	0.04009	0.19283	0.34556	0.4983	0.53648
-0.00376	0.79898	0.80299	0.81332	0.36416	0.29727	0.37389	0.16591	-0.01471	-0.0585	-0.3431	-0.26101	-0.25553	-0.02018	0.08381	-0.00376	0.16043	-0.00924	0.12212	0.4122	0.64208	0.70229	0.58735	0.34653	0.23706	0.25895	0.20422	0.16043	0.29179	0.33558	0.09476	-0.03113	0.16043	0.17138	0.21517	0.37389	0.33011	0.28632	0.14949	0.06192	-0.08039	-0.1187	-0.17343	-0.47446	-0.50183	-0.45804	-0.63319	-0.59487	-0.55656	-0.57845
-0.91323	-0.74868	-0.02468	-0.06699	0.0192	-0.10546	-0.06058	0.02917	0.07405	0.16054	0.07079	-0.01897	-0.06384	-0.1536	-0.24335	-0.24335	-0.19847	-0.06384	-0.01897	-0.1536	-0.46447	-0.41959	-0.46447	-0.46447	-0.32984	-0.24009	-0.19521	-0.15033	-0.19521	-0.32984	-0.32984	-0.28496	-0.10546	-0.0157	-0.0157	-0.06058	-0.15033	-0.19521	-0.19521	-0.10546	-0.10546	0.02917	0.07405	-0.15033	-0.19521	-0.06058	-0.15033	-0.15033	-0.19521	-0.24009
-0.82442	-0.17782	-0.30714	-0.36256	-0.57297	-0.41295	-0.26599	-0.29538	-0.17782	-0.11904	-0.20721	-0.17782	-0.08964	0.02792	0.1161	-0.06025	-0.06025	-0.11903	-0.06025	-0.2366	-0.2366	-0.08964	-0.06025	-0.03086	-0.06025	0.02792	0.14549	0.23366	0.14549	-0.00147	0.02792	0.05731	-0.06025	-0.08964	-0.11903	-0.20721	-0.06025	-0.26599	-0.35416	-0.29538	-0.2366	-0.11903	-0.32477	-0.32477	-0.44234	-0.5599	-0.58929	-0.76564	-0.61869	-0.5599
-1.38043	-0.26493	-0.37648	-0.26493	-0.38888	-0.56916	-0.46775	-0.41704	-0.51845	-0.61986	-0.61986	-0.51845	-0.56916	-0.41704	-0.31564	-0.21423	-0.16352	-0.21423	-0.26493	-0.36634	-0.26493	-0.21423	-0.31564	-0.36634	-0.51845	-0.56916	-0.41704	-0.21423	-0.11282	-0.16352	-0.16352	-0.26493	-0.11282	-0.01141	0.19141	0.19141	0.24211	0.24211	-0.01141	0.0393	0.09	0.34352	0.34352	0.39423	0.44493	0.24211	0.19141	0.19141	0.09	0.24211
0.21964	-0.1938	-0.35918	-0.13474	-0.23974	-0.21259	-0.34414	-0.28776	-0.26897	-0.23138	-0.25018	-0.49448	-0.34414	-0.23138	-0.09984	0.01292	0.12568	0.27602	0.3324	0.16326	0.10688	0.20085	0.23843	0.18205	0.0693	0.10688	-0.15621	-0.13742	-0.1938	-0.13742	0.03171	-0.09984	0.03171	0.20085	0.10688	0.23843	0.08809	0.20085	-0.00587	0.18205	0.35119	0.42636	0.53911	0.50153	0.44515	0.55791	0.40757	0.48274	0.52032	0.50153
0.08493	-0.08493	-0.1189	-0.0364	-0.08493	-0.30112	-0.37833	-0.13126	-0.30112	-0.30112	-0.28568	-0.40921	-0.25479	-0.36289	-0.19303	-0.17758	-0.00772	0.02316	-0.10037	0.10037	0.23935	0.13126	0.03861	0.02316	0.20847	0.11582	0.10037	0.03861	0.22391	0.13126	0.06949	-0.1467	-0.10037	-0.00772	-0.02316	-0.1467	-0.13126	0.11582	0.00772	-0.06949	-0.05405	-0.1467	-0.05405	-0.00772	-0.02316	-0.08493	-0.03861	-0.13126	-0.37833	-0.30112
1.63761	0.81053	0.24812	0.36155	0.20401	-0.03158	-0.25715	-0.39248	-0.34737	-0.25715	-0.12181	-0.30226	-0.16692	-0.12181	-0.25715	-0.16692	-0.12181	-0.16692	-0.07669	-0.03158	0.05865	-0.07669	-0.07669	-0.12181	-0.16692	-0.16692	-0.03158	0.14887	0.28421	0.41955	0.19399	0.01353	-0.07669	0.01353	-0.12181	0.01353	-0.03158	-0.16692	-0.30226	-0.16692	-0.21203	-0.03158	-0.03158	0.2391	0.2391	0.2391	0.49829	0.63363	0.72386	0.76897
1.89099	0.26433	0.34566	-0.11329	-0.18752	-0.16082	-0.32718	-0.32718	-0.29021	-0.36415	-0.53051	-0.47506	-0.32718	-0.21627	-0.21627	-0.01294	-0.08688	-0.08688	-0.27173	-0.21627	-0.25324	-0.01294	-0.01294	-0.16082	-0.19779	-0.1793	-0.3087	-0.27173	-0.23476	-0.08688	-0.1793	-0.10536	-0.19779	-0.16082	-0.12385	-0.21627	-0.1793	-0.12385	-0.27173	-0.47506	-0.38263	-0.36415	-0.30869	-0.47506	-0.45657	-0.40112	-0.32718	-0.36415	-0.43809	-0.34566
-1.085	-0.50962	0.09864	0.11273	0.14795	0.28246	0.41696	0.4618	0.37213	0.32729	0.26004	0.12554	0.42965	0.42965	0.31756	0.18306	0.04855	-0.08595	-0.0187	-0.0187	0.00372	0.24058	0.33025	0.16064	0.13822	0.20548	0.38481	0.45207	0.54173	0.42965	0.47448	0.38481	0.01345	0.05828	-0.09864	0.05828	0.23762	0.17037	0.03587	-0.0538	-0.0538	-0.09864	-0.0538	0.10312	0.0807	0.01345	-0.23314	-0.47973	-0.59182	-0.47973
-0.46333	-0.46333	-0.46333	-0.46333	-0.25741	-0.29485	-0.29485	-0.29485	-0.12636	-0.12636	0.04212	0.2106	0.37909	0.37909	0.2106	0.2106	0.2106	0.2106	0.37909	0.2106	0.2106	0.04212	-0.12636	-0.29485	-0.29485	-0.29485	-0.12636	-0.12636	-0.12636	-0.29485	-0.12636	-0.12636	-0.12636	0.04212	0.2106	0.52545	0.52545	0.35697	0.35697	0.35697	0.52545	0.52545	0.52545	0.52545	0.35697	0.18849	-0.12636	-0.12636	0.04212	0.04212
-0.08462	-0.15514	0.21155	0.15715	0.07992	0.05	0.03077	-0.04616	0.08847	0.12693	0.06924	0.12693	0.40735	0.33042	0.34966	0.54198	0.36889	0.21503	0.36889	0.31119	0.1958	0.15734	0.11887	-0.12308	-0.16155	-0.12308	-0.39233	-0.25771	-0.10385	-0.33464	-0.50772	-0.50772	-0.62312	-0.68081	-0.70004	-0.54619	-0.56542	-0.25771	-0.33464	-0.48849	-0.33464	-0.18078	-0.14232	-0.14232	-0.02692	-0.10385	-0.3154	-0.3731	-0.73851	-0.68081
0.20865	0.27087	0.68862	0.71147	0.63529	0.32016	0.23532	0.10442	-0.0386	-0.07254	-0.08224	-0.11375	-0.18162	-0.361	-0.31495	-0.08951	-0.03133	-0.07739	0.19653	0.2038	0.2232	0.06806	0.13835	0.02927	0.022	-0.06284	-0.06527	0.03897	0.18926	0.23774	0.21592	0.10442	0.30319	0.3347	0.37349	0.46803	0.50439	0.34682	0.34198	0.31046	-0.01679	0.12139	0.2135	-0.07254	-0.15253	-0.02406	-0.06042	-0.08951	0.0923	-0.06284
0.57908	0.57908	0.10394	-0.0997	-0.21283	-0.28482	-0.39281	-0.28482	-0.39281	-0.39281	-0.17683	-0.17683	-0.17683	-0.06884	0.03915	0.03915	0.14713	0.25512	0.14713	0.03915	0.14713	-0.06884	-0.06884	-0.06884	-0.17683	-0.28482	-0.28482	-0.39281	-0.50079	-0.28482	-0.28482	-0.06884	0.03915	0.03915	0.03915	0.03915	0.03915	0.03915	0.14713	0.14713	-0.06884	0.25512	0.03915	-0.06884	0.14713	0.25512	0.36311	0.36311	0.4711	0.36311
0.67639	0.67639	0.42471	0.31685	0.39674	0.21879	0.10439	0.10439	-0.12441	-0.23881	-0.23881	-0.35321	-0.35321	-0.58201	-0.58201	-0.35321	-0.23881	-0.23881	-0.12441	-0.12441	-0.12441	-0.12441	-0.01001	0.10439	0.21879	0.33319	0.10439	-0.01001	-0.01001	-0.12441	-0.12441	-0.12441	-0.12441	-0.23881	-0.12441	-0.23881	-0.23881	-0.23881	-0.12441	-0.12441	-0.12441	-0.12441	-0.12441	-0.12441	-0.12441	-0.35321	-0.12441	0.08683	0.08683	-0.02757
1.13502	0.10318	0	0.02948	0.07452	0.03283	-0.06097	-0.01407	-0.10787	0.03283	-0.06097	-0.17823	-0.34238	-0.45964	-0.50654	-0.57689	-0.64724	-0.64724	-0.57689	-0.67069	-0.83485	-0.8114	-0.78795	-0.50654	-0.48309	-0.52999	-0.52999	-0.41274	-0.36583	-0.43619	-0.22513	-0.22513	-0.27203	-0.29548	-0.38928	-0.13132	-0.10787	0.10318	0.24389	0.15009	0.15009	0.17354	0.24389	0.17354	0.29079	0.29079	0.12663	0.22044	-0.03752	-0.20168
0.65055	0.16866	0.07228	0.03098	0.00803	-0.138	-0.138	-0.26942	-0.138	-0.138	-0.138	-0.26942	-0.138	-0.00657	-0.138	-0.00657	0.12485	-0.00657	0.25628	0.12485	0.12485	-0.00657	-0.00657	-0.00657	-0.138	-0.138	-0.26942	-0.26942	-0.26942	-0.53227	-0.40084	-0.40084	-0.40084	-0.40084	-0.26942	-0.26942	-0.26942	-0.26942	-0.138	0.12485	0.12485	0.25628	0.3877	0.3877	0.51912	0.25628	0.60129	0.60129	0.60129	0.60129
0.79963	0.38957	0.06151	0.2724	0.63405	0.55232	0.44048	0.55232	0.55232	0.55232	0.55232	0.55232	0.55232	0.46412	0.46412	0.35229	0.35229	0.35229	0.12861	0.12861	0.12861	0.24045	0.24045	0.01678	-0.2069	-0.31874	-0.31874	-0.31874	-0.31874	-0.2069	-0.2069	-0.2069	-0.31874	-0.31874	-0.31874	-0.31874	-0.31874	-0.31874	-0.31874	-0.31874	-0.43057	-0.2069	0.10497	0.10497	0.41684	0.41684	0.52868	0.52868	0.52868	0.52868
-0.56804	-0.00701	0.44181	0.39372	0.36701	0.197	0.197	0.04399	0.04399	0.197	-0.10902	-0.26203	-0.26203	-0.26203	-0.41504	-0.41504	-0.41504	-0.26203	-0.26203	-0.26203	-0.26203	0.04399	0.04399	0.04399	0.35001	0.50302	0.50302	0.50302	0.35001	0.35001	0.35001	0.197	0.04399	0.04399	0.04399	-0.26203	-0.41504	-0.41504	-0.10902	-0.10902	-0.10902	-0.10902	-0.10902	-0.26203	-0.26203	-0.26203	0.04399	0.04399	0.197	-0.10902
1.05896	1.18287	0.92678	0.42758	-0.02874	0.03384	0.0038	0.05637	-0.10509	-0.13889	-0.04501	0.16151	0.23286	0.40183	0.54452	0.61962	0.50322	0.3042	0.12772	0.20657	0.12772	-0.00371	-0.12387	-0.03375	0.0376	-0.12011	-0.08632	-0.09383	0.07515	0.13523	0.15776	0.07515	0.04511	0.10143	-0.09758	-0.21774	-0.15391	-0.24778	-0.23652	-0.34166	-0.50688	-0.64581	-0.6383	-0.70214	-0.78099	-0.77348	-0.69087	-0.65708	-0.46557	-0.37921
0.11697	-0.15135	-0.32576	-0.63049	-0.65445	-0.74288	-0.73373	-0.55078	-0.54163	-0.43187	-0.35869	-0.20318	-0.1483	-0.08427	-0.15745	0.14441	0.30906	0.34565	0.07123	0.16271	0.13527	0.06209	-0.07512	-0.03853	-0.02024	0.03465	-0.18489	-0.40443	-0.46846	-0.42272	-0.41357	-0.28551	-0.25807	-0.21233	-0.17574	-0.02024	-0.01109	0.13527	0.23589	0.30906	0.34565	0.42798	0.31821	0.25418	0.20844	0.27248	0.27248	0.40968	0.40968	0.49201
-0.59404	-0.59404	-0.59404	-0.04358	0.11952	-0.01022	-0.01022	-0.01022	0.31651	0.55004	0.66681	0.55004	0.43328	0.43328	0.43328	0.43328	0.43328	0.43328	0.43328	0.10655	-0.01022	-0.12698	-0.24375	-0.12698	-0.36051	-0.24375	-0.12698	-0.12698	-0.12698	-0.01022	-0.01022	-0.12698	-0.12698	-0.12698	-0.24375	-0.24375	-0.24375	-0.36051	-0.36051	-0.36051	-0.36051	-0.36051	-0.36051	-0.36051	-0.36051	-0.36051	-0.24375	-0.24375	-0.24375	-0.12698
-0.3538	-0.3538	-0.3538	-0.3538	-0.3538	0.16551	0.16551	0.16551	0.16551	0.16551	0.47041	0.47041	0.47041	0.47041	0.47041	0.25598	-0.04891	-0.04891	0.16551	0.16551	0.16551	-0.13938	-0.13938	0.07505	0.07505	0.28947	0.28947	0.28947	0.28947	0.28947	0.28947	0.28947	0.28947	0.28947	0.07505	0.07505	0.07505	0.07505	0.07505	0.07505	-0.13938	-0.13938	0.07505	0.07505	0.28947	0.28947	0.28947	0.07505	0.07505	0.07505
-0.28296	-0.28296	-0.28296	-0.28296	-0.28296	0.01549	0.01549	0.01549	0.01549	0.01549	0.01549	0.01549	0.01549	0.01549	0.01549	-0.28296	-0.28296	-0.28296	-0.28296	-0.28296	-0.28296	-0.28296	-0.28296	0.01549	0.01549	0.01549	0.01549	0.01549	0.01549	0.01549	0.31394	0.31394	0.31394	0.31394	0.01549	0.01549	0.01549	0.01549	0.31394	0.31394	0.31394	0.01549	0.01549	0.01549	0.01549	0.01549	0.01549	0.01549	0.01549	-0.28296
2.35583	1.75834	2.17738	2.04546	1.63075	1.4134	1.18061	1.06421	0.83142	0.66847	0.42368	0.14433	0.00466	-0.0419	-0.13502	-0.20485	-0.29797	-0.34453	-0.34453	-0.36781	-0.50748	-0.6006	-0.62388	-0.57732	-0.43764	-0.29797	-0.20485	-0.06518	0.12105	0.26072	0.47023	0.70302	0.95909	1.19188	1.26172	1.26172	1.1686	1.09877	0.91253	0.7263	0.56335	0.35384	0.12105	-0.13502	-0.36781	-0.4842	-0.62388	-0.67043	-0.69371	-0.67043
0.76305	0.11365	0.20023	0.23734	0.2339	0.27108	0.36947	0.27108	0.31043	0.34979	0.5269	0.5269	0.33011	0.01525	0.23172	0.13332	0.153	0.153	-0.00443	0.09397	0.05461	-0.10282	-0.04379	0.09397	0.19236	0.03493	0.03493	-0.02411	-0.14218	-0.04379	-0.1225	-0.31929	-0.31929	-0.29961	-0.47672	-0.24057	-0.22089	-0.18154	-0.24057	-0.26025	-0.16186	-0.04379	0.07429	0.17268	0.13332	0.42851	0.36947	0.36947	0.38915	0.42851
-0.62208	-0.35995	-0.08285	-0.49369	-0.43485	-0.48931	-0.50974	-0.45867	-0.49953	-0.61186	-0.66293	-0.55059	-0.25442	-0.22378	-0.19315	0.02132	0.09281	0.23578	0.33791	0.23578	0.21536	0.27663	0.44004	0.42982	0.31749	0.47067	0.46046	0.45025	0.42982	0.30727	0.33791	0.4911	0.53195	0.44004	0.17451	0.51153	0.44004	0.31749	0.33791	0.3277	0.51153	0.68514	0.62386	0.75663	0.75663	0.82812	0.5728	0.48089	0.50131	0.48089
-0.31407	0.58914	0.81905	0.88239	0.99969	0.93997	1.02955	1.05194	0.87279	0.76082	0.71603	0.53689	0.58167	0.38013	0.22338	0.26816	0.11141	-0.11253	-0.2021	-0.2245	-0.33646	-0.33646	-0.2021	-0.31407	-0.38125	-0.35886	-0.29168	-0.15732	0.04423	0.3679	0.54705	0.63662	0.47987	0.39029	0.43508	0.68141	0.7038	0.56944	0.47987	0.27832	-0.06774	-0.26928	-0.24689	-0.2245	-0.17971	-0.44843	-0.53801	-0.5604	-0.62758	-0.62758
-0.47204	1.05066	0.44158	0.13704	-0.06598	-0.08444	-0.08444	-0.33361	-0.49972	-0.52741	-0.49972	-0.44435	-0.41667	-0.33361	-0.25055	-0.11213	-0.25055	-0.27824	-0.25055	-0.38898	-0.3613	-0.38898	-0.12871	-0.18408	-0.01797	-0.12871	0.0374	0.20351	0.425	0.59111	0.67417	0.6188	0.78491	0.35853	0.38621	0.16473	0.33084	0.05399	0.0263	-0.22287	-0.36129	-0.25055	-0.30592	-0.25055	-0.02907	0.13704	0.33084	0.2201	0.33084	0.2201
0.8352	0.58211	0.94366	0.88168	0.70262	0.6084	0.62812	0.37175	0.34216	0.25342	0.06607	-0.10156	-0.26919	-0.28892	-0.21989	-0.15087	-0.05226	-0.17059	-0.01282	0.17453	0.18439	0.25342	0.25342	0.49993	0.56896	0.49993	0.40133	0.36188	0.19425	0.18439	0.02662	0.03648	0.03648	0.3323	0.15481	0.05621	0.0069	-0.18045	-0.26919	-0.11143	-0.0424	-0.01282	-0.21003	-0.37766	-0.49599	-0.48613	-0.44669	-0.28892	-0.21003	-0.14101
1.16667	1.16667	0.75641	0.45849	0.31197	0.23427	0.06333	-0.06099	-0.35626	-0.49612	-0.48058	-0.3718	-0.30964	-0.5272	-0.41842	-0.34072	-0.27856	-0.20086	-0.23194	0.07887	0.14103	0.10995	-0.01437	-0.01437	0.01671	0.00117	-0.07653	-0.20086	-0.20086	-0.09208	-0.16978	-0.06099	-0.01437	0.18765	0.18765	0.24981	0.23427	0.26535	0.24981	0.26535	0.24981	0.28089	0.17211	0.28089	0.18765	0.20319	0.10995	0.34305	0.42075	0.59169
-0.04498	0.08128	0.28328	0.63138	0.39691	0.33952	0.37969	0.22475	0.351	0.0411	0.0698	-0.09089	-0.2401	-0.21714	-0.34913	-0.32044	-0.27453	-0.36061	-0.24584	-0.30322	-0.04498	0.04684	0.10997	0.15014	0.12145	0.33952	0.41413	0.44856	0.56333	0.40839	0.43134	0.16736	0.26492	0.25918	0.15014	0.18457	0.01815	-0.20566	-0.25157	-0.28601	-0.23436	-0.24584	-0.06219	-0.25731	-0.27453	-0.18271	-0.17697	-0.19419	-0.13106	-0.32044
-0.1146	-0.00922	-0.17782	-0.52105	-0.36048	-0.45947	-0.40199	-0.54568	-0.54568	-0.51694	-0.57442	-0.51694	-0.43073	-0.43073	-0.40199	-0.45947	-0.34451	-0.20081	-0.22955	-0.05712	-0.05712	0.08658	0.20153	0.34523	0.48892	0.57514	0.83379	0.92001	0.80505	0.94875	1.03497	1.12119	1.14992	1.09245	0.97749	0.66136	0.51766	0.31649	0.34523	0.37397	0.46018	0.25901	0.20153	0.17279	0.08658	0.25901	0.40271	0.34523	0.25901	0.25901
-0.53544	0.65442	0.53544	0.22947	0.45232	0.27273	0.27273	0.11047	-0.05178	-0.05178	-0.21403	-0.21403	-0.21403	-0.37318	-0.37318	-0.37318	-0.21093	-0.21093	-0.21093	-0.21093	-0.21093	-0.21093	-0.21093	0.11047	-0.05178	0.11047	0.11047	0.11047	0.11047	0.27273	0.27273	0.27273	0.43498	0.43498	0.11358	0.11358	-0.04868	-0.04868	-0.21093	-0.21093	-0.21093	-0.21093	-0.21093	-0.37318	-0.21093	-0.21093	0.11047	0.11047	0.11047	0.11047
0.23034	0.0687	0.32733	0.43817	0.12258	0.00992	0.09809	0.31851	0.18626	0.23034	-0.03417	-0.03417	-0.2105	-0.07825	-0.03417	0.23034	0.27442	0.054	-0.03417	0.09809	0.23034	0.36259	0.40668	0.58301	0.58301	0.58301	0.53893	0.36259	0.49485	0.6271	0.53893	0.27442	0.18626	0.18626	-0.07825	-0.03417	0.00992	0.00992	0.09809	0.09809	0.00992	0.18626	0.49485	0.49485	0.40668	0.27442	0.18626	0.23034	0.00992	-0.07825
-1.43453	-1.03044	-0.54552	-0.39543	-0.22225	-0.14878	-0.07531	-0.00184	0.07163	0.14511	0.10837	0.10837	0.10837	0.0349	-0.00184	0.10837	0.10837	0.21858	-0.03857	-0.00184	0.0349	0.14511	0.10837	-0.07531	-0.03857	-0.03857	-0.14878	-0.22225	-0.29572	-0.11204	-0.03857	-0.18552	-0.22225	-0.03857	0.07163	0.0349	-0.03857	0.21858	0.21858	0.10837	0.10837	-0.14878	-0.03857	-0.11204	-0.33246	-0.33246	-0.33246	-0.22225	-0.51614	-0.55287
-0.68797	-0.68797	-0.3822	-0.25116	-0.34823	-0.41	-0.41	-0.27102	-0.13203	-0.27102	-0.13203	-0.13203	-0.13203	-0.13203	-0.13203	-0.13203	-0.13203	-0.13203	-0.13203	-0.27102	-0.27102	-0.41	-0.54898	-0.41	-0.41	-0.41	-0.41	-0.27102	-0.13203	-0.13203	-0.13203	0.00695	0.00695	0.14593	0.00695	0.00695	0.28492	0.56288	0.56288	0.4239	0.28492	0.56288	0.4239	0.56288	0.56288	0.70187	0.84085	0.56288	0.56288	0.4239
-0.6255	-0.19781	0.14435	0.29098	0.37245	0.30764	0.42429	0.42429	0.30764	0.42429	0.191	0.191	0.07436	0.07436	0.30764	0.30764	0.30764	0.191	0.191	0.191	0.07436	0.191	0.07436	0.07436	-0.15893	-0.39221	-0.39221	-0.50885	-0.50885	-0.50885	-0.50885	-0.39221	-0.50885	-0.50885	-0.39221	-0.27557	0.05402	0.05402	0.17067	0.17067	0.28731	0.28731	0.28731	0.28731	0.28731	0.40395	0.40395	0.191	0.191	0.07436
0.35095	-0.44553	-0.48536	-0.41709	-0.37916	-0.08349	-0.19211	-0.08349	-0.08349	-0.08349	-0.08349	-0.1378	-0.02919	0.07942	-0.08349	-0.40933	-0.40933	-0.35502	-0.30072	-0.35502	-0.35502	-0.35502	-0.46363	-0.46363	-0.57224	-0.40933	-0.40933	-0.46363	-0.35502	-0.35502	-0.35502	-0.30072	-0.24641	-0.24641	-0.19211	-0.0835	-0.19211	0.02512	0.13373	0.18803	0.18803	0.24234	0.24234	0.13373	0.29664	0.29664	0.13373	0.29664	0.24234	0.40526
-0.0349	0.70964	0.33737	0.31078	0.5235	0.4389	0.33737	0.03279	0.08355	-0.0349	-0.18719	-0.40717	-0.33948	-0.59331	-0.66099	-0.7456	-0.71176	-0.69483	-0.66099	-0.71176	-0.61023	-0.5087	-0.35641	-0.47486	-0.11951	0.01586	0.26968	0.35429	0.42198	0.38813	0.37121	0.50658	0.5235	0.40506	0.45582	0.13431	-0.05182	-0.40717	-0.57638	-0.52562	-0.44101	-0.42409	-0.55946	-0.47486	-0.39025	-0.25488	-0.18719	-0.05182	0.18508	0.40506
-0.16087	0.73414	0.59835	0.59306	0.83702	0.9081	1.02594	1.02594	1.05961	1.15219	1.09327	0.81551	0.91652	0.86601	0.73134	0.79026	0.71451	0.67242	0.62192	0.47041	0.40307	0.42832	0.63875	0.49566	0.44516	0.41991	0.35257	0.25157	0.2179	0.2179	0.25998	0.3189	0.22631	0.15056	0.2684	0.19265	0.2179	0.04114	0.08322	0.05797	0.03272	-0.06828	-0.21979	-0.08512	0.09164	0.22631	0.2179	0.10006	0.10006	0.11689
-0.84197	0.01427	0.07135	0.34046	0.28383	0.23482	0.30617	0.34509	0.28022	0.50726	0.46834	0.34509	0.22184	0.38401	0.28022	0.23482	0.15698	0.22833	0.11157	0.02724	-0.13492	-0.25168	-0.28411	-0.32303	-0.37493	-0.2452	-0.06357	0.12454	-0.01168	0.11806	0.37752	0.54617	0.63699	0.71483	0.81213	0.57212	0.38401	0.30617	0.22184	0.34509	0.3386	0.12454	-0.16087	-0.12844	-0.11546	-0.21925	0.01427	0.0467	-0.20628	-0.26465
0.24348	0.61332	0.09554	0.45482	0.39416	0.54608	0.50125	0.32193	0.23227	0.18744	0.38918	0.4228	0.38918	0.41159	0.50125	0.49004	0.2659	0.22107	0.2659	0.19865	0.07537	-0.01429	-0.17119	-0.21602	-0.28327	-0.50741	-0.58587	-0.3281	-0.28327	-0.21602	-0.09274	0.13141	0.05295	0.00813	-0.00308	0.18744	0.51246	0.51246	0.44521	0.61332	0.63574	0.78144	0.66936	0.73661	0.79264	0.73661	0.5797	0.46763	0.53487	0.40038
-1.71035	-0.12105	-0.00277	-0.07881	-0.12105	-0.17817	-0.15801	-0.01688	-0.08744	0.00328	-0.21849	-0.26889	-0.26889	-0.26889	-0.21849	-0.11768	-0.13785	0.17464	0.07384	-0.03704	0.00328	0.08392	0.15448	0.35608	0.35608	0.20488	0.094	0.0436	-0.15801	0.01336	0.10408	0.13432	0.08392	0.13432	0.05368	-0.02696	0.16456	0.41656	0.57784	0.67864	0.55768	0.40648	0.31576	0.31576	0.2452	0.2956	0.36616	0.21496	-0.01688	-0.03704
-1.33254	-0.86001	-0.87891	-1.00851	-0.7025	-0.37888	-0.12114	-0.04382	0.05928	0.18815	0.2397	0.42012	0.42012	0.11083	0.2397	0.39435	0.29125	0.16238	0.21393	0.05928	0.03351	0.29125	0.49745	0.62632	0.72942	0.57477	0.3428	0.36857	0.36857	0.31702	0.49745	0.42012	0.2397	0.03351	0.05928	0.16238	0.21393	0.26548	0.21393	0.16238	0.00773	-0.14691	-0.19846	-0.25001	-0.30156	-0.48198	-0.61085	-0.53353	-0.6624	-0.73972
-0.34614	-0.09151	0.18858	0.09037	0.29044	0.22678	0.22678	0.13997	-0.01627	-0.12044	-0.03364	0.00109	-0.18989	-0.41558	-0.3635	-0.39822	-0.55447	-0.48502	-0.50238	-0.43294	-0.48502	-0.65863	-0.5371	-0.32877	-0.46766	-0.55446	-0.46766	-0.32877	-0.41558	-0.34613	-0.27669	-0.06836	0.00108	-0.12044	-0.20725	0.05317	0.37472	0.42681	0.37472	0.35736	0.42681	0.35736	0.28792	0.42681	0.54833	0.56569	0.40944	0.00109	-0.08572	-0.051
0.12964	-0.34179	0.41251	0.16332	0.28679	0.08679	0.08679	0.27965	0.42965	0.25822	0.06536	0.23679	0.1725	0.27965	0.08679	0.04393	0.10822	0.21536	0.04393	-0.04179	0.0225	0.15107	0.27965	0.15107	-0.04179	-0.06322	0.0225	0.08679	-0.17036	-0.14893	-0.17036	-0.32036	-0.44894	-0.72751	-0.42751	-0.32036	-0.36322	-0.25608	-0.42751	-0.32036	-0.06322	-0.17036	0.06536	0.10822	0.19393	0.04393	0.08679	0.32251	0.23679	0.34394
0.48111	0.23439	-0.11103	-0.25906	-0.17682	-0.25906	-0.25906	-0.25906	-0.09736	-0.09736	-0.16465	-0.09736	-0.16465	-0.16465	-0.16465	-0.16465	-0.16465	-0.23193	-0.09736	-0.46092	-0.25906	-0.05719	-0.05719	0.07738	-0.05719	0.01009	0.07738	0.07738	0.01009	-0.12448	-0.12448	-0.25906	-0.25906	-0.25906	-0.32635	-0.32635	-0.32635	-0.32635	-0.32635	-0.32635	-0.12448	0.14467	0.14467	0.14467	0.34653	0.48111	0.48111	0.48111	0.61569	0.5484
-0.17161	-0.0286	0.17161	0.01226	0.01907	-0.21061	-0.24961	-0.24961	-0.0936	-0.21061	-0.21061	-0.13261	-0.13261	-0.0936	-0.21061	-0.17161	-0.0546	0.21841	0.10141	0.0234	0.0624	-0.0156	-0.0546	0.14041	-0.0156	-0.0156	-0.0936	-0.0546	-0.36662	-0.24962	-0.28862	-0.21061	-0.24962	-0.21062	-0.32762	-0.21062	-0.28862	-0.21061	-0.28862	-0.21061	-0.21061	-0.17161	-0.17161	0.0624	-0.09361	-0.09361	-0.0546	0.25742	0.21841	0.21841
-0.39071	-0.25714	-0.39071	-0.10448	-0.03451	0.11931	0.15574	0.2286	0.19217	0.15574	0.08288	0.08288	0.04645	0.04645	0.11931	-0.02641	-0.06284	-0.1357	-0.28142	-0.09927	-0.02641	0.08288	0.15574	0.08288	-0.06284	-0.06284	0.04645	0.19217	0.30146	0.26503	0.04645	0.08288	0.08288	0.01002	-0.1357	0.04645	0.04645	-0.06284	-0.35428	-0.35428	-0.28142	-0.20856	-0.20856	-0.35428	-0.35428	0.01002	0.08288	0.04645	0.01002	0.19217
0.12422	-0.28984	-0.12422	-0.23069	-0.28984	-0.32748	-0.4404	-0.32748	-0.21456	-0.10163	-0.21456	0.01129	0.12422	0.23714	0.12422	0.35006	0.35006	0.46299	0.46299	0.35006	0.23714	0.23714	0.01129	-0.10163	-0.10163	-0.10163	-0.21456	-0.21456	-0.21456	-0.32748	-0.32748	-0.10163	-0.10163	0.01129	0.01129	0.01129	0.12422	0.12422	0.12422	0.01129	0.01129	-0.10163	-0.4404	-0.32748	-0.4404	-0.55333	-0.4404	-0.4404	-0.4404	-0.32748
-0.25658	-0.25658	-0.25658	-0.25658	-0.25658	-0.25658	-0.25658	-0.25658	-0.25658	-0.25658	-0.25658	-0.25658	-0.25658	-0.25658	-0.25658	-0.25658	-0.25658	-0.25658	-0.25658	-0.25658	-0.25658	-0.25658	-0.25658	-0.25658	-0.25658	-0.25658	-0.25658	0.03947	0.03947	0.33553	0.33553	0.33553	0.33553	0.33553	0.33553	0.33553	0.33553	0.33553	0.03947	0.03947	-0.25658	-0.25658	-0.25658	-0.25658	-0.25658	-0.25658	-0.25658	-0.25658	-0.25658	-0.25658
-0.61217	-0.08557	0.01975	-0.23603	-0.31961	-0.46855	-0.42068	-0.51642	-0.66004	-0.75578	-0.80366	-0.70791	-0.75578	-0.51642	-0.46855	-0.32493	-0.18132	-0.08557	0.05805	0.01017	0.15379	0.10592	0.15379	0.20166	0.34528	0.29741	0.20166	0.24953	0.10592	0.20166	0.29741	0.20166	0.15379	-0.0377	0.15379	-0.0377	-0.22919	-0.13344	-0.18132	-0.08557	-0.22919	-0.27706	-0.27706	-0.27706	0.01017	-0.0377	-0.08557	-0.0377	-0.13344	-0.13344
-0.27379	-0.27379	-0.27379	-0.27379	-0.27379	-0.34245	-0.41111	-0.27379	-0.27379	-0.13647	-0.20513	-0.20513	-0.20513	-0.0678	-0.13647	0.00086	0.06952	0.27551	0.20684	0.20684	0.00086	0.27551	0.13818	0.27551	0.20684	0.27551	0.20684	0.20684	0.06952	0.20684	0.06952	0.13818	0.20684	0.20684	0.27551	0.20684	0.50446	0.36714	0.36714	0.36714	0.22981	0.4358	0.4358	0.09249	0.29848	0.09249	0.22981	-0.0678	0.06952	0.13818
0.26225	-0.02742	-0.03569	-0.00377	-0.17915	-0.30204	-0.34718	-0.50518	-0.42618	-0.41489	-0.46004	-0.38104	-0.47132	-0.36975	-0.38104	-0.42618	-0.23432	-0.32461	-0.16661	-0.29075	-0.38104	-0.34718	-0.56161	-0.49389	-0.48261	-0.49389	-0.39232	-0.48261	-0.41489	-0.5729	-0.51647	-0.41489	-0.35846	-0.25689	-0.46004	-0.52775	-0.51647	-0.75347	-0.68575	-0.68575	-0.47132	-0.46004	-0.39232	-0.33589	-0.29075	-0.03118	0.10425	0.17197	0.26225	0.31868
-3	-1.6693	-1.34853	-0.91835	-0.75525	-0.72597	-0.42033	-0.43275	-0.34583	-0.35825	-0.22165	-0.20924	-0.19682	-0.15957	-0.17198	0.01428	0.15087	0.26263	0.33714	0.49856	0.62274	0.69724	0.67241	0.77175	0.83384	0.83384	0.72208	0.72208	0.69724	0.63516	0.67241	0.63516	0.5234	0.48615	0.36197	0.29988	0.16329	0.08879	-0.12231	-0.27132	-0.33341	-0.33341	-0.40792	-0.40792	-0.42033	-0.3955	-0.44517	-0.30858	-0.35825	-0.32099
-0.41745	-0.41745	-0.41745	-0.41745	-0.41745	-0.41745	-0.16445	-0.16445	-0.16445	-0.16445	-0.16445	-0.16445	-0.16445	0.08855	0.34155	0.34155	0.34155	0.08855	0.08855	0.08855	0.08855	0.34155	0.34155	0.34155	0.08855	-0.16445	-0.16445	-0.16445	-0.16445	-0.16445	-0.16445	-0.16445	-0.41745	-0.41745	-0.16445	-0.16445	0.08855	0.08855	0.34155	0.34155	0.59455	0.59455	0.59455	0.59455	0.59455	0.34155	0.34155	0.08855	0.08855	-0.16445
1.50052	1.03115	0.44444	0.54502	0.13152	0.09241	-0.0356	-0.25962	-0.29162	-0.13161	-0.0036	-0.16362	-0.16362	0.0284	0.15641	0.28442	0.22042	0.31643	0.31643	0.22042	-0.0036	0.09241	0.06041	-0.0676	-0.0356	-0.22762	-0.45164	-0.54764	-0.48364	-0.32363	-0.29162	-0.19562	-0.38763	-0.38763	-0.35563	-0.38763	-0.32363	-0.29162	-0.0676	-0.32362	-0.35563	-0.19561	-0.32363	-0.19561	0.06041	0.15641	0.06041	0.25242	0.28442	0.18841
-1.13519	-1.38031	-0.91459	-0.5049	-0.15473	-0.09902	-0.0656	-0.09902	0.03468	0.10153	0.26865	0.2018	0.00125	-0.1993	-0.333	-0.39985	-0.4667	-0.29957	-0.09902	-0.16587	-0.26615	-0.4667	-0.4667	-0.29957	-0.26615	-0.26615	0.00125	0.10153	-0.16587	-0.16587	-0.09902	0.0681	0.2018	0.30208	0.30208	0.4692	0.40235	0.16838	0.30208	0.36893	0.23523	0.13495	-0.0656	0.03468	-0.0656	0.10153	0.03468	0.2018	0.26865	0.0681
-0.22798	-0.22798	0.41762	0.23316	0.13069	0.06548	0.06548	0.06548	0.06548	0.06548	-0.22798	-0.22798	-0.22798	-0.22798	-0.22798	-0.22798	-0.22798	-0.22798	-0.22798	-0.22798	-0.22798	-0.22798	-0.22798	-0.22798	-0.22798	-0.22798	-0.22798	-0.22798	-0.22798	-0.22798	0.06548	0.06548	0.06548	0.06548	0.06548	0.06548	0.06548	0.06548	0.06548	0.06548	0.06548	-0.22798	-0.22798	-0.22798	-0.22798	-0.22798	-0.22798	-0.22798	-0.22798	0.06548
-0.4337	-0.4337	-0.4337	-0.4337	-0.4337	-0.4337	-0.4337	-0.4337	-0.4337	-0.4337	-0.4337	-0.4337	-0.4337	-0.4337	-0.4337	-0.4337	-0.4337	-0.4337	-0.4337	-0.4337	-0.4337	-0.4337	-0.23656	-0.03943	0.27273	0.46986	0.46986	0.46986	0.46986	0.46986	0.46986	0.46986	0.46986	0.27273	0.27273	-0.03943	-0.23656	-0.23656	-0.23656	-0.23656	-0.03943	-0.03943	0.15771	0.15771	0.15771	-0.03943	-0.03943	-0.03943	-0.03943	0.27273
-0.53834	0.20949	0.54334	0.22857	0.28517	0.24106	0.19007	0.08081	-0.01389	-0.10494	-0.10129	-0.06123	-0.04666	-0.06852	-0.15228	-0.1887	-0.04666	0.0626	0.12451	0.08081	0.26655	0.30661	0.28112	0.54699	0.52149	0.40859	0.48507	0.45958	0.41223	0.41223	0.46322	0.27383	0.16093	0.20464	-0.02845	-0.16321	0.01525	0.12815	0.09173	0.21556	0.25562	0.21192	0.1318	-0.0321	-0.10129	-0.01753	0.06624	0.15365	-0.00296	-0.23241
-0.15912	-0.15912	-0.15912	-0.15912	-0.15912	-0.15912	-0.15912	-0.15912	0.12807	0.12807	0.12807	0.12807	0.12807	0.12807	0.12807	0.12807	0.12807	0.12807	0.12807	-0.15912	-0.15912	-0.15912	-0.15912	-0.15912	-0.15912	-0.15912	-0.15912	-0.15912	-0.15912	-0.15912	-0.15912	-0.15912	-0.15912	-0.15912	-0.15912	-0.15912	-0.15912	-0.15912	-0.15912	-0.15912	-0.15912	-0.15912	-0.15912	-0.15912	-0.15912	-0.15912	-0.15912	-0.15912	-0.15912	-0.15912
0.16647	0.08949	-0.23383	-0.32841	-0.20988	-0.00848	-0.01548	0.11049	0.12448	0.17347	0.37642	0.4674	0.68434	0.80331	0.88729	0.96428	1.1029	1.11689	1.03991	1.01892	1.06091	1.0889	1.12389	1.14489	1.06091	1.0959	0.97693	0.63536	0.61436	0.65635	0.50239	0.48839	0.39742	0.32743	0.22246	0.18047	0.0475	0.11748	0.19446	0.11049	0.08949	0.32743	0.20146	0.11748	-0.07147	-0.14845	-0.20444	-0.09246	-0.28842	-0.3584
-1.18685	-0.53525	-0.01396	-0.30918	-0.10084	-0.24753	-0.32369	-0.39985	-0.47601	-0.5014	-0.5014	-0.47601	-0.37446	-0.42524	-0.5014	-0.55217	-0.45062	-0.19675	-0.06981	0.00635	0.03173	0.00635	0.05712	0.13328	0.1079	-0.01904	0.00635	0.13328	0.20944	0.1079	0.13328	0.13328	0.05712	-0.01904	-0.06982	-0.0952	0.13328	0.1079	0.31099	0.23483	0.20945	0.26022	0.26022	0.28561	0.36177	0.48871	0.46332	0.61564	0.59025	0.61564
0.52612	0.11348	-0.21664	0.34899	0.38835	0.4134	0.30086	0.30086	0.18832	0.4134	0.63848	0.52594	0.1885	0.1885	0.07596	-0.03658	-0.14912	-0.14912	-0.03658	-0.03658	-0.14912	-0.3742	-0.3742	-0.3742	-0.3742	-0.48673	-0.48673	-0.48673	-0.48673	-0.48673	-0.48673	-0.59927	-0.48673	-0.26166	-0.26166	-0.26166	-0.26166	-0.14912	-0.14912	-0.14912	-0.03658	-0.03658	-0.03658	-0.03658	-0.14912	-0.14912	-0.03658	0.07596	0.07596	0.07596
-1.00911	0.42991	0.19967	0.40935	0.62178	0.63922	0.67846	0.71771	0.52148	0.67846	0.63922	0.59997	0.28601	0.12902	0.01128	0.08978	-0.02796	0.05053	0.12902	0.08978	-0.02796	-0.02796	0.01128	0.16827	0.20751	0.16827	0.12902	0.16827	0.08978	-0.1457	-0.18494	-0.06721	-0.10645	-0.06721	-0.22419	0.01128	-0.06721	-0.10646	-0.1457	-0.06721	0.12902	0.32525	0.286	0.286	0.32525	0.24676	-0.02796	0.16827	0.16827	0.16827
-0.78211	-0.37316	-0.53674	-0.43158	-0.37316	-0.33599	-0.22445	-0.33599	-0.33599	-0.22445	-0.11292	-0.22445	-0.22445	-0.11292	-0.22445	-0.22445	-0.22445	-0.11292	-0.11292	-0.11292	-0.22445	-0.22445	-0.22445	-0.11292	-0.22445	-0.22445	-0.33599	-0.33599	-0.55905	-0.44752	-0.44752	-0.44752	-0.55905	-0.55905	-0.67058	-0.55905	-0.55905	-0.55905	-0.55905	-0.44752	-0.44752	-0.33599	-0.22445	-0.22445	-0.00139	-0.00139	-0.00139	0.11014	0.11014	0.22167
-1.35804	-0.18983	-0.42348	-0.27328	-0.18983	-0.18983	-0.13673	-0.18983	-0.40224	-0.18983	-0.18983	-0.18983	-0.29604	-0.24293	-0.18983	-0.29604	-0.29604	-0.13673	-0.13673	-0.13673	-0.29604	-0.24293	-0.29604	-0.24293	-0.34914	-0.56154	-0.50844	-0.56154	-0.50844	-0.50844	-0.45534	-0.50844	-0.50844	-0.45534	-0.61464	-0.40224	-0.40224	-0.40224	-0.29604	-0.29604	-0.08363	-0.08363	0.02257	-0.08363	0.12877	0.23497	0.18187	0.23497	0.28807	0.18187
0.59681	-0.33936	-0.11808	-0.20562	-0.25425	-0.09952	-0.12273	-0.21557	-0.30841	-0.44768	-0.58694	-0.42447	-0.61015	-0.58694	-0.58694	-0.74942	-0.703	-0.63336	-0.47089	-0.40126	-0.42447	-0.35483	-0.47089	-0.37805	-0.35483	-0.26199	-0.02988	-0.00667	0.10938	0.1558	0.1558	0.5736	0.5736	0.85213	1.0146	1.0146	0.87534	0.75928	0.8057	0.62002	0.66644	0.73607	0.43433	0.5736	0.48075	0.38791	0.3647	0.43433	0.45754	0.43433
1.79616	-0.00937	-0.12519	0.14637	0.20639	0.33749	0.24458	0.31891	0.35607	0.34678	0.27246	0.20742	0.3282	0.67196	0.43969	0.33749	-0.00627	-0.16422	-0.19209	-0.14564	-0.04344	0.13309	0.13309	0.08664	-0.34074	-0.51727	-0.35933	-0.13634	-0.04344	0.04947	0.11451	0.08664	0.03089	-0.08989	-0.21996	0.04018	0.29104	0.35607	0.46756	0.42111	0.33749	0.20742	0.17955	0.26316	0.3282	0.37466	0.26316	0.16096	-0.02485	-0.22925
0.90371	0.39097	0.28842	0.24447	0.22005	0.06468	-0.07516	-0.07516	-0.215	-0.215	-0.35484	-0.49468	-0.35484	-0.35484	-0.49468	-0.35484	-0.35484	-0.35484	-0.215	-0.215	-0.07516	-0.07516	0.06468	-0.07516	-0.07516	-0.07516	-0.215	-0.215	-0.215	-0.35484	-0.35484	-0.49468	-0.49468	-0.30411	-0.30411	-0.30411	-0.30411	-0.30411	-0.02443	-0.02443	-0.02443	0.25525	0.39509	0.39509	0.20452	0.20452	0.20452	0.20452	0.20452	-0.07516
-0.22192	0.08954	0.15184	0.04505	-0.01428	-0.22191	-0.22191	-0.22191	-0.3918	-0.47674	-0.30686	-0.22191	-0.22191	-0.05203	-0.13697	0.03292	0.11786	0.28775	0.2028	0.45763	0.45763	0.37269	0.37269	0.62752	0.45763	0.45763	0.37269	0.54258	0.37269	0.45763	0.2028	0.11786	0.03292	-0.05203	-0.22191	-0.22191	-0.13697	-0.13697	-0.22192	-0.30686	-0.30686	-0.05203	-0.05203	0.11786	0.03291	0.03291	0.03291	0.03291	0.28774	0.11786
1.61441	0.85913	0.93466	0.80518	0.98501	0.99646	0.79047	0.68748	0.58448	0.48149	0.27551	0.06952	0.06952	-0.03347	-0.23946	-0.44544	-0.34245	-0.34245	-0.34245	-0.23946	-0.23946	-0.23946	-0.13647	0.17251	0.06952	0.06952	-0.03347	-0.13647	-0.03347	-0.03347	-0.13647	-0.13647	-0.03347	0.06952	-0.23946	-0.13647	-0.03347	0.06952	0.06952	-0.03347	-0.03347	-0.03347	-0.03347	-0.13647	-0.34245	-0.34245	-0.44544	-0.54844	-0.65143	-0.65143
0.59877	1.36191	1.23276	0.85036	0.61834	0.40665	0.39064	0.13448	-0.00961	-0.07364	-0.29778	-0.23374	-0.10567	-0.12168	-0.16971	-0.26576	-0.05764	-0.13769	-0.12168	-0.04163	-0.10567	0.03842	-0.16971	-0.37783	-0.3298	-0.18572	-0.10567	-0.29778	-0.28177	-0.26576	-0.42586	-0.31379	-0.44187	-0.21774	-0.16971	-0.07365	-0.21774	-0.31379	-0.3298	-0.21774	-0.21774	-0.21774	-0.21774	-0.00961	0.02241	0.31059	0.35862	0.40665	0.63079	0.72685
-0.78199	-0.42451	-0.21002	-0.16917	-0.30535	-0.19702	-0.06703	-0.19702	-0.22952	-0.22952	-0.16452	-0.00203	-0.16452	-0.19702	-0.00203	-0.09953	-0.06703	-0.29452	-0.16452	-0.26202	-0.35951	-0.35951	-0.42451	-0.45701	-0.45701	-0.5545	-0.48951	-0.26202	-0.00203	-0.00203	0.29045	0.38795	0.32295	0.42045	0.48544	0.48544	0.51794	0.42045	0.32295	0.29045	0.32295	0.12796	0.34179	0.47178	0.40678	0.56927	0.60177	0.50428	0.82926	0.69927
0.37088	-0.09637	-0.28327	-0.597	-0.30404	-0.26628	-0.47867	-0.52115	-0.54238	-0.43619	-0.35124	-0.2238	-0.2238	-0.33	-0.47867	-0.41495	-0.49991	-0.43619	-0.2238	-0.11761	-0.01142	-0.03265	-0.11761	-0.03265	0.0523	0.03106	-0.07513	-0.09637	-0.01142	0.03106	-0.09637	-0.30876	-0.18133	-0.18133	-0.13885	0.00982	0.07354	0.3284	0.22221	0.24345	0.13726	0.28593	0.41336	0.47708	0.73194	0.7107	0.51955	0.62575	0.66822	0.75318
-0.29304	-0.29304	-0.29304	-0.29304	-0.29304	-0.29304	-0.29304	-0.29304	-0.29304	-0.29304	-0.29304	-0.02664	-0.02664	-0.02664	-0.02664	-0.02664	-0.02664	0.23976	0.23976	0.23976	0.23976	0.23976	-0.02664	-0.02664	-0.02664	-0.02664	-0.02664	-0.02664	-0.02664	-0.02664	-0.02664	0.23976	0.23976	0.23976	0.23976	0.23976	0.23976	0.23976	0.23976	-0.02664	-0.02664	-0.02664	-0.29304	-0.29304	-0.29304	-0.29304	-0.29304	-0.29304	-0.29304	-0.29304
-0.81208	-0.81208	-0.81208	-0.66239	-0.57923	-0.62156	-0.62156	-0.62156	-0.52631	-0.33579	-0.24053	-0.24053	-0.33579	-0.43105	-0.43105	-0.33579	-0.33579	-0.33579	-0.33579	-0.14527	-0.33579	-0.24053	-0.14527	0.04525	0.04525	0.23577	0.33102	0.52154	0.6168	0.71206	0.52154	0.52154	0.33102	0.33102	0.14051	0.14051	0.29654	0.20128	0.29654	0.20128	0.20128	0.20128	0.3918	0.3918	0.29654	0.29654	0.29654	0.04525	-0.05001	-0.14527
1.78384	1.78384	1.09728	0.73298	0.82919	0.82443	0.6461	0.51236	0.62292	0.71208	0.89041	0.93499	0.84583	0.60152	0.60152	0.55694	0.46777	0.60152	0.55694	0.26805	0.1343	-0.13319	-0.04403	-0.04403	-0.04403	-0.04403	0.00056	-0.04403	-0.13319	-0.17777	-0.08861	0.04514	0.1343	0.04514	0.04514	-0.04403	-0.04403	0.00056	-0.04403	-0.08861	-0.08861	-0.22235	-0.31152	-0.40068	-0.40068	-0.3561	-0.3561	-0.3561	-0.44527	-0.48985
-0.38765	-0.11561	-0.11561	-0.27106	-0.35742	-0.26399	-0.23926	-0.41238	-0.33818	-0.53603	-0.48657	-0.38764	-0.46184	-0.53603	-0.38765	-0.53603	-0.33818	-0.41238	-0.33818	-0.31345	-0.1898	-0.06615	-0.06615	0.00804	0.03277	-0.11561	-0.09088	-0.16507	0.19235	0.19235	0.26654	0.24181	0.11816	-0.00549	0.01924	0.29128	0.51385	0.56331	0.61277	0.37899	0.3048	0.32953	0.40372	0.50264	0.67575	0.77467	0.84886	0.74994	0.77467	0.84886
-0.41007	-0.72703	-0.02972	0.20121	0.17103	0.19504	0.1086	0.02215	-0.02107	-0.10751	-0.2804	-0.10751	-0.19396	-0.19396	-0.15074	-0.41007	-0.41007	-0.32362	-0.10751	-0.02107	-0.06429	0.1086	-0.06429	-0.23718	-0.32362	-0.49651	-0.45329	-0.45329	-0.45329	-0.49651	-0.32362	-0.19396	-0.23718	-0.36685	-0.23718	-0.10751	0.06537	0.15182	0.36793	0.45437	0.45437	0.32471	0.41115	0.45437	0.62726	0.67048	0.58404	0.54082	0.62726	0.49759
-0.36249	1.27896	0.95067	1.04446	1.16621	1.08723	1.03749	0.88827	0.88827	0.78878	0.93801	0.93801	0.73904	0.38362	0.33388	0.08518	0.2344	0.43337	0.48311	0.33389	0.43337	0.18466	0.13492	0.18466	0.2344	0.18466	0.28415	0.08518	-0.11378	-0.31274	-0.263	-0.21326	-0.06404	0.03544	0.03544	0.08518	0.13492	0.13492	0.18466	0.28414	0.28414	0.13492	0.03544	-0.11378	-0.31274	-0.41223	-0.46197	-0.51171	-0.61119	-0.56145
-0.88955	-0.45826	-0.11322	0.03466	0.69188	0.75722	0.99248	1.22773	1.22773	1.22773	1.34536	1.22773	1.22773	0.99248	0.75722	0.6396	0.52197	0.28672	0.28672	0.16909	0.05146	-0.18379	-0.06617	0.05146	0.16909	0.05146	0.05146	0.05146	0.05146	-0.18379	-0.18379	-0.18379	-0.18379	-0.41905	-0.41905	-0.6543	-0.6543	-0.6543	-0.53667	-0.41905	-0.30142	-0.30142	-0.18379	-0.18379	-0.18379	-0.18379	-0.06617	-0.06617	-0.18379	-0.30142
-0.62408	-0.27737	-0.72115	-0.77266	-0.84751	-0.75646	-0.65559	-0.69342	-0.67451	-0.62408	-0.51691	-0.47278	-0.4917	-0.3341	-0.25846	-0.07565	0.11977	0.1639	0.3341	0.25846	0.28367	0.30889	0.45387	0.59256	0.40975	0.44757	0.27106	0.10086	0.08195	-0.10716	-0.04413	-0.08825	-0.08195	-0.15759	-0.25215	-0.13238	-0.05043	0.01261	-0.01261	-0.11977	0.01261	0.04413	0.06304	0.03782	-0.10086	-0.11977	-0.13238	-0.19542	-0.35301	-0.37192
-0.55941	-0.67939	-0.31945	-0.38801	-0.29279	-0.45034	-0.31945	-0.02495	-0.00314	0.16047	0.30227	0.54223	0.88036	0.92399	0.97852	1.31665	1.34937	1.28393	1.16395	1.12032	0.91308	0.68403	0.38953	0.08412	0.17138	0.26955	0.12775	0.11684	0.09503	-0.04677	-0.02495	-0.05767	-0.06858	0.00777	0.13866	-0.01404	-0.19947	-0.33036	-0.37398	-0.30854	-0.09039	-0.12312	-0.06858	0.02959	0.04049	0.00777	-0.00314	-0.04677	-0.12312	0.08412
0	0	0	0	0	0	0	0	0	0	0	0	0	0	0	0	0	0	0	0	0	0	0	0	0	0	0	0	0	0	0	0	0	0	0	0	0	0	0	0	0	0	0	0	0	0	0	0	0	0
0	0	0	0	0	0	0	0	0	0	0	0	0	0	0	0	0	0	0	0	0	0	0	0	0	0	0	0	0	0	0	0	0	0	0	0	0	0	0	0	0	0	0	0	0	0	0	0	0	0
[truncated: 190 more columns]

## Sheet: EDF 7a, right
OT-PVN
0.73123	0.18683	0.03029	0.1122	0.23395	-0.09539	0.09827	0.71424	0.23607	-0.18604	-1.49085	-0.33575	-0.37493	-0.55745	0.51406	-0.69581	0.2274	0.20403	-0.77454	1.13193	0.20954	-0.01563	0.66708	0.3716	-0.12676	0.13833	1.0904	1.3848	0.28478	0.05715	-0.03002	0.99017	-0.16731	0.99809	1.05979	-0.31045	-0.23514	0.1959	0.30084	0.20672	0.27001	-1.45217	0.44331	0.35543	0.238	0.37383	-0.06866	0.44929	-0.06514	-0.67969
0.38945	-0.5802	0.00915	-0.07639	0.41028	0.46736	-0.36548	-0.11276	-0.15747	-0.52257	-0.22694	0.29964	0.21224	-0.24545	0.32404	-0.16445	0.29575	-0.11743	-0.85114	0.89683	0.4651	-0.46921	0.73177	0.41093	0.43577	0.73872	-0.30667	0.1136	0.39165	0.14017	0.0562	0.1827	-0.12431	0.28028	0.44227	-0.54934	0.39218	-0.15873	-0.36262	-0.44663	-0.51761	-0.4589	0.1739	0.19711	-0.19321	0.22376	0.39944	-0.07643	-0.39008	-0.02661
-0.03525	0.33554	-0.08702	0.79902	0.45194	-0.35916	0.56357	-0.80745	-0.48369	-0.01714	-0.11813	0.19018	-0.39785	-0.14615	0.20967	-0.08651	-0.11543	-0.3393	-0.21359	0.67149	1.23998	1.05949	1.1531	-0.54624	0.92756	0.5647	0.58389	0.73203	-0.18069	0.12702	-1.00975	-0.51199	-0.43161	-0.00358	-0.37613	-0.00995	-0.7507	0.68956	-1.01123	0.03889	-0.24586	-0.47206	-0.02898	0.14643	0.6036	-0.2344	0.19252	-0.5467	-0.4472	-0.825
-0.57028	0.63236	-0.22158	-0.22452	0.42401	0.68658	0.05336	-0.25772	-0.39093	-0.91737	0.61712	0.3229	0.26372	0.40292	-1.27395	0.59252	0.7043	-0.90252	0.47076	-0.67212	1.21192	-0.51171	0.36329	-0.04181	-0.01275	0.86257	-0.12235	-0.35816	0.30913	1.77043	1.2648	0.45235	-0.18279	0.84146	0.15158	0.19557	-0.80649	0.32823	-0.70143	0.99706	0.28475	-1.65819	-0.49066	-1.01753	0.10822	0.58969	-0.39973	-0.85895	-0.31003	-0.24625
1.06593	0.63169	0.04271	0.1171	-0.00226	0.13337	-0.32559	-0.22503	-0.18061	-0.23555	-0.80009	-0.13443	-0.28311	-0.9056	-0.26278	-0.3552	0.6125	0.65196	0.44831	-0.15277	1.04169	1.02522	1.74379	1.5531	0.64859	0.09694	1.53076	1.51241	1.20354	0.14794	0.00416	0.91295	-0.20797	1.1941	0.08258	0.23489	-0.24459	-0.21191	-0.3509	-0.57515	-0.0434	-0.90368	-0.64683	0.29212	-0.43295	-0.50857	0.25968	-0.02088	-0.52722	-0.27715
-0.34185	0.05704	0.46029	-0.46657	0.06055	-0.59356	-0.24916	0.13936	-0.27475	-0.58249	-0.52467	-0.30778	0.07969	0.14314	0.25379	0.28816	1.73566	0.84762	-0.04822	-0.68756	0.19305	0.94595	1.26997	-0.05952	0.63812	-0.05095	0.22544	0.02804	0.11132	0.92705	-0.53391	0.07382	0.51495	0.08861	-0.19843	-0.11875	0.67275	0.62325	-0.28822	-0.05538	-0.41603	0.36531	-0.30306	0.13904	0.31719	-0.41205	0.20895	0.61021	0.55764	1.42507
0.50298	0.24505	-0.36338	-0.01908	0.3424	0.7954	0.03612	-0.17421	-0.50565	-0.32549	-0.93034	0.08356	-0.41239	-1.07291	0.65953	-0.45383	0.88799	0.68405	-0.50056	0.38573	0.79557	-0.0214	1.90426	1.18492	1.46386	1.03075	1.03652	1.2592	-0.39414	0.9735	0.78913	0.85113	0.06648	-0.28642	1.09431	-0.42748	-0.22744	0.33698	0.01457	-0.05125	0.80225	-1.22618	0.17559	0.5942	-0.02011	-0.30105	0.17874	-0.10385	-0.89476	-0.82215
0.61002	0.03405	0.06025	0.29368	-0.15106	0.40322	-0.81597	-0.45156	-0.59499	0.15393	-0.28108	-0.58356	0.31788	-0.8606	-0.28178	-0.14216	0.92534	0.56535	-0.00905	0.47243	1.08475	0.70426	1.67089	1.1814	1.47443	0.64567	1.4002	1.57899	1.07494	0.03384	0.06927	0.17619	0.2904	-0.12405	-0.20949	0.17161	-0.43574	0.28142	0.07492	-0.64631	0.14207	-0.92701	-0.71886	1.02787	-0.0108	0.03052	-0.31868	-0.09894	-0.11322	-0.29675
0.45737	0.06537	0.194	-0.37284	-0.10297	0.70716	-0.0742	-0.79912	1.11166	0.3625	0.14676	0.16493	0.20174	0.19491	-0.27755	0.53972	0.35422	-0.70256	-0.59501	-1.22034	-0.46331	-0.05423	0.27829	1.15163	-0.6118	-0.27655	-0.38455	-0.03985	-0.03375	0.47569	-0.91544	0.41367	0.02573	0.54643	0.26625	0.04952	0.53171	0.34178	-0.015	-0.35343	-0.40463	0.29695	0.44696	0.57173	1.99326	0.46703	-0.13497	-0.70668	1.04784	0.73338
0.37848	-0.07326	-0.2256	-0.45063	0.00453	0.3316	-1.02575	0.00374	0.2173	0.17993	-0.29343	0.1406	1.20294	0.39979	0.73991	-0.24295	-0.49287	-0.49409	-0.32828	0.10714	0.49306	-0.03412	1.10462	0.95926	0.51542	-0.60766	0.38416	0.28021	0.32648	-0.19053	0.24087	-0.27449	-0.22487	0.89337	0.0281	0.93227	0.16341	0.21826	0.28977	-0.17015	0.65127	0.39336	-0.10506	-0.62601	0.95677	0.83399	-0.34498	-0.51982	0.85072	-0.20759
-0.30464	0.14766	-0.0203	-0.20618	0.93096	-0.53188	-0.15393	0.33442	0.54453	-0.67224	0.37449	0.14152	-0.20423	0.05394	-0.1698	0.37047	0.0696	-1.42108	0.56319	-0.09967	0.72501	0.80713	0.15983	0.48254	1.51082	-0.33916	-0.87954	0.2406	0.2643	0.33967	0.9381	0.56657	0.36434	0.25102	0.55226	0.49529	0.73704	-0.51136	-0.22122	0.28153	0.53979	-0.55687	0.00864	0.35648	-0.45663	-0.05589	-0.9499	1.11543	1.18202	-0.24582
-0.07192	0.16646	0.65188	-0.27193	0.30779	-0.62232	-0.03259	0.33176	0.63563	-0.14429	0.83649	-0.42291	-0.22344	-0.28549	-0.29827	0.26781	-0.12373	-0.91891	0.27023	-0.28749	0.52045	0.46369	0.10504	0.14939	0.78452	-0.29442	-0.36951	0.01055	-0.16273	-0.1792	0.73545	0.11774	0.55345	0.64742	0.31145	0.39593	0.69978	-0.17417	-0.27308	0.25025	-0.26358	0.11862	-0.71856	-0.60481	-0.18014	0.32632	-0.16824	0.79789	0.46483	0.54439
0.46243	0.58613	0.0512	-0.05101	0.67768	0.96585	-0.22076	-0.17693	-0.0755	0.0304	-0.37791	0.05274	0.31186	-0.53055	0.58998	0.72006	-0.89411	-0.07127	-0.63547	-0.97322	-0.8361	-0.27301	-0.42163	-0.46199	-0.50522	0.186	-0.01405	-0.01523	0.44221	0.61003	-0.55787	0.54014	-0.04726	0.7808	0.30468	-0.82007	0.20098	0.19746	-0.8464	0.20435	0.35755	-0.55358	0.74054	0.37885	1.25009	-0.02123	0.78615	0.66136	1.40461	0.00222
-0.56215	-1.43198	-1.35386	-0.57077	1.05401	-1.29585	0.41041	0.60957	0.16568	0.14503	0.16944	0.17503	0.4301	1.13347	-0.2312	-0.19879	0.48305	0.44442	0.61171	-0.31841	0.07361	0.22483	0.96686	0.46975	-0.15282	-0.04039	-0.76482	0.71547	-0.13792	0.4666	0.30085	0.4621	0.7845	0.3434	0.86065	0.80713	0.09478	0.78207	0.53103	0.48617	0.70743	0.0645	-0.04557	-0.16396	-0.21504	-0.22271	0.15574	0.1628	0.00304	-0.08259
0.06067	0.09479	0.04917	0.3158	0.7028	0.61607	-0.71268	-1.28771	0.68989	-0.26068	-0.04302	0.81482	-0.33184	-0.11394	0.23131	0.94752	0.49475	-0.63575	-0.77949	-0.26294	-1.26776	0.69597	0.2276	-0.7984	-0.80783	-0.46318	1.03403	-0.20958	-0.15489	0.32755	-0.19464	-0.89614	-0.58605	0.35166	0.1102	0.78635	0.01557	-0.56093	-0.75305	0.06354	0.30492	-1.05605	1.13499	-0.14466	0.18476	-0.1919	-0.79078	1.62745	1.33433	1.26611
0.25757	-0.35211	-0.19934	0.32591	0.67854	-0.35087	0.15161	0.12586	0.0465	-0.1528	0.52986	-0.90122	-0.37062	0.4103	-0.34645	0.33546	0.53196	-1.16038	0.69583	-0.03718	-0.01193	0.21433	-0.67807	0.18101	0.27789	-0.83028	0.06918	0.34614	0.28419	0.87576	1.82466	1.08009	-0.13558	0.17378	0.79463	-0.02104	0.34702	-0.98434	0.33177	1.00872	0.36694	0.66623	-0.27675	0.2636	0.07626	-0.83404	0.26683	0.42646	0.2916	0.34237
-1.00294	-0.12022	1.2031	-0.52884	-0.00798	0.81309	1.21182	0.20103	-0.7502	-0.56384	0.31214	-0.00395	0.49469	0.55206	-1.4366	-0.38595	-0.15105	0.517	-0.08403	-0.10025	-0.87432	-0.17148	0.05584	-1.28042	-1.36913	-0.30809	0.00037	-0.06902	-0.34919	-0.84133	-0.0633	-0.44719	-0.65611	-1.06018	-1.30933	-0.14117	-0.81467	-0.97781	-0.18168	-0.82502	-0.23187	0.41313	-1.11096	-0.39467	-0.93947	-0.00082	0.00527	-0.58148	0.1818	-0.76193
-0.48166	0.56713	0.43105	0.1221	0.26562	1.10468	0.89476	0.04712	0.62426	0.57122	-0.97219	-0.22322	-0.2096	-0.59267	0.56743	0.23296	-1.07823	-0.44607	-0.45828	-0.74407	-0.44507	-0.61484	-0.68426	0.6271	-0.30025	-0.33674	-1.33881	-0.26283	-0.30394	-0.99249	-0.97697	-1.08754	0.49226	0.92454	0.03866	-0.22124	0.24488	0.30432	-0.97099	-0.66741	-0.94585	-0.35612	0.65851	1.55197	1.44764	0.43181	0.13677	0.57277	0.96981	1.11239
0.50632	0.33454	-0.09681	0.14799	0.39469	0.16415	0.68959	0.93754	0.15657	0.22419	-0.90569	0.82153	0.41357	-0.81931	0.75223	-0.37768	-0.83901	-0.62798	-0.46292	-0.78825	-0.72604	-0.11649	-0.59706	-0.22682	-0.53713	-1.09402	-1.58302	-0.66794	-0.02479	-1.12601	-1.30327	-1.24613	-0.31095	0.38039	-0.06776	0.15498	-0.55198	-0.14624	-1.50904	-0.79371	-1.16852	-1.60351	0.59946	0.7722	0.58746	0.15913	-0.74799	-0.56156	0.75265	0.54506
0.00241	0.03601	0.27876	0.48269	0.47726	-0.30514	0.24166	-0.43048	-1.02166	-0.31672	0.44098	0.3789	-0.05876	-0.6819	-0.37678	0.34382	0.20385	-0.0864	0.32931	-0.0553	0.43807	-0.3987	0.01843	-0.45612	0.26383	-0.12859	-0.66715	-0.38219	-0.19122	-0.38569	-0.54322	0.06385	0.08073	-0.4035	0.43085	-0.24267	-0.57001	-0.74338	-0.47273	-0.20221	-0.15576	-0.3491	0.32663	-0.47941	-0.98304	-0.35724	-0.667	-0.72725	-0.85742	-0.72593
-0.91194	0.18652	0.46815	1.07371	1.13397	0.79209	1.06051	1.08505	0.45749	0.00386	0.42879	-0.52786	0.10967	0.02682	-0.48985	-0.13298	-1.36946	-0.4302	-0.11065	-2.02624	-2.4949	-0.92618	-0.80738	-0.84938	0.03405	-2.5218	-1.89343	-0.83078	-1.52323	-1.01239	-0.14253	-0.43307	-0.02396	-0.17078	-0.65764	0.39361	0.73873	0.38721	-0.57973	0.46897	-0.33341	-0.48015	-0.90723	-0.94365	-0.74645	-0.29998	-0.70065	-0.2332	-0.54915	0.27226
PVN
-0.22798	-0.22798	-0.22798	-0.22798	-0.22798	-0.22798	-0.22798	-0.22798	-0.22798	-0.22798	-0.22798	-0.22798	-0.22798	-0.22798	-0.22798	-0.22798	-0.22798	-0.22798	-0.22798	-0.22798	-0.22798	-0.22798	0.06548	0.06548	0.06548	0.06548	0.06548	0.06548	0.06548	0.06548	0.06548	0.06548	0.06548	-0.22798	-0.22798	-0.22798	-0.22798	-0.22798	-0.22798	-0.22798	-0.22798	-0.22798	0.06548	0.06548	0.06548	0.35893	0.35893	0.35893	0.35893	0.35893
0	0	0	0	0	0	0	0	0	0	0	0	0	0	0	0	0	0	0	0	0	0	0	0	0	0	0	0	0	0	0	0	0	0	0	0	0	0	0	0	0	0	0	0	0	0	0	0	0	0
-0.15912	0.89392	0.4727	0.29218	0.19189	0.12807	0.12807	-0.15912	-0.15912	-0.15912	-0.15912	-0.15912	-0.15912	-0.15912	-0.15912	-0.15912	-0.15912	-0.15912	-0.15912	-0.15912	-0.15912	-0.15912	-0.15912	-0.15912	-0.15912	-0.15912	-0.15912	0.12807	0.12807	0.12807	0.12807	0.12807	0.12807	0.12807	0.12807	0.12807	0.12807	0.12807	-0.15912	-0.15912	-0.15912	-0.15912	-0.15912	-0.15912	-0.15912	-0.15912	-0.15912	-0.15912	-0.15912	-0.15912
0.07179	-0.14093	-0.56636	-0.56636	-0.63727	-0.56636	-0.62438	-0.56636	-0.39232	-0.27629	-0.10225	0.01378	-0.04424	-0.04424	-0.10225	-0.10225	-0.16026	-0.10225	-0.21828	-0.27629	-0.33431	-0.27629	-0.04424	-0.10225	0.01378	0.12981	0.18782	0.41988	0.36186	0.41988	0.41988	0.41988	0.24583	0.01378	0.07179	0.01378	0.07179	0.07179	-0.10225	-0.16026	-0.16026	-0.27629	-0.21828	-0.21828	-0.21828	-0.16026	-0.21828	-0.27629	-0.10225	-0.21828
-0.33277	-0.33277	-0.33277	-0.33277	-0.33277	-0.33277	-0.33277	-0.33277	-0.33277	-0.33277	-0.33277	-0.33277	-0.33277	-0.33277	-0.11276	-0.11276	-0.11276	-0.11276	-0.11276	-0.11276	-0.11276	-0.11276	0.10726	0.10726	0.10726	-0.11276	-0.11276	-0.11276	-0.11276	-0.11276	-0.11276	-0.11276	-0.11276	-0.33277	-0.33277	-0.33277	-0.33277	-0.11276	-0.11276	-0.11276	-0.11276	-0.11276	-0.11276	-0.11276	-0.11276	-0.11276	-0.11276	-0.11276	-0.33277	-0.33277
1.06811	0.54065	0.11868	-0.06217	0.18901	0.06114	-0.08272	-0.08272	-0.22657	-0.22657	-0.22657	-0.08272	-0.08272	-0.08272	-0.37042	-0.22657	-0.08272	-0.08272	0.06114	0.20499	0.20499	0.20499	0.06114	0.20499	0.52447	0.52447	0.38062	0.23676	0.23676	0.38062	0.23676	0.23676	0.23676	0.23676	0.09291	-0.22657	-0.22657	-0.08272	0.20499	0.20499	-0.08272	-0.08272	-0.08272	0.06114	0.20499	0.20499	0.20499	0.20499	0.06114	-0.22657
0.39418	-0.32251	-0.46585	-0.01536	0.07565	0.00326	0.00326	0.06841	0.32903	0.32903	0.39418	0.52449	0.26387	0.00326	0.06841	-0.0619	0.00326	0.06841	0.00326	-0.25736	-0.32251	-0.25736	-0.45282	-0.38767	-0.19221	-0.0619	0.00326	-0.0619	-0.25736	-0.12705	0.00326	0.00326	-0.0619	0.00326	0.06841	0.06841	0.00326	-0.0619	0.06841	0.13357	0.00326	-0.12705	-0.12705	-0.12705	-0.12705	-0.25736	-0.45282	-0.45282	-0.32251	-0.25736
-0.15912	-0.15912	0.4727	0.29218	0.19189	0.41526	0.41526	0.41526	0.41526	0.12807	0.12807	0.12807	0.12807	0.12807	0.12807	0.12807	-0.15912	-0.15912	-0.15912	-0.15912	-0.15912	-0.15912	-0.15912	-0.15912	-0.15912	-0.15912	-0.15912	-0.15912	-0.15912	-0.15912	-0.15912	-0.15912	-0.15912	-0.15912	-0.15912	-0.15912	-0.15912	-0.15912	-0.15912	-0.15912	-0.15912	-0.15912	-0.15912	-0.15912	-0.15912	-0.15912	-0.15912	-0.15912	-0.15912	-0.15912
2.36555	1.43788	1.25235	0.77526	0.51022	0.34155	0.08855	0.08855	0.08855	-0.16445	0.08855	0.08855	0.08855	0.34155	0.34155	0.34155	0.34155	0.34155	0.34155	0.08855	0.08855	-0.16445	-0.16445	-0.16445	-0.41745	-0.41745	-0.41745	-0.16445	-0.16445	-0.16445	-0.16445	0.08855	0.08855	0.34155	0.34155	0.34155	0.34155	0.59455	0.34155	0.34155	0.34155	0.34155	0.08855	0.08855	-0.16445	-0.16445	-0.16445	0.08855	-0.16445	-0.16445
-0.39055	-0.39055	-0.39055	-0.39055	-0.39055	-0.22347	-0.22347	-0.22347	-0.22347	-0.22347	-0.22347	-0.05639	-0.05639	-0.05639	0.11069	-0.05639	0.25184	0.25184	0.25184	0.25184	0.25184	0.25184	0.25184	0.25184	0.25184	0.08476	0.08476	-0.22347	-0.22347	-0.22347	-0.05639	-0.05639	-0.05639	-0.22347	-0.22347	-0.22347	-0.22347	-0.22347	-0.22347	-0.05639	-0.05639	-0.22347	-0.22347	-0.22347	-0.05639	-0.05639	-0.05639	-0.05639	-0.05639	-0.05639
-0.22798	-0.22798	-0.22798	-0.22798	-0.22798	0.06548	0.06548	0.06548	0.06548	0.06548	0.06548	0.06548	0.06548	0.06548	0.06548	0.06548	-0.22798	-0.22798	0.06548	0.06548	0.06548	0.06548	0.06548	0.06548	0.35893	0.35893	0.35893	0.35893	0.35893	0.06548	0.06548	0.06548	0.06548	0.06548	0.06548	-0.22798	-0.22798	-0.22798	-0.22798	-0.22798	-0.22798	-0.22798	-0.22798	-0.22798	-0.22798	-0.22798	-0.22798	-0.22798	-0.22798	-0.22798
-0.33124	-0.33124	-0.33124	-0.33124	-0.33124	-0.03011	-0.03011	-0.03011	-0.03011	-0.03011	-0.03011	-0.03011	-0.03011	-0.03011	0.27102	0.27102	-0.03011	-0.03011	-0.03011	-0.03011	-0.03011	0.27102	0.27102	0.27102	0.27102	-0.03011	-0.03011	-0.03011	-0.03011	-0.03011	-0.03011	-0.03011	-0.33124	-0.33124	-0.33124	-0.33124	-0.33124	-0.03011	-0.03011	-0.03011	-0.03011	-0.03011	-0.03011	-0.03011	-0.03011	-0.03011	-0.03011	-0.03011	-0.33124	-0.33124
-0.3538	0.6945	0.27518	0.54474	0.34507	0.5039	0.5039	0.218	0.5039	0.5039	0.5039	0.218	0.218	0.218	0.218	0.218	-0.0679	-0.0679	0.218	-0.0679	0.218	0.218	0.218	0.218	0.5039	0.5039	0.5039	0.5039	0.5039	0.218	0.218	-0.0679	-0.0679	-0.0679	-0.0679	-0.3538	-0.3538	-0.3538	-0.0679	-0.0679	-0.0679	-0.0679	-0.0679	-0.0679	-0.0679	-0.0679	-0.0679	-0.0679	-0.0679	-0.3538
0	0	0	0	0	0	0	0	0	0	0	0	0	0	0	0	0	0	0	0	0	0	0	0	0	0	0	0	0	0	0	0	0	0	0	0	0	0	0	0	0	0	0	0	0	0	0	0	0	0
0	0	0	0	0	0	0	0	0	0	0	0	0	0	0	0	0	0	0	0	0	0	0	0	0	0	0	0	0	0	0	0	0	0	0	0	0	0	0	0	0	0	0	0	0	0	0	0	0	0
0	0	0	0	0	0	0	0	0	0	0	0	0	0	0	0	0	0	0	0	0	0	0	0	0	0	0	0	0	0	0	0	0	0	0	0	0	0	0	0	0	0	0	0	0	0	0	0	0	0
1.46506	0.29535	-0.07896	-0.23937	0.06141	-0.00239	-0.1938	0.07335	0.20095	0.20095	0.26475	0.26475	0.45616	0.13715	0.13715	0.07335	0.07335	0.07335	-0.2576	-0.38521	-0.3214	-0.1938	-0.06619	-0.2576	-0.2576	-0.2576	-0.2576	-0.2576	-0.2576	-0.2576	-0.13	-0.13	-0.2576	-0.3214	-0.3214	-0.3214	-0.3214	-0.3214	-0.3214	-0.3214	-0.3214	-0.44901	-0.38521	-0.44901	-0.51281	-0.44901	-0.44901	-0.44901	-0.44901	-0.44901
-0.35082	1.20465	1.45952	1.06757	0.89855	0.87072	0.75112	0.67139	0.40664	0.40664	0.24717	0.12757	0.00797	-0.03189	-0.19136	-0.35082	-0.31096	-0.19136	-0.35082	-0.39069	-0.66975	-0.74949	-0.78935	-0.62989	-0.55015	-0.31096	-0.31096	-0.35082	-0.31096	-0.11163	-0.07176	0.08771	0.12757	0.16744	0.08771	0.16744	-0.03189	-0.07176	0.04784	0.2073	0.16744	0.12757	0.00797	-0.07176	0.00797	0.08771	0.04784	0.04784	0.16744	0.12757
-0.40233	-0.40233	-0.40233	-0.40233	-0.40233	-0.40233	-0.17725	-0.17725	-0.17725	-0.17725	-0.17725	-0.17725	-0.17725	-0.17725	-0.17725	-0.17725	-0.17725	-0.40233	-0.40233	-0.40233	-0.40233	-0.40233	-0.40233	-0.40233	-0.17725	0.04783	0.04783	0.04783	0.04783	0.04783	0.04783	0.27291	0.27291	0.49799	0.49799	0.27291	0.27291	0.27291	0.27291	0.27291	0.27291	0.58221	0.35713	0.35713	0.13205	0.13205	0.13205	-0.09303	-0.09303	-0.09303
1.38302	0.49647	0.53193	0.39515	0.14185	-0.11606	-0.26113	-0.4062	-0.4062	-0.55127	-0.59963	-0.69635	-0.7447	-0.69635	-0.64799	-0.45456	-0.35784	-0.4062	-0.35784	-0.35784	-0.35784	-0.4062	-0.4062	-0.45456	-0.50292	-0.21085	-0.30756	-0.30756	-0.2592	-0.30756	-0.21085	-0.21085	-0.01742	0.03094	0.17601	0.4178	0.36752	0.36752	0.31916	0.31916	0.2708	0.31916	0.22244	0.07737	0.07737	0.12573	-0.0677	-0.16442	-0.16442	-0.11606
-0.31115	-0.31115	-0.31115	-0.31115	-0.31115	-0.31115	-0.31115	-0.31115	-0.31115	-0.31115	-0.31115	-0.31115	-0.31115	-0.31115	-0.31115	-0.31115	-0.31115	-0.31115	-0.31115	-0.31115	-0.31115	-0.31115	-0.31115	-0.31115	-0.31115	-0.31115	-0.31115	-0.08486	-0.08486	-0.08486	-0.08486	0.14143	0.14143	0.44244	0.44244	0.44244	0.44244	0.44244	0.21615	0.21615	0.21615	0.21615	-0.01014	-0.01014	-0.31115	-0.01014	-0.01014	-0.01014	-0.01014	-0.01014
-0.1118	-0.1118	-0.1118	-0.1118	-0.1118	-0.1118	-0.1118	-0.1118	-0.1118	-0.1118	-0.1118	-0.1118	-0.1118	-0.1118	-0.1118	-0.1118	-0.1118	-0.1118	-0.1118	-0.1118	0.17109	0.17109	0.17109	0.17109	0.17109	0.17109	0.17109	0.17109	0.17109	0.17109	0.17109	-0.1118	-0.1118	-0.1118	-0.1118	-0.1118	-0.1118	-0.1118	-0.1118	-0.1118	-0.1118	-0.1118	-0.1118	-0.1118	-0.1118	-0.1118	-0.1118	-0.1118	-0.1118	-0.1118
-0.15912	-0.15912	-0.15912	-0.15912	-0.15912	-0.15912	-0.15912	-0.15912	-0.15912	-0.15912	-0.15912	-0.15912	-0.15912	-0.15912	-0.15912	-0.15912	-0.15912	-0.15912	-0.15912	-0.15912	-0.15912	-0.15912	-0.15912	-0.15912	-0.15912	-0.15912	-0.15912	-0.15912	-0.15912	-0.15912	-0.15912	0.12807	0.12807	0.12807	0.12807	0.12807	0.12807	0.12807	0.12807	0.12807	0.12807	0.12807	-0.15912	-0.15912	-0.15912	-0.15912	-0.15912	-0.15912	-0.15912	-0.15912
-0.26736	-0.26736	-0.26736	-0.26736	-0.26736	-0.26736	-0.26736	-0.26736	-0.26736	-0.26736	-0.26736	-0.26736	-0.26736	-0.26736	-0.26736	-0.26736	-0.26736	-0.26736	-0.26736	-0.26736	-0.26736	-0.26736	-0.05131	0.16474	0.16474	0.38079	0.59683	0.59683	0.81288	0.81288	0.81288	0.81288	0.81288	0.59683	0.38079	0.38079	0.16474	-0.05131	-0.05131	-0.26736	-0.26736	-0.26736	-0.26736	-0.26736	-0.26736	-0.26736	-0.26736	-0.26736	-0.26736	-0.26736
-0.93262	-0.06758	0.10543	-0.28384	-0.42801	-0.28384	-0.16588	-0.34282	-0.28384	-0.34282	-0.51976	-0.4018	-0.34282	-0.28384	-0.1069	-0.16588	-0.1069	0.01106	0.07004	-0.04792	-0.04792	0.01106	0.188	0.188	0.12902	0.188	0.188	0.188	-0.04792	0.07004	0.07004	0.188	0.12902	-0.16588	-0.22486	-0.22486	-0.46078	-0.57874	-0.75568	-0.75568	-0.87364	-0.87364	-0.6967	-0.6967	-0.51976	-0.51976	-0.57874	-0.34282	-0.22486	-0.1069
-0.85297	-0.23822	-0.21586	-0.23023	-0.08919	0.0463	-0.02991	-0.04515	-0.0604	0.25968	0.21396	0.33589	0.38162	0.27492	0.39686	0.39686	0.39686	0.56452	0.62549	0.7017	0.54928	0.62549	0.51879	0.35113	0.4121	0.45783	0.4121	0.16823	0.21396	0.0463	-0.15185	-0.30427	-0.45668	-0.39572	-0.18233	-0.16709	-0.2433	-0.13661	-0.19757	-0.27378	-0.02991	0.19872	0.33589	0.39686	0.18347	0.07678	0.00057	0.01581	0.10726	0.21396
-0.90465	0.6749	0.25847	-0.13539	-0.06701	0.01566	-0.00392	-0.04308	-0.04057	0.21398	0.21398	0.39021	0.52728	0.5077	0.44896	0.27273	0.48812	0.56645	0.5077	0.23106	-0.0235	-0.00392	-0.1214	-0.14098	-0.10182	-0.1214	-0.14098	-0.23889	-0.19973	-0.23889	-0.3368	-0.37596	-0.37596	-0.35638	-0.25847	-0.21931	-0.25847	0.0965	0.03775	0.07692	0.25315	0.46854	0.44896	0.42938	0.46854	0.37063	0.44896	0.4098	0.21148	0.09399
2.52936	0.96076	0.45881	0.37814	0.12418	0.13369	-0.20855	-0.37967	-0.46523	-0.37967	-0.20855	-0.20855	-0.20855	-0.20855	-0.03743	-0.12299	-0.20855	-0.12299	-0.03743	-0.03743	-0.12299	-0.20855	-0.37967	-0.20855	-0.29411	-0.29411	-0.29411	-0.20855	-0.20855	-0.29411	-0.29411	-0.20855	-0.12299	-0.12299	-0.29411	-0.20855	-0.29411	-0.20855	-0.29411	-0.29411	-0.20855	0.13369	0.21925	0.13369	0.47593	0.56148	0.64704	0.7326	0.64704	0.7326
-0.3341	0.26788	-0.04515	0.02709	0.26788	0.09276	0.05993	-0.13709	-0.13709	-0.03858	0.02709	-0.13709	-0.26843	-0.2356	-0.39977	-0.36694	-0.16992	-0.10425	0.1256	0.19127	0.15843	0.1256	0.09276	0.35545	0.28977	0.55246	0.65097	0.61813	0.5853	0.38828	0.25694	0.05993	0.25694	0.35545	0.38828	0.38828	0.02709	-0.07142	-0.07142	-0.10425	0.02709	0.02709	0.19127	-0.03858	0.2241	0.19127	0.15843	0.2241	0.1256	0.02709
-0.35055	0.216	-0.01062	-0.22915	-0.25613	-0.35055	-0.42781	-0.58232	-0.65958	-0.65958	-0.58232	-0.50507	-0.35055	-0.42781	-0.19604	-0.11878	-0.04153	0.03573	0.34476	0.34476	0.2675	0.2675	0.19024	0.19024	0.2675	0.03573	-0.04153	-0.04153	-0.11878	-0.19604	-0.19604	-0.11878	-0.11878	0.03573	-0.11878	0.11299	0.11299	0.19024	0.19024	0.19024	-0.04153	0.03573	-0.04153	-0.04153	-0.11878	-0.11878	-0.19604	-0.19604	-0.19604	-0.04153
-0.15912	-0.15912	-0.15912	-0.15912	0.19189	0.12807	0.12807	0.12807	0.12807	0.12807	0.12807	0.12807	0.12807	0.12807	-0.15912	-0.15912	-0.15912	-0.15912	-0.15912	-0.15912	0.12807	0.12807	0.12807	0.12807	0.12807	0.12807	0.12807	0.12807	0.12807	0.12807	0.12807	-0.15912	-0.15912	-0.15912	-0.15912	-0.15912	-0.15912	-0.15912	-0.15912	-0.15912	-0.15912	-0.15912	-0.15912	-0.15912	-0.15912	-0.15912	-0.15912	-0.15912	-0.15912	-0.15912
0.14163	-0.43941	-0.32321	-0.2734	0.07707	0.11522	0.0624	0.08881	0.16804	0.11522	0.16804	0.27368	0.16804	0.27368	0.24727	0.3001	0.16804	0.24727	0.35292	0.24727	0.32651	0.24727	0.37933	0.40574	0.19445	-0.01684	-0.09607	-0.1753	-0.30736	-0.46583	-0.22813	-0.28095	-0.25454	-0.43941	-0.59788	-0.54506	-0.49224	-0.43941	-0.30736	-0.20171	-0.09607	-0.30736	-0.30736	-0.1753	-0.14889	0.22086	0.3001	0.27368	0.22086	0.11522
-0.55344	-0.55344	-0.55344	-0.55344	-0.35666	-0.39244	-0.39244	-0.23144	-0.23144	-0.23144	-0.23144	-0.07044	-0.07044	0.09056	0.09056	0.25156	0.25156	0.25156	0.09056	0.09056	0.09056	0.09056	0.09056	0.09056	-0.07044	-0.23144	-0.23144	-0.23144	-0.23144	-0.23144	-0.23144	-0.07044	0.09056	-0.07044	0.25156	0.25156	0.25156	0.09056	0.09056	0.09056	0.09056	0.09056	-0.07044	-0.23144	-0.23144	-0.2304	-0.2304	-0.0694	-0.0694	-0.0694
-0.52531	-0.52531	-0.25418	-0.13798	0.0772	-0.03235	-0.03235	-0.03235	0.28813	0.16489	0.28813	0.16489	0.16489	-0.08159	0.04165	0.16489	0.16489	0.16489	0.41137	0.21413	0.53461	0.41137	0.41137	0.41137	0.41137	0.28813	0.28813	0.41137	0.41137	0.28813	0.28813	-0.03235	0.09089	0.09089	0.09089	0.21413	0.21413	0.09089	-0.03235	-0.03235	-0.15559	-0.27883	0.04165	-0.08159	-0.08159	-0.08159	-0.20483	-0.20483	-0.20483	-0.08159
-0.1118	-0.1118	-0.1118	-0.1118	-0.1118	-0.1118	-0.1118	-0.1118	-0.1118	-0.1118	-0.1118	-0.1118	-0.1118	-0.1118	-0.1118	-0.1118	-0.1118	-0.1118	-0.1118	-0.1118	-0.1118	-0.1118	-0.1118	-0.1118	-0.1118	-0.1118	-0.1118	-0.1118	-0.1118	-0.1118	-0.1118	-0.1118	-0.1118	-0.1118	-0.1118	-0.1118	-0.1118	-0.1118	-0.1118	-0.1118	-0.1118	-0.1118	-0.1118	-0.1118	-0.1118	-0.1118	-0.1118	-0.1118	-0.1118	-0.1118
-0.88332	-0.88332	-0.66249	-0.41011	-0.2699	-0.38143	-0.38143	-0.28106	-0.18068	-0.28106	-0.18068	-0.18068	-0.0803	-0.0803	-0.0803	-0.0803	0.02008	0.12045	0.22083	0.42158	0.62234	0.52196	0.82309	0.82309	0.92347	1.02384	1.12422	1.12422	1.12422	0.92347	0.62234	0.42158	0.52196	0.22083	-0.0803	-0.28106	-0.38143	-0.38143	-0.38143	-0.48181	-0.38143	-0.28106	0.02008	0.02008	0.22083	0.42158	0.62234	0.62234	0.52196	0.42158
-1.1993	-1.1993	-0.96771	-0.46672	0.03217	0.06391	0.10903	0.18422	0.24437	0.30452	0.34964	0.36468	0.1391	-0.02632	-0.07143	0.03384	0.10903	0.2143	0.50002	0.59025	0.56018	0.68048	0.86094	0.87598	0.81583	0.66544	0.56018	0.36468	0.30452	-0.05639	-0.19174	-0.1767	-0.38724	-0.56769	-0.46243	-0.3722	-0.25189	-0.26693	-0.31204	-0.20678	0.00376	0.10903	0.12407	0.19926	0.12407	0.30452	0.3346	0.31956	0.42483	0.45491
-0.04269	-0.04269	-0.29108	-0.35318	-0.14619	0.07021	-0.01447	-0.01447	0.07021	0.07021	0.07021	0.09844	-0.04269	0.09844	0.23957	0.12666	-0.04269	0.21134	0.12666	0.01376	0.09844	0.15489	0.21134	0.46538	0.40892	0.18312	0.26779	0.29602	0.04199	0.01376	0.18312	0.07021	-0.07092	-0.18382	-0.32495	-0.46608	-0.46608	-0.49431	-0.43786	-0.35318	-0.24027	-0.43786	-0.35318	-0.12737	0.07021	0.07021	0.29602	0.52183	0.4936	0.32425
-0.56804	-0.56804	-0.23143	0.39372	0.36701	0.35001	0.35001	0.35001	0.35001	0.35001	0.197	0.35001	0.35001	0.197	0.35001	0.50302	0.35001	0.50302	0.50302	0.50302	0.65602	0.65602	0.35001	0.04399	0.04399	-0.10902	-0.26203	-0.10902	0.04399	0.197	0.197	0.04399	0.04399	0.04399	0.04399	0.04399	0.04399	0.04399	-0.10902	-0.41504	-0.41504	-0.41504	-0.10902	-0.10902	-0.10902	-0.10902	-0.10902	-0.10902	0.04399	0.04399
1.36159	1.64838	0.98903	0.65087	0.63591	0.48492	0.27273	0.01768	0.01768	-0.01768	-0.05305	-0.15915	-0.22988	-0.22988	-0.26524	-0.30061	-0.26524	-0.05305	-0.12378	-0.26524	-0.22988	-0.40671	-0.37134	-0.01768	-0.01768	-0.05305	-0.12378	0.01768	-0.19451	-0.19451	0.01768	0.15915	0.30061	0.26524	-0.05305	-0.15915	-0.22988	-0.15915	-0.40671	-0.30061	-0.19451	-0.30061	-0.30061	-0.19451	-0.19451	-0.26524	-0.22988	-0.26524	-0.26524	-0.19451
-0.66997	1.37185	0.55512	0.86139	0.69124	0.72218	0.72218	0.44375	0.30453	0.30453	0.30453	0.16532	-0.11311	0.16532	0.0261	-0.25233	-0.25233	-0.25233	-0.25233	-0.39154	-0.39154	-0.39154	-0.39154	-0.25233	-0.25233	-0.11311	-0.11311	0.0261	0.16532	0.16532	0.30453	0.44375	0.44375	0.44375	0.30453	0.0261	0.0261	0.16532	0.0261	0.0261	0.16532	0.0261	0.0261	0.30453	0.44375	0.44375	0.44375	0.30453	0.30453	0.44375
-1.02418	0.95833	0.54999	0.37499	0.36325	0.25087	0.28584	0.05989	-0.01005	0.05989	0.1648	0.19977	0.1648	0.19977	0.12983	0.1648	0.23474	0.37462	0.33965	0.30468	0.47953	0.30468	0.44456	0.58444	0.72432	0.72432	0.54947	0.61941	0.54947	0.5145	0.68935	0.47953	0.5145	0.33965	0.09486	-0.14993	-0.25484	-0.11496	-0.14993	0.02492	0.02492	-0.04502	-0.01005	0.09486	0.1648	0.30468	0.23474	0.19977	0.12983	0.09486
-1.08026	-0.42926	-0.2014	0.17525	0.276	0.16257	0.20695	0.34011	0.42889	0.42889	0.3845	0.29573	0.20695	0.29573	0.20695	0.29573	0.51766	0.73959	0.69521	0.69521	0.78398	0.73959	0.69521	0.69521	0.84421	0.79982	0.5335	0.40034	0.44473	0.44473	0.44473	0.44473	0.48911	0.5335	0.35595	0.02941	-0.05937	0.11818	0.02941	-0.14814	-0.2813	-0.41446	-0.41446	-0.41446	-0.50323	-0.45885	-0.37007	-0.23691	-0.32569	-0.32569
-0.6845	1.02674	0.57041	0.53782	0.45633	0.35262	0.45633	0.19705	0.09334	0.1452	0.1452	0.09334	0.19705	0.40447	0.40447	0.40447	0.56004	0.45633	0.6119	0.6119	0.6119	0.45633	0.30076	0.19705	0.09334	0.09334	0.04148	-0.16594	-0.06223	-0.16594	-0.26965	-0.16594	-0.06223	0.04148	0.04148	-0.11408	-0.21779	-0.21779	-0.16594	-0.16594	-0.06223	0.09334	-0.11408	-0.16594	0.04148	-0.06223	0.04148	0.04148	-0.01037	0.04148
-0.88913	0.85426	0.1569	0.00747	0.04068	-0.03328	-0.03328	-0.12838	-0.31856	-0.31856	-0.31856	-0.31856	-0.22347	-0.12838	-0.12838	-0.03328	-0.03328	-0.03328	-0.12838	-0.22347	-0.12838	-0.12838	-0.22347	-0.31856	-0.41366	-0.22347	-0.31856	-0.31856	-0.22347	-0.22347	0.06181	0.06181	0.06181	0.1569	0.1569	0.252	-0.03328	-0.03328	-0.03328	-0.12838	0.06181	0.13009	0.03499	0.22518	0.32027	0.51046	0.51046	0.51046	0.60556	0.60556
-1.13872	0.28691	-0.02673	0.08325	0.09682	0.10546	0.14435	0.0277	0.0277	0.14435	0.41651	0.33875	0.29987	0.41651	0.45539	0.45539	0.53315	0.61092	0.49427	0.45539	0.29987	-0.08894	-0.1667	-0.36111	-0.39999	-0.59439	-0.59439	-0.51663	-0.47775	-0.43887	-0.51663	-0.28334	-0.08894	-0.08894	-0.01118	-0.01118	0.10546	0.06658	0.10546	0.14435	0.22211	0.33875	0.06658	0.0277	0.18323	0.29987	0.18323	0.22211	0.10546	-0.01118
-0.78496	0.47669	0.30695	0.2342	0.61434	0.51215	0.51215	0.24418	0.3203	0.24418	0.3203	0.39642	0.47254	0.54865	0.28068	0.28068	0.3568	0.43292	0.50903	0.50903	0.50903	0.3568	0.28068	0.20457	0.12845	0.12845	-0.02379	-0.0999	-0.02379	-0.0999	-0.17602	-0.0999	-0.02379	-0.02379	-0.0999	-0.25214	-0.25214	-0.25214	-0.25214	-0.06029	-0.1364	-0.06029	0.01583	0.01583	0.16807	0.09195	0.09195	0.01583	0.09195	0.09195
-0.83262	-0.97449	-0.79006	-0.77182	-0.76168	-0.63916	-0.61981	-0.56177	-0.32961	-0.29092	-0.25223	-0.23288	-0.19419	-0.17484	-0.1168	-0.09746	-0.13615	-0.09746	-0.17484	-0.25223	-0.23288	-0.31027	-0.32961	-0.34896	-0.34896	-0.48438	-0.58112	-0.58112	-0.60046	-0.63916	-0.75523	-0.83262	-0.73589	-0.71654	-0.75523	-0.71654	-0.52308	-0.50373	-0.48438	-0.46504	-0.32961	-0.21354	-0.07811	-0.07811	-0.1168	-0.05876	-0.07811	-0.27157	-0.31027	-0.34896
1.74631	1.34312	0.77866	0.79594	0.73834	0.70169	0.59172	0.53674	0.31682	0.20686	0.31682	0.15188	0.26184	0.42678	0.26184	0.04192	0.0969	0.15188	0.15188	0.15188	0.15188	0.26184	0.26184	0.0969	0.04192	0.20686	0.31682	0.20686	0.04192	0.04192	0.15188	0.20686	0.04192	0.0969	0.0969	-0.01306	-0.01306	0.0969	0.31682	0.42678	0.31682	0.31682	0.42678	0.31682	0.20686	0.20686	0.20686	0.0969	0.04192	-0.178
1.29472	0.18609	-0.13066	-0.53791	-0.39462	-0.26024	-0.38982	-0.43301	-0.43301	-0.38982	-0.17385	0.04211	0.25808	0.36991	0.41311	0.36991	0.32672	0.32672	0.4563	0.49949	0.49949	0.4563	0.4563	0.41311	0.04211	0.08531	0.04211	0.08531	0.1285	0.1285	0.17169	0.21489	0.1285	0.1285	0.17169	0.30127	0.38766	0.60363	0.56043	0.43085	0.38766	0.38766	0.25808	0.25808	0.08531	0.1285	0.08531	0.04211	-0.17385	-0.21705
-0.3817	0.46653	0.12723	-0.01818	-0.09896	0.08097	0.08097	-0.15037	-0.15037	-0.15037	-0.15037	-0.15037	-0.15037	-0.15037	-0.15037	-0.3817	-0.3817	-0.15037	0.08097	0.08097	0.08097	0.08097	0.08097	0.08097	0.08097	0.08097	0.08097	0.08097	-0.15037	-0.15037	-0.15037	-0.15037	-0.15037	-0.15037	-0.15037	0.08097	0.38839	0.38839	0.38839	0.38839	0.15706	0.15706	0.15706	0.15706	0.15706	0.15706	-0.07427	-0.15037	-0.15037	-0.15037
1.55135	0.79575	0.64463	-0.02732	-0.02283	-0.07148	-0.27756	-0.35483	-0.20028	-0.35483	-0.32908	-0.01996	0.23763	0.28915	0.21187	0.08307	0.05731	0.08307	0.36643	0.13459	0.21187	0.21187	0.21187	0.18611	0.13459	0.36643	0.39219	0.5725	0.80433	0.49522	0.64978	0.5725	0.46946	0.34067	0.26339	0.39219	0.31491	0.34067	0.18611	-0.123	-0.123	-0.27756	-0.30332	-0.22604	-0.30332	-0.27756	-0.43211	-0.50939	-0.53515	-0.38059
-0.45837	0	0	-0.13096	-0.05093	0.04167	-0.04167	0.04167	-0.16668	-0.25002	-0.04167	0.12501	0.04167	0.12501	0.20835	0.12501	-0.08334	-0.04167	0	-0.04167	0	-0.16668	-0.29169	-0.29169	-0.45837	-0.4167	-0.45837	-0.33336	-0.04167	-0.16668	-0.08334	-0.04167	0.04167	0.20835	0.25002	0.33336	0.33336	0.4167	0.58338	0.37503	0.45837	0.37503	0.29169	0.08334	0	0.3144	0.18939	0.27273	0.18939	0.02271
-0.8056	-1.0969	-0.63083	-0.4623	-0.19875	-0.09062	-0.03103	0.04841	0.28674	0.34632	0.38604	0.40591	0.34632	0.40591	0.26688	0.02855	0.02855	-0.11048	-0.07075	-0.20978	-0.22964	-0.1502	-0.11048	-0.17006	-0.28922	-0.13034	-0.07075	-0.11048	0.02855	-0.1502	-0.18992	-0.22964	-0.48783	-0.34881	-0.30908	-0.2495	-0.28922	-0.13034	-0.01117	-0.05089	0.14771	0.38604	0.58465	0.7634	0.60451	0.82298	0.84284	0.72368	0.48535	0.3066
-1.0036	-0.7095	-0.91537	-0.62547	-0.7095	-0.68277	-0.48225	-0.44214	-0.32183	-0.36194	-0.24162	-0.12131	-0.12131	-0.08121	0.0391	0.0792	-0.04111	-0.08121	-0.001	0.0792	0.0792	0.0792	-0.04111	-0.001	-0.16142	-0.12131	-0.16142	0.11931	0.0391	-0.12131	-0.28173	-0.20152	-0.16142	-0.001	-0.04111	0.19952	0.11931	0.27972	0.0792	0.0792	0.27972	0.35993	0.27972	0.56045	0.31983	0.35993	0.27972	0.52035	0.44014	0.52035
-0.65442	-0.1256	-0.01983	-0.20114	-0.30187	-0.22175	-0.07752	0.21093	0.0667	0.21093	0.21093	0.21093	0.21093	0.21093	0.21093	0.0667	0.21093	0.0667	-0.07752	0.0667	0.0667	0.0667	0.35516	0.35516	0.49938	0.49938	0.49938	0.49938	0.49938	0.35516	0.21093	0.0667	-0.07752	-0.36597	-0.22175	-0.36597	-0.22175	-0.07752	-0.22175	-0.22175	-0.22175	-0.22175	-0.07752	-0.07752	-0.07752	-0.22175	-0.22175	-0.22175	-0.36597	-0.07752
-1.11808	-0.25802	-0.25802	-0.38088	-0.25802	-0.25802	-0.10164	-0.02346	-0.25802	-0.3362	-0.17983	-0.02346	0.13292	0.13292	0.21111	0.21111	0.21111	0.21111	0.21111	0.52385	0.52385	0.36748	0.21111	0.13292	-0.02346	0.05473	0.13292	0.21111	0.13292	0.13292	-0.17983	-0.25802	-0.17983	-0.02346	-0.02346	-0.10164	-0.10164	-0.02346	-0.25802	-0.25802	-0.02346	-0.02346	0.05473	0.05473	0.05473	0.13292	0.13292	-0.02346	-0.10164	0.21111
0	0	0	0	0	0	0	0	0	0	0	0	0	0	0	0	0	0	0	0	0	0	0	0	0	0	0	0	0	0	0	0	0	0	0	0	0	0	0	0	0	0	0	0	0	0	0	0	0	0
1.76442	0.43903	0.17396	0.06035	-0.00276	0.13781	-0.04292	-0.04292	0.13781	0.13781	0.13781	0.13781	0.13781	0.13781	0.13781	-0.04292	-0.04292	-0.04292	-0.04292	-0.22366	-0.22366	-0.22366	-0.22366	-0.22366	-0.22366	-0.22366	-0.22366	-0.22366	-0.22366	-0.22366	-0.22366	-0.22366	-0.22366	-0.22366	-0.22366	-0.22366	-0.22366	-0.22366	-0.04292	0.25014	0.25014	0.25014	0.25014	0.25014	0.25014	0.25014	0.25014	0.25014	0.25014	0.0694
0.73387	-0.14239	-0.14239	-0.4762	-0.30466	-0.32827	-0.43448	-0.51414	-0.38137	-0.35482	-0.32827	-0.24861	-0.22205	-0.35482	-0.30171	-0.16895	-0.30171	-0.38137	-0.32827	-0.38137	-0.30171	-0.43448	-0.24861	-0.1955	-0.11584	-0.24861	-0.06273	-0.11584	-0.06273	-0.11584	-0.1955	-0.35482	-0.22205	-0.27516	-0.1955	-0.30171	-0.24861	-0.35482	-0.32827	-0.11584	0.09659	0.22935	0.59469	0.43537	0.3026	0.27605	0.27605	0.38226	0.27605	0.46192
2.94532	2.35919	1.18692	1.18692	0.79617	0.5475	0.22779	-0.09192	-0.09192	-0.09192	0.06794	0.06794	-0.25177	-0.25177	0.06794	0.22779	0.22779	0.38765	0.38765	0.22779	0.22779	0.06794	0.06794	0.22779	0.38765	0.06794	-0.09192	0.06794	-0.09192	-0.09192	-0.09192	0.06794	0.06794	0.06794	-0.09192	-0.25177	-0.25177	-0.25177	-0.41163	-0.41163	-0.25177	-0.25177	-0.41163	-0.41163	-0.41163	-0.41163	-0.41163	-0.41163	-0.41163	-0.25177
-0.15912	-0.15912	-0.15912	-0.15912	-0.15912	-0.15912	-0.15912	-0.15912	-0.15912	-0.15912	-0.15912	-0.15912	-0.15912	-0.15912	-0.15912	-0.15912	-0.15912	-0.15912	-0.15912	-0.15912	-0.15912	-0.15912	-0.15912	-0.15912	-0.15912	-0.15912	-0.15912	-0.15912	-0.15912	-0.15912	-0.15912	-0.15912	-0.15912	-0.15912	-0.15912	-0.15912	-0.15912	-0.15912	-0.15912	-0.15912	-0.15912	-0.15912	-0.15912	-0.15912	-0.15912	-0.15912	-0.15912	-0.15912	-0.15912	-0.15912
2.3566	0.89514	0.89514	0.47758	0.40799	0.23084	0.09798	0.09798	-0.03488	-0.16774	-0.03488	-0.03488	-0.03488	-0.03488	0.09798	0.09798	0.23084	0.09798	0.23084	0.3637	0.3637	0.09798	0.3637	0.3637	0.3637	0.23084	0.23084	0.09798	0.09798	0.09798	-0.03488	-0.03488	-0.03488	-0.16774	-0.16774	-0.16774	-0.3006	-0.3006	-0.3006	-0.3006	-0.43345	-0.43345	-0.43345	-0.43345	-0.56631	-0.56631	-0.56631	-0.56631	-0.56631	-0.56631
-0.7942	0.07024	-0.01621	-0.23849	-0.21791	-0.32269	-0.32269	-0.44057	-0.32269	-0.32269	0.02224	0.25799	0.25799	0.14012	0.25799	0.25799	0.37587	0.37587	0.37587	0.14012	0.02224	-0.32269	-0.32269	-0.20481	-0.08693	-0.20481	0.03094	0.03094	0.14882	0.2667	0.50245	0.50245	0.50245	0.38457	0.2667	0.38457	0.38457	0.14882	0.03094	-0.08693	-0.20481	-0.32269	-0.32269	-0.32269	-0.32269	-0.32269	-0.55844	-0.55844	-0.32269	-0.32269
0.2585	0.2585	0.01521	0.08472	0.2585	0.2585	0.36908	0.59025	0.47967	0.36908	0.59025	0.47967	0.70084	0.47967	0.47967	0.47967	0.47967	0.36908	0.14791	0.14791	0.2585	0.2585	0.2585	0.14791	0.14791	0.2585	0.2585	0.03732	0.14791	0.2585	0.36908	0.36908	0.14791	0.03732	-0.07326	-0.07326	-0.29444	-0.18385	-0.07326	-0.29444	-0.29444	-0.18385	-0.29444	-0.18385	-0.18385	-0.18385	-0.07326	-0.07326	-0.07326	-0.18385
1.29472	0.18609	-0.13066	-0.53791	-0.39462	-0.26024	-0.38982	-0.43301	-0.43301	-0.38982	-0.17385	0.04211	0.25808	0.36991	0.41311	0.36991	0.32672	0.32672	0.4563	0.49949	0.49949	0.4563	0.4563	0.41311	0.04211	0.08531	0.04211	0.08531	0.1285	0.1285	0.17169	0.21489	0.1285	0.1285	0.17169	0.30127	0.38766	0.60363	0.56043	0.43085	0.38766	0.38766	0.25808	0.25808	0.08531	0.1285	0.08531	0.04211	-0.17385	-0.21705
1.55135	0.79575	0.64463	-0.02732	-0.02283	-0.07148	-0.27756	-0.35483	-0.20028	-0.35483	-0.32908	-0.01996	0.23763	0.28915	0.21187	0.08307	0.05731	0.08307	0.36643	0.13459	0.21187	0.21187	0.21187	0.18611	0.13459	0.36643	0.39219	0.5725	0.80433	0.49522	0.64978	0.5725	0.46946	0.34067	0.26339	0.39219	0.31491	0.34067	0.18611	-0.123	-0.123	-0.27756	-0.30332	-0.22604	-0.30332	-0.27756	-0.43211	-0.50939	-0.53515	-0.38059
-1.0036	-0.7095	-0.91537	-0.62547	-0.7095	-0.68277	-0.48225	-0.44214	-0.32183	-0.36194	-0.24162	-0.12131	-0.12131	-0.08121	0.0391	0.0792	-0.04111	-0.08121	-0.001	0.0792	0.0792	0.0792	-0.04111	-0.001	-0.16142	-0.12131	-0.16142	0.11931	0.0391	-0.12131	-0.28173	-0.20152	-0.16142	-0.001	-0.04111	0.19952	0.11931	0.27972	0.0792	0.0792	0.27972	0.35993	0.27972	0.56045	0.31983	0.35993	0.27972	0.52035	0.44014	0.52035
1.06811	0.54065	0.11868	-0.06217	0.18901	0.06114	-0.08272	-0.08272	-0.22657	-0.22657	-0.22657	-0.08272	-0.08272	-0.08272	-0.37042	-0.22657	-0.08272	-0.08272	0.06114	0.20499	0.20499	0.20499	0.06114	0.20499	0.52447	0.52447	0.38062	0.23676	0.23676	0.38062	0.23676	0.23676	0.23676	0.23676	0.09291	-0.22657	-0.22657	-0.08272	0.20499	0.20499	-0.08272	-0.08272	-0.08272	0.06114	0.20499	0.20499	0.20499	0.20499	0.06114	-0.22657
[truncated: 190 more columns]

## Sheet: EDF 7b
0-40	41-80	81-120	121-160	161-200		>200
70.511	3.4	2.75	1.18	1.3		19.9

## Sheet: EDF 7e
	Shepherding PVN:PVN	Shepherdimg OT:PVN		Nest entry PVN:PVN	Nest entry OT:PVN		Dam retrieval PVN:PVN	Dam retrieval OT:PVN
Average r:	0.0601592	0.104417		0.0448868	0.100771		0.0928896	0.154562
SEM	0.00480713	0.00753882		0.00301831	0.00853151		0.0109694	0.0148581
ANOVA summary
F	31.2
P value	<0.0001
P value summary	****
Significant diff. among means (P < 0.05)?	Yes
R square	0.08998
Tukey's multiple comparisons test	Mean Diff.	95.00% CI of diff.	Significant?	Summary	Adjusted P Value
Shepherding PVN:PVN vs. Shepherdimg OT:PVN	-0.04426	-0.07091 to -0.01761	Yes	****	<0.0001	A-B
Shepherding PVN:PVN vs. Nest entry PVN:PVN	0.01527	-0.004046 to 0.03459	No	ns	0.2132	A-D
Shepherding PVN:PVN vs. Nest entry OT:PVN	-0.04061	-0.06721 to -0.01401	Yes	***	0.0002	A-E
Shepherding PVN:PVN vs. Dam retrieval PVN:PVN	-0.03273	-0.05938 to -0.006083	Yes	**	0.0062	A-G
Shepherding PVN:PVN vs. Dam retrieval OT:PVN	-0.0944	-0.1267 to -0.06211	Yes	****	<0.0001	A-H
Shepherdimg OT:PVN vs. Nest entry PVN:PVN	0.05953	0.03474 to 0.08432	Yes	****	<0.0001	B-D
Shepherdimg OT:PVN vs. Nest entry OT:PVN	0.003646	-0.02715 to 0.03444	No	ns	0.9994	B-E
Shepherdimg OT:PVN vs. Dam retrieval PVN:PVN	0.01153	-0.01932 to 0.04237	No	ns	0.8947	B-G
Shepherdimg OT:PVN vs. Dam retrieval OT:PVN	-0.05015	-0.08597 to -0.01432	Yes	***	0.001	B-H
Nest entry PVN:PVN vs. Nest entry OT:PVN	-0.05588	-0.08062 to -0.03115	Yes	****	<0.0001	D-E
Nest entry PVN:PVN vs. Dam retrieval PVN:PVN	-0.048	-0.07279 to -0.02322	Yes	****	<0.0001	D-G
Nest entry PVN:PVN vs. Dam retrieval OT:PVN	-0.1097	-0.1404 to -0.07890	Yes	****	<0.0001	D-H
Nest entry OT:PVN vs. Dam retrieval PVN:PVN	0.007881	-0.02292 to 0.03868	No	ns	0.9782	E-G
Nest entry OT:PVN vs. Dam retrieval OT:PVN	-0.05379	-0.08958 to -0.01800	Yes	***	0.0003	E-H
Dam retrieval PVN:PVN vs. Dam retrieval OT:PVN	-0.06167	-0.09750 to -0.02584	Yes	****	<0.0001	G-H
