# Supplementary material for: Oxytocin neurons enable social transmission of maternal behaviour
Source: Nature. 2021 Aug 11;596(7873):553–7. doi: 10.1038/s41586-021-03814-7 (PMC8387235; doi:10.1038/s41586-021-03814-7)
Supplement: Supplementary file 23 — Source Data Extended Data Fig. 8 [file 41586_2021_3814_MOESM23_ESM.xlsx]

## Sheet: EDF 8a
	Average	SEM				Retrievals in single dams with pups (no co-housing null hypothesis)
Day 1	0.599704	0.189506				0.26
Day 2	0.340865	0.092923				0.473
Day 3	0.370605	0.241737				0.089
Day 4	0.385524	0.178189				0.017
						0.017
						Average
						0.1712
One sample two-sided t-test
	Day 1	Day 2	Day 3	Day 4
Theoretical mean	0.17	0.17	0.17	0.17		0.17
Actual mean	0.5997	0.3409	0.3706	0.3855		0.1604
Number of values	14	14	12	11		5
One sample t test
t, df	t=2.267, df=13	t=1.839, df=13	t=0.8298, df=11	t=1.210, df=10		t=0.1124, df=4
P value (two tailed)	0.0411	0.0889	0.4243	0.2543		0.916
P value summary	*	ns	ns	ns		ns
Significant (alpha=0.05)?	Yes	No	No	No		No

## Sheet: EDF 8b
Raster
-4.24123	-4.2238	-4.21353	-4.19793	-3.96047	-3.73617	-2.1412	-0.55837	0.8245	1.1077	1.27437	1.341	1.3743	1.7165	1.74087	1.7742	2.14073	2.22407	2.49057	4.38993	5.67283	5.7153	6.9891	7.4817	7.5484	13.7999	16.7696	17.6193	19.8113
-4.2304	-3.38067	-1.1887	0.551567	0.684833	0.718167	1.03467	1.06803	1.25127	1.29277	1.4346	1.72107	2.57577	2.67403	2.69013	2.7063	2.76977	2.86987	2.8859	3.00177	3.10073	3.21307	3.4576	3.52403	3.54053	3.55707	3.5732	3.58933	3.6055	3.8861	3.90243	3.95163	3.9681	4.1662	4.364	4.39697	4.42993	4.51223	4.52867	4.73363	4.77573	4.80873	4.9002	5.00663	5.03957	5.07273	5.0894	5.38337	5.81963	5.95273
-4.7244	-1.42453	0.591233	0.6912	0.841167	1.45577	1.64083	2.10727	2.19057	2.24053	2.2572	2.30723	2.32387	2.6071	2.6737	3.04873	3.18223	3.35673	3.3823	3.78243	4.03207	4.2652	4.5483	4.61477	4.71483	5.53007	5.54663	5.5633	5.71337	5.76347	5.84667	5.94693	6.03027	6.0971	6.7977	7.6142	8.7627	10.4119	11.5238	11.6536	11.8036	11.8625	14.4194	16.1021	16.8019	16.8352	17.7849	19.1511	19.1677	19.351
[truncated: 34 more columns]

## Sheet: EDF 8c
		Pup movement				Pup call amount				Pup call frequency
		Learners	Non-learners			Learners	Non-learners			Learners	Non-learners
	Average	2224.62	2348.45		Average	2565	1351.67		Average	47022	48924.5
	SEM	211.228	115.194		SEM	731.252	244.779		SEM	7691.95	2671.91
		Unpaired t test				Unpaired t test				Unpaired t test
		P value	0.6434			P value	0.0714			P value	0.7761
		P value summary	ns			P value summary	ns			P value summary	ns
		Significantly different (P < 0.05)?	No			Significantly different (P < 0.05)?	No			Significantly different (P < 0.05)?	No
		One- or two-tailed P value?	Two-tailed			One- or two-tailed P value?	Two-tailed			One- or two-tailed P value?	Two-tailed
		t, df	t=0.4731, df=14			t, df	t=1.931, df=16			t, df	t=0.2900, df=14

## Sheet: EDF 8d
	Log-rank (Mantel-Cox) test (recommended)
	Chi square	10.96
	df	2
	P value	0.0042
	P value summary	**
	Are the survival curves sig different?	Yes
