# Supplementary material for: Oxytocin neurons enable social transmission of maternal behaviour
Source: Nature. 2021 Aug 11;596(7873):553–7. doi: 10.1038/s41586-021-03814-7 (PMC8387235; doi:10.1038/s41586-021-03814-7)
Supplement: Supplementary file 24 — Source Data Extended Data Fig. 9 [file 41586_2021_3814_MOESM24_ESM.xlsx]

## Sheet: EDF 9d
	sSC->PVN: ChR2-Venus; opaque barrier				sSC->PVN:Venus, opaque barrier
	Day	% virgins retrieving			Day	% virgins retrieving
	0	0			0	0
	1	60			1	0
	2	80			2	16.66
	3	80			3	16.66
	4	80			4	16.66
		Log-rank (Mantel-Cox) test
		Chi square	4.473
		df	1
		P value	0.0344
		P value summary	*
		Are the survival curves sig different?	Yes
