# Supplementary material for: Oxytocin neurons enable social transmission of maternal behaviour
Source: Nature. 2021 Aug 11;596(7873):553–7. doi: 10.1038/s41586-021-03814-7 (PMC8387235; doi:10.1038/s41586-021-03814-7)
Supplement: Supplementary file 25 — Source Data Extended Data Fig. 10 [file 41586_2021_3814_MOESM25_ESM.xlsx]

## Sheet: EDF 10a
	48 hrs before retrieval	24 hrs before retrieval	retrieval day
	39.1305	35.9223	37.9311
	32.2314	61.6162	53.8462
	64.9484	51.5151	66.6667
	59.9999	41.4141	58.9404
	37.931	26.2459	81.8182
	41.844	53.8462	58.1028
	36.0202	47.2393	55.0387
	69.0141	41.4141	57.8947
	66.6666	39.3035	19.5815
	3.44828	33.8912	73.913
	66.6667	68.421	51.8987
	40.3509	28.2051	66.6667
	66.6666	24.031	70.9402
	26.9841	40.3508	41.5929
	15.5556	54.8387	44.1441
	63.2654	22.449	53.8461
	48.1481	19.1489	26.6968
	14.5746	26.9841	55.5555
	36.3636	25.7861	18.8386
	5.91899	37.931	14.5038
	-100	32.0755	25.908
	9.94661	29.7297	100
	39.5349	34.3284	31.5789
	27.6596	18.4041	37.2549
	3.6852	29.0323	32.9923
	10.3552	23.4568	81.8182
	20.8054	9.64084	28.6174
	3.03831	18.2796	22.3833
	62.6016	12.963	20.0546
	23.0258	32.8413	9.89009
	41.5929	23.3933	23.8095
	24.8227	29.4964	22.3242
	27.5934	40.3509	24.1185
	35.9223	38.7283	44.9275
	12.311	26.4822	49.2537
	17.4365	40.8451	26.4679
	37.1088	19.6013	100
	9.48191	40.9692	26.6968
	55.8441	34.6801	17.3815
	18.6094	25.9843	100
Table Analyzed	AC responses
Repeated measures ANOVA summary
Assume sphericity?	No
F	5.275
P value	0.0093
P value summary	**
Statistically significant (P < 0.05)?	Yes
Geisser-Greenhouse's epsilon	0.8972
R square	0.1191
Number of families	1
Number of comparisons per family	3
Alpha	0.05
Tukey's multiple comparisons test	Mean Diff.	95.00% CI of diff.	Significant?	Summary	Adjusted P Value
Column A vs. Column B	-3.118	-14.84 to 8.601	No	ns	0.7944	A-B
Column A vs. Column C	-15.42	-29.50 to -1.339	Yes	*	0.0291	A-C
Column B vs. Column C	-12.3	-22.94 to -1.664	Yes	*	0.0202	B-C
